# Supplementary material for: Synthesis, crystal structure and Hirshfeld surface analysis of dimethyl 3-(3-bromo­phen­yl)-6-methyl-7-oxo-3,5,6,7-tetra­hydro­pyrazolo­[1,2-a]pyrazole-1,2-di­carboxyl­ate
Source: Acta Crystallogr E Crystallogr Commun. 2022 Jan 7;78(Pt 2):125–9. doi: 10.1107/S2056989021013621 (PMC8819431; doi:10.1107/S2056989021013621)
Supplement: Supplementary file 1 [file e-78-00125-sup1.cif]

##############################################################################
#                                                                            #
# This CIF contains the data in a paper accepted for publication in          #
# Acta Crystallographica Section E. It conforms to the requirements of       #
# Notes for Authors for Acta Crystallographica Section E, and has been       #
# peer reviewed under the auspices of the IUCr Commission on Journals.       #
#                                                                            #
# Full details of the Crystallographic Information File format               #
# are given in the paper "The Crystallographic Information File (CIF):       #
# a New Standard Archive File for Crystallography" by S. R. Hall, F. H.      #
# Allen and I. D. Brown [Acta Cryst. (1991), A47, 655-685].                  #
#                                                                            #
# The current version of the core CIF dictionary is obtainable from          #
# ftp://ftp.iucr.org/pub/cif_core.dic.                                       #
#                                                                            #
# Software is freely available for graphical display of the structure(s)     #
# in this CIF. For information consult the CIF software page                 #
# http://www.iucr.org/resources/cif/software.                                #
#                                                                            #
# This file may be used for bona fide research purposes within the           #
# scientific community so long as proper attribution is given to the journal # 
# article from which it was obtained.                                        #
#                                                                            #
##############################################################################
data_I
_audit_creation_method     'SHELXL-2014/7'
_journal_date_recd_electronic     2021-12-21
_journal_date_accepted     2021-12-27
_journal_name_full     'Acta Crystallographica, Section E'
_journal_year     2022
_journal_volume     78
_journal_issue      2
_journal_page_first     0
_journal_page_last     0
_journal_paper_category     GO
_journal_paper_doi     10.1107/S2056989021013621
_journal_coeditor_code     HB8006
_publ_contact_author_name     'Rahhal El Ajlaoui'
_publ_contact_author_address
;
Laboratory of Molecular Chemistry, Materials and Catalysis,
Faculty of Sciences and Technics, Sultan Moulay Slimane University,
B\'eni-Mellal, BP 523, Morocco
;
_publ_contact_author_email     'r_elajlaoui@yahoo.com'
_publ_contact_author_fax     '212 537 77 54 40'
_publ_contact_author_phone     '212 537 77 54 40'
_publ_section_title
;\
Synthesis, crystal structure and Hirshfeld surface analysis of dimethyl
3-(3-bromophenyl)-6-methyl-7-oxo-3,5,6,7-tetrahydropyrazolo[1,2-<i>a</i>]\
pyrazole-1,2-dicarboxylate
;
loop_
    _publ_author_name
    _publ_author_footnote
    _publ_author_address
    'El Ajlaoui , Rahhal' .
;
Laboratory of Molecular Chemistry, Materials and Catalysis,
Faculty of Sciences and Technics, Sultan Moulay Slimane University,
B\'eni-Mellal, BP 523, Morocco
D\'epartement de Chimie, Facult\'e des Sciences Appliqu\'ees Ait Melloul,
Universit\'e IBN ZOHR, N10. BP 6146 Cit\'e Azrou, Ait Melloul
86150 Agadir, Morocco
;
    'Hakmaoui, Yassine' .
;
Laboratory of Molecular Chemistry, Materials and Catalysis,
Faculty of Sciences and Technics, Sultan Moulay Slimane University,
B\'eni-Mellal, BP 523, Morocco
;
    'Rakib, El Mostapha' .
;
Laboratory of Molecular Chemistry, Materials and Catalysis,
Faculty of Sciences and Technics, Sultan Moulay Slimane University,
B\'eni-Mellal, BP 523, Morocco
Higher School of Technology, Sultan Moulay Slimane University,
BP 336, Fkih Ben Salah, Morocco
;
    'Ketatni, El Mostafa' .
;
Laboratory of Molecular Chemistry, Materials and Catalysis,
Faculty of Sciences and Technics, Sultan Moulay Slimane University,
B\'eni-Mellal, BP 523, Morocco
;
    'Saadi, Mohamed' .
;
Laboratoire de Chimie Appliqu\'ee des Mat\'eriaux,
Centre des Sciences des Mat\'eriaux, Faculty of Science,
Mohammed V University in Rabat, Avenue Ibn Batouta, BP 1014,
Rabat, Morocco
;
    'El Ammari, Lahcen' .
;
Laboratoire de Chimie Appliqu\'ee des Mat\'eriaux,
Centre des Sciences des Mat\'eriaux, Faculty of Science,
Mohammed V University in Rabat, Avenue Ibn Batouta, BP 1014,
Rabat, Morocco
;
_publ_section_synopsis
;
In the title compound, one of the fused pyrazole rings adopts an envelope
conformation while the other displays a twisted conformation. In the crystal,
the molecules are linked by C---H...O hydrogen bonds and aromatic \p--\p
interactions.
;
_chemical_name_systematic
;\
Dimethyl
3-(3-bromophenyl)-6-methyl-7-oxo-3,5,6,7-tetrahydropyrazolo[1,2-<i>a</i>]\
pyrazole-1,2-dicarboxylate
;
_chemical_name_common     ?
_chemical_formula_moiety     'C17 H17 Br N2 O5'
_chemical_formula_sum     'C17 H17 Br N2 O5'
_chemical_formula_iupac     'C17 H17 Br N2 O5'
_chemical_formula_weight     409.23
_chemical_melting_point     ?
_space_group_crystal_system     triclinic
_space_group_name_H-M_alt     'P -1'
_space_group_name_Hall     '-P 1'
loop_
    _space_group_symop_operation_xyz
    'x, y, z'
    '-x, -y, -z'
_cell_length_a     8.8579(5)
_cell_length_b     10.5336(6)
_cell_length_c     11.0893(6)
_cell_angle_alpha     62.282(2)
_cell_angle_beta     75.437(2)
_cell_angle_gamma     88.241(2)
_cell_volume     882.03(9)
_cell_formula_units_Z     2
_cell_measurement_reflns_used     3884
_cell_measurement_theta_min     2.153
_cell_measurement_theta_max     27.099
_cell_measurement_temperature     296(2)
_exptl_crystal_description     Block
_exptl_crystal_colour     colourless
_exptl_crystal_size_max     0.32
_exptl_crystal_size_mid     0.28
_exptl_crystal_size_min     0.19
_exptl_crystal_density_diffrn     1.541
_exptl_crystal_density_meas     ?
_exptl_crystal_density_method     ?
_exptl_crystal_F_000     416
_exptl_absorpt_coefficient_mu     2.360
_exptl_absorpt_correction_type     multi-scan
_exptl_absorpt_process_details
;
(SADABS; Krause <i>et al.</i>, 2015)
;
_exptl_absorpt_correction_T_min     0.6166
_exptl_absorpt_correction_T_max     0.7461
_diffrn_ambient_temperature     296(2)
_diffrn_radiation_type     MoK\a
_diffrn_radiation_wavelength     0.71073
_diffrn_radiation_source     'INCOATEC I\mS micro-focus source'
_diffrn_radiation_monochromator     'HELIOS mirror optics'
_diffrn_measurement_device_type     'Bruker D8 VENTURE Super DUO'
_diffrn_measurement_method     '\f and \w scans'
_diffrn_detector     'PHOTON100 CMOS area-detector'
_diffrn_detector_area_resol_mean     10.4167
_diffrn_reflns_number     27467
_diffrn_reflns_av_R_equivalents     0.0274
_diffrn_reflns_av_unetI/netI     0.0148
_diffrn_reflns_theta_min     2.153
_diffrn_reflns_theta_max     27.099
_diffrn_reflns_theta_full     25.242
_diffrn_measured_fraction_theta_max     0.999
_diffrn_measured_fraction_theta_full     0.999
_diffrn_reflns_limit_h_min     -11
_diffrn_reflns_limit_h_max     11
_diffrn_reflns_limit_k_min     -13
_diffrn_reflns_limit_k_max     13
_diffrn_reflns_limit_l_min     -14
_diffrn_reflns_limit_l_max     14
_reflns_number_total     3884
_reflns_number_gt     3257
_reflns_threshold_expression     'I > 2\s(I)'
_refine_ls_structure_factor_coef     Fsqd
_refine_ls_matrix_type     full
_refine_ls_R_factor_all     0.0355
_refine_ls_R_factor_gt     0.0274
_refine_ls_wR_factor_gt     0.0738
_refine_ls_wR_factor_ref     0.0781
_refine_ls_goodness_of_fit_ref     1.036
_refine_ls_restrained_S_all     1.036
_refine_ls_number_reflns     3882
_refine_ls_number_parameters     235
_refine_ls_number_restraints     0
_refine_ls_hydrogen_treatment     constr
_refine_ls_weighting_scheme     calc
_refine_ls_weighting_details
              'w=1/[\s^2^(Fo^2^)+(0.0411P)^2^+0.1854P] where P=(Fo^2^+2Fc^2^)/3'
_atom_sites_solution_hydrogens     geom
_atom_sites_solution_primary     direct
_atom_sites_solution_secondary     difmap
_refine_ls_shift/su_max     0.000
_refine_ls_shift/su_mean     0.000
_refine_diff_density_max     0.226
_refine_diff_density_min     -0.257
_refine_ls_extinction_method     none
_refine_ls_extinction_coef     .
loop_
    _atom_type_symbol
    _atom_type_description
    _atom_type_scat_dispersion_real
    _atom_type_scat_dispersion_imag
    _atom_type_scat_source
    'C' 'C' 0.0033 0.0016
                         'International Tables Vol C Tables 4.2.6.8 and 6.1.1.4'
    'H' 'H' 0.0000 0.0000
                         'International Tables Vol C Tables 4.2.6.8 and 6.1.1.4'
    'N' 'N' 0.0061 0.0033
                         'International Tables Vol C Tables 4.2.6.8 and 6.1.1.4'
    'O' 'O' 0.0106 0.0060
                         'International Tables Vol C Tables 4.2.6.8 and 6.1.1.4'
    'Br' 'Br' -0.2901 2.4595
                         'International Tables Vol C Tables 4.2.6.8 and 6.1.1.4'
_computing_data_collection
;
APEX3 (Bruker, 2016)
;
_computing_cell_refinement
;
SAINT (Bruker, 2016)
;
_computing_data_reduction
;
SAINT (Bruker, 2016)
;
_computing_structure_solution
;
<i>SHELXT2014/5</i> (Sheldrick, 2015<i>a</i>)
;
_computing_structure_refinement
;
<i>SHELXL2018/3</i> (Sheldrick, 2015<i>b</i>)
;
_computing_molecular_graphics
;
WinGX and ORTEP-3 for Windows (Farrugia, 2012)
;
_computing_publication_material
;
Mercury (Macrae <i>et al.</i>, 2020) and PublCIF (Westrip, 2010)
;
loop_
    _atom_site_type_symbol
    _atom_site_label
    _atom_site_fract_x
    _atom_site_fract_y
    _atom_site_fract_z
    _atom_site_U_iso_or_equiv
    _atom_site_adp_type
    _atom_site_calc_flag
    _atom_site_occupancy
    _atom_site_disorder_assembly
    _atom_site_disorder_group
    C C1 0.59723(18) 0.82071(16) 0.63241(16) 0.0400(3) Uani d 1 . .
    C C2 0.73763(18) 0.89402(17) 0.50667(16) 0.0426(3) Uani d 1 . .
    H H2 0.747329 0.997326 0.477490 0.051 Uiso calc 1 . .
    C C3 0.69585(19) 0.8717(2) 0.39196(17) 0.0543(4) Uani d 1 . .
    H H3A 0.734473 0.955697 0.300247 0.065 Uiso calc 1 . .
    H H3B 0.741502 0.788389 0.387941 0.065 Uiso calc 1 . .
    C C4 0.8868(2) 0.8311(3) 0.5424(2) 0.0678(5) Uani d 1 . .
    H H4A 0.974476 0.879267 0.461016 0.102 Uiso calc 1 . .
    H H4B 0.902100 0.844121 0.618805 0.102 Uiso calc 1 . .
    H H4C 0.877991 0.730075 0.570107 0.102 Uiso calc 1 . .
    C C5 0.45427(17) 0.73166(15) 0.41577(15) 0.0372(3) Uani d 1 . .
    H H5 0.533031 0.664725 0.413900 0.045 Uiso calc 1 . .
    C C6 0.32540(17) 0.65778(15) 0.55378(15) 0.0377(3) Uani d 1 . .
    C C7 0.35203(17) 0.69677(15) 0.64608(15) 0.0374(3) Uani d 1 . .
    C C8 0.27063(18) 0.64773(17) 0.79956(16) 0.0418(3) Uani d 1 . .
    C C9 0.2384(3) 0.4599(2) 1.03001(19) 0.0738(6) Uani d 1 . .
    H H9A 0.270856 0.365515 1.078206 0.111 Uiso calc 1 . .
    H H9B 0.273764 0.521748 1.061323 0.111 Uiso calc 1 . .
    H H9C 0.126110 0.453518 1.050550 0.111 Uiso calc 1 . .
    C C10 0.21152(18) 0.54235(16) 0.58279(16) 0.0423(3) Uani d 1 . .
    C C11 -0.0089(2) 0.3797(2) 0.7483(2) 0.0690(5) Uani d 1 . .
    H H11A -0.084012 0.361710 0.835157 0.103 Uiso calc 1 . .
    H H11B -0.062337 0.398430 0.677267 0.103 Uiso calc 1 . .
    H H11C 0.047778 0.296859 0.763103 0.103 Uiso calc 1 . .
    C C12 0.40315(17) 0.79230(15) 0.28093(14) 0.0367(3) Uani d 1 . .
    C C13 0.4618(2) 0.7461(2) 0.18122(18) 0.0517(4) Uani d 1 . .
    H H13 0.533604 0.677727 0.196652 0.062 Uiso calc 1 . .
    C C14 0.4127(3) 0.8027(2) 0.05800(19) 0.0644(6) Uani d 1 . .
    H H14 0.453637 0.772789 -0.009399 0.077 Uiso calc 1 . .
    C C15 0.3053(2) 0.9015(2) 0.03454(17) 0.0610(5) Uani d 1 . .
    H H15 0.271768 0.937716 -0.047350 0.073 Uiso calc 1 . .
    C C16 0.2476(2) 0.94653(18) 0.13404(16) 0.0484(4) Uani d 1 . .
    C C17 0.29670(17) 0.89409(16) 0.25580(15) 0.0394(3) Uani d 1 . .
    H H17 0.258100 0.927269 0.320979 0.047 Uiso calc 1 . .
    N N1 0.47794(14) 0.80099(13) 0.58181(12) 0.0385(3) Uani d 1 . .
    N N2 0.52250(15) 0.84889(13) 0.43155(12) 0.0392(3) Uani d 1 . .
    O O1 0.58506(15) 0.78306(15) 0.75542(12) 0.0574(3) Uani d 1 . .
    O O2 0.22293(17) 0.48679(14) 0.50806(14) 0.0631(4) Uani d 1 . .
    O O3 0.09960(14) 0.50348(13) 0.70232(13) 0.0560(3) Uani d 1 . .
    O O4 0.18874(17) 0.72005(15) 0.83908(14) 0.0664(4) Uani d 1 . .
    O O5 0.30539(15) 0.51832(13) 0.87923(11) 0.0537(3) Uani d 1 . .
    Br Br1A 0.08949(17) 1.08438(13) 0.11124(14) 0.05769(15) Uani d 0.5862 . .
    Br Br1B 0.1173(3) 1.0792(3) 0.0900(3) 0.1081(10) Uani d 0.4138 . .
loop_
    _atom_site_aniso_label
    _atom_site_aniso_U_11
    _atom_site_aniso_U_22
    _atom_site_aniso_U_33
    _atom_site_aniso_U_12
    _atom_site_aniso_U_13
    _atom_site_aniso_U_23
    C1 0.0449(8) 0.0403(8) 0.0409(8) 0.0084(6) -0.0182(6) -0.0210(6)
    C2 0.0429(8) 0.0422(8) 0.0438(8) 0.0011(6) -0.0158(6) -0.0188(7)
    C3 0.0417(8) 0.0765(12) 0.0409(8) -0.0126(8) -0.0039(7) -0.0272(8)
    C4 0.0453(10) 0.0867(15) 0.0733(13) 0.0103(9) -0.0232(9) -0.0359(11)
    C5 0.0362(7) 0.0378(7) 0.0373(7) 0.0047(5) -0.0116(6) -0.0168(6)
    C6 0.0399(7) 0.0346(7) 0.0349(7) 0.0042(6) -0.0137(6) -0.0117(6)
    C7 0.0356(7) 0.0366(7) 0.0359(7) 0.0069(5) -0.0108(6) -0.0134(6)
    C8 0.0396(8) 0.0439(8) 0.0382(8) 0.0050(6) -0.0104(6) -0.0167(7)
    C9 0.0947(16) 0.0698(13) 0.0363(9) 0.0047(11) -0.0136(9) -0.0103(9)
    C10 0.0438(8) 0.0374(7) 0.0412(8) 0.0031(6) -0.0168(7) -0.0121(6)
    C11 0.0573(11) 0.0614(12) 0.0733(13) -0.0196(9) -0.0058(10) -0.0241(10)
    C12 0.0371(7) 0.0409(7) 0.0307(7) -0.0047(6) -0.0057(6) -0.0171(6)
    C13 0.0526(10) 0.0586(10) 0.0471(9) -0.0028(8) -0.0030(7) -0.0322(8)
    C14 0.0738(13) 0.0832(14) 0.0400(9) -0.0215(11) 0.0041(9) -0.0400(10)
    C15 0.0740(13) 0.0699(12) 0.0313(8) -0.0236(10) -0.0151(8) -0.0154(8)
    C16 0.0523(9) 0.0460(8) 0.0394(8) -0.0105(7) -0.0199(7) -0.0095(7)
    C17 0.0414(8) 0.0450(8) 0.0320(7) -0.0012(6) -0.0116(6) -0.0173(6)
    N1 0.0387(6) 0.0437(7) 0.0328(6) 0.0016(5) -0.0103(5) -0.0173(5)
    N2 0.0428(7) 0.0424(6) 0.0310(6) -0.0011(5) -0.0130(5) -0.0144(5)
    O1 0.0644(8) 0.0741(8) 0.0392(6) 0.0039(6) -0.0209(5) -0.0274(6)
    O2 0.0767(9) 0.0566(7) 0.0574(7) -0.0117(6) -0.0126(6) -0.0297(6)
    O3 0.0482(7) 0.0557(7) 0.0564(7) -0.0121(5) -0.0033(6) -0.0245(6)
    O4 0.0697(9) 0.0660(8) 0.0554(7) 0.0218(7) -0.0032(6) -0.0297(7)
    O5 0.0660(8) 0.0486(6) 0.0363(6) 0.0124(5) -0.0126(5) -0.0128(5)
    Br1A 0.0563(3) 0.0541(3) 0.0611(2) 0.0139(2) -0.0361(2) -0.0164(2)
    Br1B 0.1041(15) 0.0955(10) 0.1272(17) 0.0249(8) -0.0824(13) -0.0302(9)
_geom_special_details
;
 All esds (except the esd in the dihedral angle between two l.s. planes)
 are estimated using the full covariance matrix.  The cell esds are taken
 into account individually in the estimation of esds in distances, angles
 and torsion angles; correlations between esds in cell parameters are only
 used when they are defined by crystal symmetry.  An approximate (isotropic)
 treatment of cell esds is used for estimating esds involving l.s. planes.
;
loop_
    _geom_bond_atom_site_label_1
    _geom_bond_atom_site_label_2
    _geom_bond_site_symmetry_2
    _geom_bond_distance
    _geom_bond_publ_flag
    C1 O1 . 1.2062(18) ?
    C1 N1 . 1.3765(19) ?
    C1 C2 . 1.507(2) ?
    C2 C4 . 1.519(2) ?
    C2 C3 . 1.527(2) ?
    C2 H2 . 0.9800 ?
    C3 N2 . 1.481(2) ?
    C3 H3A . 0.9700 ?
    C3 H3B . 0.9700 ?
    C4 H4A . 0.9600 ?
    C4 H4B . 0.9600 ?
    C4 H4C . 0.9600 ?
    C5 N2 . 1.4903(19) ?
    C5 C12 . 1.5110(19) ?
    C5 C6 . 1.523(2) ?
    C5 H5 . 0.9800 ?
    C6 C7 . 1.338(2) ?
    C6 C10 . 1.466(2) ?
    C7 N1 . 1.3801(19) ?
    C7 C8 . 1.507(2) ?
    C8 O4 . 1.190(2) ?
    C8 O5 . 1.3131(19) ?
    C9 O5 . 1.447(2) ?
    C9 H9A . 0.9600 ?
    C9 H9B . 0.9600 ?
    C9 H9C . 0.9600 ?
    C10 O2 . 1.202(2) ?
    C10 O3 . 1.329(2) ?
    C11 O3 . 1.447(2) ?
    C11 H11A . 0.9600 ?
    C11 H11B . 0.9600 ?
    C11 H11C . 0.9600 ?
    C12 C17 . 1.381(2) ?
    C12 C13 . 1.387(2) ?
    C13 C14 . 1.392(3) ?
    C13 H13 . 0.9300 ?
    C14 C15 . 1.367(3) ?
    C14 H14 . 0.9300 ?
    C15 C16 . 1.375(3) ?
    C15 H15 . 0.9300 ?
    C16 C17 . 1.380(2) ?
    C16 Br1B . 1.754(3) ?
    C16 Br1A . 1.961(2) ?
    C17 H17 . 0.9300 ?
    N1 N2 . 1.4444(16) ?
loop_
    _geom_angle_atom_site_label_1
    _geom_angle_atom_site_label_2
    _geom_angle_atom_site_label_3
    _geom_angle_site_symmetry_1
    _geom_angle_site_symmetry_3
    _geom_angle
    _geom_angle_publ_flag
    O1 C1 N1 . . 124.11(15) ?
    O1 C1 C2 . . 129.17(14) ?
    N1 C1 C2 . . 106.72(12) ?
    C1 C2 C4 . . 110.91(14) ?
    C1 C2 C3 . . 103.61(12) ?
    C4 C2 C3 . . 114.19(15) ?
    C1 C2 H2 . . 109.3 ?
    C4 C2 H2 . . 109.3 ?
    C3 C2 H2 . . 109.3 ?
    N2 C3 C2 . . 106.03(12) ?
    N2 C3 H3A . . 110.5 ?
    C2 C3 H3A . . 110.5 ?
    N2 C3 H3B . . 110.5 ?
    C2 C3 H3B . . 110.5 ?
    H3A C3 H3B . . 108.7 ?
    C2 C4 H4A . . 109.5 ?
    C2 C4 H4B . . 109.5 ?
    H4A C4 H4B . . 109.5 ?
    C2 C4 H4C . . 109.5 ?
    H4A C4 H4C . . 109.5 ?
    H4B C4 H4C . . 109.5 ?
    N2 C5 C12 . . 110.97(11) ?
    N2 C5 C6 . . 101.25(11) ?
    C12 C5 C6 . . 116.58(12) ?
    N2 C5 H5 . . 109.2 ?
    C12 C5 H5 . . 109.2 ?
    C6 C5 H5 . . 109.2 ?
    C7 C6 C10 . . 127.27(14) ?
    C7 C6 C5 . . 109.39(13) ?
    C10 C6 C5 . . 122.35(13) ?
    C6 C7 N1 . . 110.20(12) ?
    C6 C7 C8 . . 131.71(14) ?
    N1 C7 C8 . . 118.09(13) ?
    O4 C8 O5 . . 126.49(15) ?
    O4 C8 C7 . . 123.05(14) ?
    O5 C8 C7 . . 110.44(13) ?
    O5 C9 H9A . . 109.5 ?
    O5 C9 H9B . . 109.5 ?
    H9A C9 H9B . . 109.5 ?
    O5 C9 H9C . . 109.5 ?
    H9A C9 H9C . . 109.5 ?
    H9B C9 H9C . . 109.5 ?
    O2 C10 O3 . . 124.51(15) ?
    O2 C10 C6 . . 122.90(15) ?
    O3 C10 C6 . . 112.54(14) ?
    O3 C11 H11A . . 109.5 ?
    O3 C11 H11B . . 109.5 ?
    H11A C11 H11B . . 109.5 ?
    O3 C11 H11C . . 109.5 ?
    H11A C11 H11C . . 109.5 ?
    H11B C11 H11C . . 109.5 ?
    C17 C12 C13 . . 119.18(14) ?
    C17 C12 C5 . . 120.30(12) ?
    C13 C12 C5 . . 120.52(15) ?
    C12 C13 C14 . . 119.69(18) ?
    C12 C13 H13 . . 120.2 ?
    C14 C13 H13 . . 120.2 ?
    C15 C14 C13 . . 121.00(16) ?
    C15 C14 H14 . . 119.5 ?
    C13 C14 H14 . . 119.5 ?
    C14 C15 C16 . . 118.90(16) ?
    C14 C15 H15 . . 120.5 ?
    C16 C15 H15 . . 120.5 ?
    C15 C16 C17 . . 121.17(17) ?
    C15 C16 Br1B . . 115.19(16) ?
    C17 C16 Br1B . . 123.57(16) ?
    C15 C16 Br1A . . 121.65(14) ?
    C17 C16 Br1A . . 117.17(13) ?
    Br1B C16 Br1A . . 7.44(12) ?
    C16 C17 C12 . . 120.03(14) ?
    C16 C17 H17 . . 120.0 ?
    C12 C17 H17 . . 120.0 ?
    C1 N1 C7 . . 130.55(13) ?
    C1 N1 N2 . . 114.06(11) ?
    C7 N1 N2 . . 109.22(11) ?
    N1 N2 C3 . . 103.78(11) ?
    N1 N2 C5 . . 105.01(10) ?
    C3 N2 C5 . . 116.32(13) ?
    C10 O3 C11 . . 116.75(14) ?
    C8 O5 C9 . . 116.16(15) ?
loop_
    _geom_hbond_atom_site_label_D
    _geom_hbond_atom_site_label_H
    _geom_hbond_atom_site_label_A
    _geom_hbond_site_symmetry_A
    _geom_hbond_distance_DH
    _geom_hbond_distance_HA
    _geom_hbond_distance_DA
    _geom_hbond_angle_DHA
    _geom_hbond_publ_flag
    C9 H9A O1 2_667 0.96 2.42 3.258(3) 146 yes
    C14 H14 O1 1_554 0.93 2.53 3.418(2) 161 yes
    C11 H11B O2 2_566 0.96 2.60 3.533(3) 164 yes
    C3 H3B O2 2_666 0.97 2.62 3.514(3) 154 yes
_shelx_space_group_comment
;
The symmetry employed for this shelxl refinement is uniquely defined
by the following loop, which should always be used as a source of
symmetry information in preference to the above space-group names.
They are only intended as comments.
;
_shelx_hkl_file
;
  -1   0   0   92.59    2.80
  -2   0   0  266.87    8.10
  -2   0   0  272.37    8.10
  -2   0   0  259.67    8.20
  -2   0   0  272.27    8.10
  -2   0   0  275.37    8.20
  -2   0   0  275.97    8.20
  -2   0   0  264.57    8.20
   2   0   0  264.77    8.00
   2   0   0  265.77    8.10
   2   0   0  261.97    8.20
   2   0   0  269.67    8.10
   2   0   0  265.07    8.20
   2   0   0  259.77    8.10
   2   0   0  258.17    8.20
   2   0   0  277.97    8.20
  -3   0   0  111.79    3.70
  -3   0   0  105.59    3.60
  -3   0   0  115.59    3.60
  -3   0   0  111.49    3.60
  -3   0   0  119.89    3.60
  -3   0   0  110.69    3.60
  -3   0   0  114.19    3.60
   3   0   0  109.59    3.40
   3   0   0  100.79    3.60
   3   0   0  117.29    3.70
   3   0   0  108.29    3.50
   3   0   0  111.49    3.60
   3   0   0  110.79    3.60
   3   0   0  107.29    3.70
   3   0   0  110.39    3.60
  -4   0   0    8.70    0.70
  -4   0   0    8.80    0.70
  -4   0   0    9.10    0.80
  -4   0   0    9.20    0.70
  -4   0   0   10.70    0.80
  -4   0   0   10.60    0.90
  -4   0   0    8.70    0.90
   4   0   0    9.90    1.00
   4   0   0    7.50    0.80
   4   0   0    6.80    0.90
   4   0   0    9.40    0.90
   4   0   0    5.60    0.70
   4   0   0    7.00    0.80
   4   0   0    6.90    0.70
   4   0   0    7.10    0.70
   4   0   0    6.90    0.40
  -5   0   0  965.20   29.50
  -5   0   0  939.21   29.30
  -5   0   0  950.30   29.30
  -5   0   0  994.00   29.30
  -5   0   0  953.40   29.40
  -5   0   0  953.60   29.40
   5   0   0 1014.10   29.40
   5   0   0  969.60   29.40
   5   0   0  976.10   29.30
   5   0   0  949.31   29.30
   5   0   0 1027.00   29.50
   5   0   0  938.21   29.50
  -6   0   0  390.76   12.50
  -6   0   0  407.56   12.70
  -6   0   0  397.46   12.60
  -6   0   0  403.16   12.50
   6   0   0  403.56   12.50
   6   0   0  393.66   12.70
   6   0   0  391.36   12.80
   6   0   0  397.26   12.60
   6   0   0  447.06   12.70
   6   0   0  424.56   12.70
  -7   0   0    0.20    1.00
  -7   0   0   -1.50    1.10
  -7   0   0    2.00    1.30
  -7   0   0   -0.20    1.00
   7   0   0    1.00    1.20
   7   0   0    1.20    1.10
   7   0   0    0.40    1.10
   7   0   0    0.40    1.50
   7   0   0    0.80    1.20
  -8   0   0   -0.20    1.20
  -8   0   0   -1.20    1.50
  -8   0   0    0.40    1.20
  -8   0   0    2.70    1.40
   8   0   0   -1.70    1.20
   8   0   0   -1.60    1.20
   8   0   0   -1.10    1.40
   8   0   0    0.20    1.70
  -9   0   0   24.40    1.90
  -9   0   0   23.30    2.20
  -9   0   0   25.20    1.90
   9   0   0   24.20    2.80
   9   0   0   22.70    1.90
   9   0   0   22.10    1.90
   9   0   0   24.10    2.30
 -10   0   0   43.20    3.00
 -10   0   0   45.80    3.00
  10   0   0   50.09    3.00
  10   0   0   46.60    3.10
  10   0   0   44.70    3.50
 -11   0   0    4.40    2.40
  11   0   0    5.20    2.40
  11   0   0    8.70    3.10
 -12   0   0    5.30    3.10
  11  -1   0    1.00    2.20
  11  -1   0    0.00    3.10
 -11   1   0    1.60    2.30
  10  -1   0    9.70    2.70
  10  -1   0   11.50    2.00
  10  -1   0   10.10    2.20
 -10   1   0   10.50    1.70
 -10   1   0    8.50    2.20
   9  -1   0   30.70    2.50
   9  -1   0   31.40    2.10
   9  -1   0   31.10    2.80
  -9   1   0   30.90    2.00
  -9   1   0   33.00    2.60
   8  -1   0    4.40    2.00
   8  -1   0    1.60    1.20
   8  -1   0    2.60    1.50
  -8   1   0    0.40    1.30
  -8   1   0    0.00    1.60
  -8   1   0    0.40    1.20
   7  -1   0  163.18    5.80
   7  -1   0  167.88    5.80
   7  -1   0  167.58    5.60
   7  -1   0  166.08    6.10
   7  -1   0  167.58    5.60
  -7   1   0  166.18    5.90
  -7   1   0  166.88    5.90
  -7   1   0  164.38    5.60
  -7   1   0  169.78    5.70
   6  -1   0  301.27    9.40
   6  -1   0  284.57    9.40
   6  -1   0  293.17    9.50
   6  -1   0  292.27    9.70
   6  -1   0  307.67    9.40
   6  -1   0  315.27    9.60
  -6   1   0  299.07    9.40
  -6   1   0  317.97    9.50
  -6   1   0  296.57    9.40
  -6   1   0  292.57    9.50
  -6   1   0  296.97    9.60
   5  -1   0  567.34   17.70
   5  -1   0  570.24   17.70
   5  -1   0  571.44   17.60
   5  -1   0  605.24   17.70
   5  -1   0  551.94   17.80
   5  -1   0  601.54   17.80
  -5   1   0  613.84   17.70
  -5   1   0  582.74   17.80
  -5   1   0  577.74   17.70
  -5   1   0  571.74   17.80
  -5   1   0  561.84   17.60
  -5   1   0  571.54   17.60
   4  -1   0   37.10    1.60
   4  -1   0   39.90    1.60
   4  -1   0   37.00    1.70
   4  -1   0   34.90    1.70
   4  -1   0   38.60    1.30
   4  -1   0   42.20    1.80
   4  -1   0   42.60    1.60
  -4   1   0   40.40    1.60
  -4   1   0   36.70    1.80
  -4   1   0   40.20    1.70
  -4   1   0   41.60    1.70
  -4   1   0   40.00    1.60
  -4   1   0   38.90    1.60
  -4   1   0   39.00    1.70
  -4   1   0   41.90    1.60
   3  -1   0  210.78    6.30
   3  -1   0  206.98    6.20
   3  -1   0  202.28    6.20
   3  -1   0  182.68    6.30
   3  -1   0  201.38    6.10
   3  -1   0  197.08    6.30
   3  -1   0  195.78    6.20
   3  -1   0  196.38    6.20
   3  -1   0  204.28    6.30
  -3   1   0  206.88    6.30
  -3   1   0  204.78    6.20
  -3   1   0  191.08    6.30
  -3   1   0  195.58    6.30
  -3   1   0  206.28    6.20
  -3   1   0  197.88    6.20
  -3   1   0  211.38    6.30
   2  -1   0 4148.98  126.49
   2  -1   0 4253.97  126.19
   2  -1   0 4088.09  126.69
   2  -1   0 4263.27  126.49
   2  -1   0 4065.99  126.79
   2  -1   0 4159.58  126.49
   2  -1   0 4165.78  126.79
   2  -1   0 4062.09  126.69
  -2   1   0 4103.19  126.89
  -2   1   0 4230.18  126.59
  -2   1   0 4210.58  126.39
  -2   1   0 4408.86  126.79
  -2   1   0 4356.26  126.89
  -2   1   0 4094.89  126.39
  -2   1   0 4345.06  126.49
   1  -1   0  106.19    3.60
   1  -1   0  116.99    3.60
   1  -1   0  108.29    3.60
   1  -1   0  121.69    3.60
   1  -1   0  104.49    3.60
   1  -1   0  120.39    3.60
  -1   1   0  125.09    3.60
  -1   1   0  115.89    3.60
  -1   1   0  126.19    3.60
  -1   1   0  116.29    3.60
  -1   1   0  118.89    3.60
  -1   1   0  128.79    3.70
   0  -1   0    0.00    0.10
   0  -1   0    0.00    0.10
   0  -1   0   -0.10    0.10
   0   1   0    0.10    0.10
   0   1   0   -0.10    0.10
  -1  -1   0  203.58    6.80
  -1  -1   0  211.28    6.80
  -1  -1   0  219.88    6.80
  -1  -1   0  220.08    6.80
  -1  -1   0  216.38    6.90
  -1  -1   0  215.48    6.80
  -1  -1   0  222.88    6.80
  -1  -1   0  214.78    6.90
  -1  -1   0  223.28    6.90
   1   1   0  219.28    6.90
   1   1   0  215.78    6.80
   1   1   0  225.48    6.80
   1   1   0  215.88    6.80
   1   1   0  203.58    6.90
   1   1   0  215.48    6.80
   1   1   0  207.88    6.90
   1   1   0  211.98    6.80
  -2  -1   0  324.97    9.40
  -2  -1   0  311.07    9.30
  -2  -1   0  304.77    9.30
  -2  -1   0  296.87    9.30
  -2  -1   0  302.57    9.30
  -2  -1   0  309.77    9.30
  -2  -1   0  310.17    9.40
   2   1   0  302.97    9.40
   2   1   0  299.37    9.30
   2   1   0  302.47    9.30
   2   1   0  300.57    9.30
   2   1   0  306.67    9.40
   2   1   0  318.17    9.40
   2   1   0  302.37    9.20
   2   1   0  302.27    9.40
   2   1   0  299.27    9.40
  -3  -1   0  737.93   21.50
  -3  -1   0  719.93   21.40
  -3  -1   0  682.93   21.40
  -3  -1   0  719.33   21.40
  -3  -1   0  720.03   21.50
  -3  -1   0  734.43   21.50
   3   1   0  715.33   21.60
   3   1   0  713.93   21.40
   3   1   0  706.33   21.40
   3   1   0  739.03   21.50
   3   1   0  708.23   21.50
   3   1   0  610.74   21.50
   3   1   0  701.53   21.50
   3   1   0  692.33   21.40
   3   1   0  714.53   21.40
   3   1   0  730.43   21.50
  -4  -1   0  823.02   24.90
  -4  -1   0  873.01   25.10
  -4  -1   0  835.62   25.00
  -4  -1   0  853.61   25.10
  -4  -1   0  825.52   25.10
  -4  -1   0  841.42   25.00
  -4  -1   0  811.32   25.00
   4   1   0  835.32   25.10
   4   1   0  811.42   25.10
   4   1   0  818.22   25.10
   4   1   0  829.02   25.10
   4   1   0  806.62   24.90
   4   1   0  846.92   25.20
   4   1   0  818.02   24.90
   4   1   0  786.92   25.10
   4   1   0  837.42   25.00
   4   1   0  791.72   25.00
  -5  -1   0  507.05   14.90
  -5  -1   0  491.85   15.10
  -5  -1   0  488.05   15.00
  -5  -1   0  512.05   15.00
  -5  -1   0  484.05   15.00
   5   1   0  466.65   15.10
   5   1   0  499.55   15.00
   5   1   0  487.85   15.20
   5   1   0  482.85   14.90
   5   1   0  480.55   15.00
   5   1   0  488.45   14.70
   5   1   0  466.55   15.10
  -6  -1   0   92.09    3.50
  -6  -1   0   90.39    3.40
  -6  -1   0   91.19    3.40
  -6  -1   0   89.79    3.50
   6   1   0   95.89    3.70
   6   1   0   91.19    3.40
   6   1   0   95.39    3.40
   6   1   0   90.59    3.60
   6   1   0   99.09    3.60
  -7  -1   0  213.98    7.20
  -7  -1   0  221.18    7.30
  -7  -1   0  213.58    7.20
  -7  -1   0  223.98    7.30
   7   1   0  221.18    7.10
   7   1   0  220.18    7.40
   7   1   0  220.08    7.50
   7   1   0  221.18    7.20
   7   1   0  212.78    7.30
  -8  -1   0    4.30    1.30
  -8  -1   0    3.20    1.40
  -8  -1   0    2.10    1.50
  -8  -1   0    1.40    1.30
   8   1   0    3.90    1.60
   8   1   0    4.80    1.40
   8   1   0    3.70    1.30
   8   1   0    4.10    1.80
  -9  -1   0    1.30    1.50
  -9  -1   0    0.00    1.70
  -9  -1   0    1.60    1.50
   9   1   0    0.90    1.40
   9   1   0    0.40    1.80
   9   1   0   -0.10    1.50
   9   1   0    0.10    2.10
 -10  -1   0    2.90    1.70
 -10  -1   0    3.50    2.00
 -10  -1   0    2.10    1.60
  10   1   0    4.00    1.70
  10   1   0    1.80    1.80
  10   1   0    5.00    2.40
  10   1   0    2.90    2.10
 -11  -1   0   -0.20    2.20
  11   1   0    1.20    2.40
  11   1   0   -1.30    3.20
 -12  -1   0    1.10    2.50
  11  -2   0   -1.00    2.20
  11  -2   0   -5.40    3.00
 -11   2   0    2.10    2.40
  10  -2   0    3.60    2.70
  10  -2   0    1.60    2.00
 -10   2   0    4.70    2.30
 -10   2   0    2.60    1.60
   9  -2   0    0.40    2.20
   9  -2   0   -0.70    1.70
   9  -2   0    3.20    1.40
  -9   2   0   -1.40    1.80
  -9   2   0    3.50    1.90
  -9   2   0    1.40    1.40
   8  -2   0   35.60    2.60
   8  -2   0   38.20    2.40
   8  -2   0   35.00    2.40
  -8   2   0   35.40    2.40
  -8   2   0   36.40    2.50
  -8   2   0   40.00    2.50
  -8   2   0   35.10    2.30
   7  -2   0  174.58    5.80
   7  -2   0  175.68    6.20
   7  -2   0  181.38    6.00
   7  -2   0  167.58    6.00
  -7   2   0  170.08    5.90
  -7   2   0  178.38    5.80
  -7   2   0  173.08    6.10
  -7   2   0  165.38    6.10
   6  -2   0  361.76   11.70
   6  -2   0  360.06   11.80
   6  -2   0  371.26   11.20
   6  -2   0  377.56   11.60
   6  -2   0  391.46   11.70
  -6   2   0  365.76   11.50
  -6   2   0  365.26   11.70
  -6   2   0  366.46   11.80
  -6   2   0  384.56   11.70
   5  -2   0  462.95   14.00
   5  -2   0  455.25   13.80
   5  -2   0  433.86   13.90
   5  -2   0  456.95   13.60
   5  -2   0  431.96   14.00
   5  -2   0  455.75   13.80
   5  -2   0  451.15   13.80
  -5   2   0  465.25   13.80
  -5   2   0  433.06   13.80
  -5   2   0  447.06   13.90
  -5   2   0  468.15   13.80
  -5   2   0  444.76   14.00
  -5   2   0  446.46   13.90
   4  -2   0  452.45   14.30
   4  -2   0  466.55   14.40
   4  -2   0  480.25   14.40
   4  -2   0  471.85   14.20
   4  -2   0  462.65   14.30
   4  -2   0  477.35   14.30
   4  -2   0  458.25   14.40
  -4   2   0  463.05   14.30
  -4   2   0  439.16   14.40
  -4   2   0  482.15   14.40
  -4   2   0  493.15   14.30
  -4   2   0  454.55   14.40
  -4   2   0  482.35   14.40
  -4   2   0  460.15   14.40
  -4   2   0  473.65   14.30
   3  -2   0 1777.12   54.79
   3  -2   0 1751.22   55.19
   3  -2   0 1816.62   54.79
   3  -2   0 1847.42   54.79
   3  -2   0 1822.92   54.69
   3  -2   0 1713.63   54.89
   3  -2   0 1837.12   54.89
  -3   2   0 1919.01   55.19
  -3   2   0 1939.11   55.19
  -3   2   0 1811.92   54.99
  -3   2   0 1859.41   54.79
  -3   2   0 1772.02   55.09
  -3   2   0 1854.21   54.79
  -3   2   0 1777.42   54.89
   2  -2   0  228.28    7.00
   2  -2   0  228.78    7.00
   2  -2   0  217.98    7.00
   2  -2   0  214.58    7.00
   2  -2   0  224.58    7.00
   2  -2   0  209.98    7.00
  -2   2   0  227.78    7.00
  -2   2   0  236.88    7.00
  -2   2   0  224.38    7.00
  -2   2   0  235.18    7.00
  -2   2   0  236.58    7.00
  -2   2   0  227.98    7.00
  -2   2   0  226.78    7.00
   0  -2   0   20.40    0.90
   0  -2   0   22.30    1.00
   0  -2   0   23.00    1.00
   0  -2   0   22.00    1.00
   0   2   0   21.20    0.90
   0   2   0   20.50    0.90
   0   2   0   20.40    0.90
   0   2   0   21.70    1.00
   0   2   0   20.60    0.70
   0   2   0   23.00    1.00
  -1  -2   0  730.13   21.60
  -1  -2   0  733.53   21.60
  -1  -2   0  724.13   21.60
  -1  -2   0  697.63   21.60
  -1  -2   0  738.43   21.60
  -1  -2   0  724.33   21.60
  -1  -2   0  706.53   21.60
   1   2   0  680.43   21.60
   1   2   0  705.83   21.70
   1   2   0  704.23   21.60
   1   2   0  707.93   21.60
   1   2   0  707.13   21.60
   1   2   0  720.33   21.60
  -2  -2   0 5943.91  182.58
  -2  -2   0 6003.10  183.28
  -2  -2   0 5806.42  182.58
  -2  -2   0 6296.17  182.68
  -2  -2   0 6035.60  182.48
  -2  -2   0 6020.50  183.08
  -2  -2   0 6398.26  183.08
  -2  -2   0 6300.97  183.18
   2   2   0 6097.69  182.78
   2   2   0 5769.42  182.88
   2   2   0 5914.51  182.68
   2   2   0 5833.32  182.98
   2   2   0 6318.67  183.28
   2   2   0 6294.87  182.88
   2   2   0 5859.61  182.98
   2   2   0 6093.49  182.68
  -3  -2   0  575.54   17.10
  -3  -2   0  546.55   17.00
  -3  -2   0  584.24   17.10
  -3  -2   0  554.24   17.10
  -3  -2   0  598.74   17.20
  -3  -2   0  544.05   17.10
  -3  -2   0  578.74   17.00
  -3  -2   0  562.44   17.20
   3   2   0  594.24   17.10
   3   2   0  565.54   16.90
   3   2   0  544.95   17.00
   3   2   0  527.05   17.10
   3   2   0  561.54   17.20
   3   2   0  537.35   17.20
   3   2   0  557.64   17.20
   3   2   0  553.54   17.20
   3   2   0  570.54   17.10
   3   2   0  553.14   17.10
  -4  -2   0  207.58    6.40
  -4  -2   0  202.38    6.40
  -4  -2   0  190.38    6.50
  -4  -2   0  206.98    6.40
  -4  -2   0  212.48    6.50
  -4  -2   0  202.68    6.60
   4   2   0  212.88    6.70
   4   2   0  197.08    6.60
   4   2   0  203.38    6.30
   4   2   0  200.18    6.60
   4   2   0  214.38    6.60
   4   2   0  193.48    6.40
   4   2   0  208.68    6.60
   4   2   0  208.58    6.50
   4   2   0  201.38    6.40
  -5  -2   0  332.37    9.90
  -5  -2   0  333.07   10.20
  -5  -2   0  308.27   10.00
  -5  -2   0  309.67   10.00
   5   2   0  320.47   10.20
   5   2   0  333.27    9.90
   5   2   0  301.37   10.20
   5   2   0  335.67   10.20
   5   2   0  317.77   10.00
   5   2   0  319.77    9.90
  -6  -2   0    8.10    1.10
  -6  -2   0    6.60    1.30
  -6  -2   0    7.80    0.70
  -6  -2   0    6.90    1.20
   6   2   0    6.50    0.70
   6   2   0    9.80    1.30
   6   2   0    8.10    1.30
   6   2   0    5.90    1.10
   6   2   0    8.50    0.80
   6   2   0    6.70    1.40
  -7  -2   0    0.90    1.20
  -7  -2   0    0.90    1.20
  -7  -2   0   -1.10    1.30
   7   2   0    0.70    1.20
   7   2   0    0.90    1.40
   7   2   0    0.00    1.30
   7   2   0    0.30    1.70
  -8  -2   0   59.89    3.20
  -8  -2   0   64.19    3.30
  -8  -2   0   64.19    3.20
  -8  -2   0   62.99    3.10
   8   2   0   69.09    3.60
   8   2   0   64.89    3.10
   8   2   0   57.69    3.10
   8   2   0   72.19    4.00
  -9  -2   0   28.20    2.20
  -9  -2   0   22.30    2.10
  -9  -2   0   24.60    2.10
   9   2   0   24.90    2.50
   9   2   0   22.30    2.60
   9   2   0   20.90    2.00
   9   2   0   22.60    2.10
 -10  -2   0    7.90    1.90
 -10  -2   0    8.10    1.90
 -10  -2   0   11.10    2.00
  10   2   0   10.00    2.80
  10   2   0   10.70    2.90
  10   2   0    8.50    2.00
  10   2   0    9.10    2.40
 -11  -2   0    1.00    2.10
  11   2   0    0.90    2.40
  11  -3   0    5.80    2.20
  11  -3   0    9.30    3.00
 -11   3   0    4.50    2.50
  10  -3   0  105.69    5.60
  10  -3   0   87.09    4.50
 -10   3   0   99.59    5.10
 -10   3   0   88.39    4.70
 -10   3   0   86.59    4.90
   9  -3   0    1.20    2.40
   9  -3   0    1.00    1.50
   9  -3   0    1.00    1.70
  -9   3   0    0.10    1.90
  -9   3   0    0.60    1.40
  -9   3   0   -0.50    1.80
   8  -3   0  153.58    5.80
   8  -3   0  150.08    5.30
   8  -3   0  150.98    5.60
  -8   3   0  153.88    5.50
  -8   3   0  151.18    5.70
  -8   3   0  143.29    5.20
  -8   3   0  146.89    5.60
   7  -3   0   45.10    2.50
   7  -3   0   45.70    3.10
   7  -3   0   43.50    2.60
   7  -3   0   40.90    1.60
   7  -3   0   40.40    2.30
  -7   3   0   40.10    2.50
  -7   3   0   39.80    2.20
  -7   3   0   37.00    2.70
  -7   3   0   41.00    2.80
   6  -3   0    1.20    1.10
   6  -3   0    1.40    1.30
   6  -3   0    0.70    0.60
   6  -3   0    0.70    1.00
   6  -3   0    1.80    1.10
  -6   3   0   -0.50    1.00
  -6   3   0    0.20    1.30
  -6   3   0    1.80    1.00
  -6   3   0    0.50    1.20
   5  -3   0   81.19    3.00
   5  -3   0   83.39    3.00
   5  -3   0   80.99    3.20
   5  -3   0   84.59    2.80
   5  -3   0   86.79    3.00
   5  -3   0   78.69    3.40
   5  -3   0   80.79    3.20
  -5   3   0   88.89    3.00
  -5   3   0   79.39    3.00
  -5   3   0   85.69    3.00
  -5   3   0   79.69    3.30
  -5   3   0   83.39    3.30
  -5   3   0   80.89    3.10
   4  -3   0    4.80    0.90
   4  -3   0    4.30    1.00
   4  -3   0    4.60    0.80
   4  -3   0    5.10    0.80
   4  -3   0    5.60    0.80
   4  -3   0    5.30    0.80
   4  -3   0    5.20    0.70
  -4   3   0    6.30    1.00
  -4   3   0    2.40    0.70
  -4   3   0    4.80    0.70
  -4   3   0    3.60    0.90
  -4   3   0    6.10    0.80
  -4   3   0    3.50    0.80
  -4   3   0    7.10    0.90
   3  -3   0 2707.73   79.19
   3  -3   0 2653.53   78.89
   3  -3   0 2680.03   78.79
   3  -3   0 2552.64   78.89
   3  -3   0 2536.25   79.29
   3  -3   0 2525.55   79.09
  -3   3   0 2698.23   79.19
  -3   3   0 2609.34   78.99
  -3   3   0 2586.74   78.89
  -3   3   0 2556.74   78.59
  -3   3   0 2531.95   78.99
  -3   3   0 2744.93   79.09
  -3   3   0 2594.24   79.19
  -3   3   0 2587.84   79.19
  -3   3   0 2672.53   78.69
   2  -3   0  978.10   29.00
   2  -3   0  989.90   29.10
   2  -3   0  959.90   29.10
   2  -3   0  903.51   29.10
   2  -3   0  937.41   29.00
   2  -3   0  970.50   29.10
  -2   3   0 1000.00   29.10
  -2   3   0  928.61   29.00
  -2   3   0  927.71   29.00
  -2   3   0  921.11   29.00
  -2   3   0  938.81   29.10
  -2   3   0 1025.90   29.10
  -2   3   0  976.00   29.00
  -2   3   0 1004.30   29.00
   1  -3   0 1677.13   49.70
   1  -3   0 1561.64   49.99
   1  -3   0 1677.83   49.60
   1  -3   0 1673.63   49.40
   1  -3   0 1531.15   49.50
   1  -3   0 1606.74   49.90
   1  -3   0 1668.13   49.40
   1  -3   0 1675.73   49.70
  -1   3   0 1599.74   49.50
  -1   3   0 1707.73   49.40
  -1   3   0 1654.53   49.40
  -1   3   0 1618.94   49.40
  -1   3   0 1655.23   49.90
  -1   3   0 1632.34   49.40
  -1   3   0 1586.34   49.60
  -1   3   0 1725.93   49.50
   0  -3   0 2451.85   73.89
   0  -3   0 2504.35   73.59
   0  -3   0 2379.36   73.99
   0  -3   0 2483.65   73.69
   0  -3   0 2459.35   73.39
   0  -3   0 2454.15   73.79
   0   3   0 2383.76   73.09
   0   3   0 2388.46   73.79
   0   3   0 2501.35   74.09
   0   3   0 2436.96   73.59
   0   3   0 2406.16   73.79
   0   3   0 2410.06   73.69
   0   3   0 2364.06   73.39
  -1  -3   0   34.70    1.60
  -1  -3   0   33.60    1.50
  -1  -3   0   34.50    1.50
  -1  -3   0   37.20    1.50
   1   3   0   33.40    1.50
   1   3   0   31.70    1.50
   1   3   0   34.00    1.50
   1   3   0   33.40    1.60
   1   3   0   34.80    1.50
  -2  -3   0 1036.20   31.50
  -2  -3   0 1056.89   31.50
  -2  -3   0 1014.60   31.40
  -2  -3   0 1046.60   31.30
  -2  -3   0 1093.59   31.40
  -2  -3   0 1042.80   31.20
  -2  -3   0 1015.30   31.40
  -2  -3   0 1116.69   31.50
  -2  -3   0 1008.00   31.50
   2   3   0 1032.40   31.40
   2   3   0 1030.20   31.50
   2   3   0 1011.50   31.40
   2   3   0 1020.20   31.50
   2   3   0 1049.30   31.50
   2   3   0 1020.10   31.40
  -3  -3   0  430.86   13.70
  -3  -3   0  444.76   13.90
  -3  -3   0  479.25   14.00
  -3  -3   0  466.75   13.70
  -3  -3   0  442.96   13.90
  -3  -3   0  450.25   13.50
  -3  -3   0  456.95   13.80
  -3  -3   0  435.46   13.70
   3   3   0  453.65   13.90
   3   3   0  437.66   13.80
   3   3   0  428.76   13.70
   3   3   0  432.16   13.80
   3   3   0  444.16   13.80
   3   3   0  468.65   13.80
   3   3   0  443.66   13.80
   3   3   0  446.96   13.70
  -4  -3   0   19.30    1.50
  -4  -3   0   21.20    1.10
  -4  -3   0   18.80    1.30
  -4  -3   0   19.20    1.30
  -4  -3   0   20.70    1.30
   4   3   0   23.00    1.50
   4   3   0   21.90    1.40
   4   3   0   18.30    1.20
   4   3   0   20.60    1.50
   4   3   0   22.30    1.60
   4   3   0   22.40    0.90
   4   3   0   23.30    1.50
  -5  -3   0   -0.80    1.00
  -5  -3   0   -0.30    0.70
  -5  -3   0   -0.30    0.70
  -5  -3   0   -1.70    1.00
   5   3   0   -0.40    1.10
   5   3   0    0.00    1.10
   5   3   0    0.60    1.00
   5   3   0    1.00    0.80
   5   3   0    0.30    1.00
   5   3   0    0.00    0.50
  -6  -3   0  230.18    7.50
  -6  -3   0  230.38    7.90
  -6  -3   0  234.78    7.70
  -6  -3   0  241.58    7.40
   6   3   0  226.08    7.90
   6   3   0  231.68    7.40
   6   3   0  229.08    7.70
   6   3   0  235.28    7.90
   6   3   0  250.27    7.90
   6   3   0  239.98    7.30
  -7  -3   0   13.10    1.30
  -7  -3   0   14.70    1.60
  -7  -3   0   14.50    1.80
   7   3   0   13.60    1.50
   7   3   0   16.90    2.00
   7   3   0   14.90    1.10
   7   3   0   12.40    1.80
  -8  -3   0   76.09    3.30
  -8  -3   0   70.89    3.50
   8   3   0   72.99    3.40
   8   3   0   69.79    3.90
   8   3   0   65.29    3.90
  -9  -3   0    0.10    1.50
  -9  -3   0    1.90    1.80
  -9  -3   0    3.20    1.70
   9   3   0    1.80    1.70
   9   3   0    0.00    2.10
   9   3   0    1.30    2.20
   9   3   0    0.10    1.80
 -10  -3   0    3.60    2.20
 -10  -3   0    1.90    1.80
 -10  -3   0    3.50    2.00
  10   3   0    7.40    3.60
  10   3   0    6.50    2.80
  10   3   0    8.70    2.40
  11  -4   0    1.30    2.30
  11  -4   0   -0.60    3.10
 -11   4   0    1.60    2.50
 -11   4   0   -0.80    2.70
  10  -4   0   12.80    2.30
  10  -4   0   18.10    3.10
 -10   4   0   12.50    2.40
 -10   4   0   20.00    2.60
   9  -4   0   10.30    2.00
   9  -4   0    9.60    1.70
   9  -4   0    6.70    2.30
  -9   4   0    8.40    1.60
  -9   4   0    7.20    2.20
  -9   4   0    5.60    2.00
   8  -4   0   72.89    3.70
   8  -4   0   73.19    4.20
   8  -4   0   76.19    3.40
  -8   4   0   74.09    3.80
  -8   4   0   75.39    4.00
  -8   4   0   68.39    3.20
   7  -4   0   78.89    3.30
   7  -4   0   78.59    3.50
   7  -4   0   77.69    4.00
  -7   4   0   79.89    3.20
  -7   4   0   80.79    3.50
  -7   4   0   74.59    3.80
  -7   4   0   80.29    3.60
   6  -4   0   16.80    1.60
   6  -4   0   18.50    1.70
   6  -4   0   17.60    1.50
   6  -4   0   18.00    1.80
   6  -4   0   17.10    1.10
  -6   4   0   17.30    1.50
  -6   4   0   14.60    1.30
  -6   4   0   17.70    1.70
  -6   4   0   13.30    1.50
  -6   4   0   19.40    1.50
   5  -4   0  418.76   13.50
   5  -4   0  454.75   13.30
   5  -4   0  445.46   13.50
   5  -4   0  424.16   13.30
   5  -4   0  435.76   13.50
  -5   4   0  429.96   13.40
  -5   4   0  420.66   13.30
  -5   4   0  417.56   13.50
  -5   4   0  422.66   13.40
  -5   4   0  434.26   13.40
   4  -4   0  168.48    5.80
   4  -4   0  174.08    5.90
   4  -4   0  178.18    5.80
   4  -4   0  173.18    5.70
   4  -4   0  179.88    5.70
   4  -4   0  192.18    5.80
  -4   4   0  170.98    5.80
  -4   4   0  170.58    5.70
  -4   4   0  174.38    5.90
  -4   4   0  164.48    5.70
  -4   4   0  181.98    5.80
   3  -4   0  110.79    3.80
   3  -4   0  119.49    3.90
   3  -4   0  118.09    3.90
   3  -4   0  118.09    4.00
   3  -4   0  107.69    3.90
   3  -4   0  110.69    4.00
  -3   4   0  124.99    3.90
  -3   4   0  108.99    3.90
  -3   4   0  113.09    3.90
  -3   4   0  116.49    3.90
  -3   4   0  106.49    3.80
  -3   4   0  115.29    4.00
  -3   4   0  117.69    3.90
   2  -4   0  809.32   23.60
   2  -4   0  759.72   23.50
   2  -4   0  815.32   23.60
   2  -4   0  727.83   23.60
   2  -4   0  765.62   23.60
   2  -4   0  782.12   23.60
   2  -4   0  763.62   23.50
   2  -4   0  786.02   23.50
  -2   4   0  765.72   23.40
  -2   4   0  809.22   23.50
  -2   4   0  806.92   23.50
  -2   4   0  763.32   23.60
  -2   4   0  758.72   23.50
  -2   4   0  787.72   23.60
  -2   4   0  745.83   23.50
  -2   4   0  737.13   23.50
   1  -4   0  578.24   18.20
   1  -4   0  616.74   18.20
   1  -4   0  616.94   18.10
   1  -4   0  588.64   18.20
   1  -4   0  587.54   18.20
   1  -4   0  611.54   18.20
  -1   4   0  605.84   18.20
  -1   4   0  575.94   18.00
  -1   4   0  577.74   18.20
  -1   4   0  579.84   18.20
  -1   4   0  567.04   18.10
  -1   4   0  627.64   18.10
  -1   4   0  596.74   18.10
   0  -4   0    2.70    0.70
   0  -4   0    2.90    0.80
   0  -4   0    1.90    0.70
   0  -4   0    2.10    0.80
   0  -4   0    4.70    0.70
   0  -4   0    1.60    0.70
   0   4   0    2.80    0.80
   0   4   0    1.20    0.80
   0   4   0    1.60    0.70
   0   4   0    1.80    0.70
   0   4   0    2.70    0.60
   0   4   0    1.80    0.70
   0   4   0    1.90    0.30
  -1  -4   0  132.89    4.40
  -1  -4   0  135.99    4.50
  -1  -4   0  133.99    4.50
  -1  -4   0  127.79    4.40
  -1  -4   0  141.89    4.50
   1   4   0  132.59    4.40
   1   4   0  128.49    4.40
   1   4   0  124.99    4.50
   1   4   0  128.69    4.40
   1   4   0  130.09    4.50
  -2  -4   0  803.52   24.80
  -2  -4   0  773.12   24.90
  -2  -4   0  846.32   24.90
  -2  -4   0  845.92   24.90
  -2  -4   0  815.02   25.00
  -2  -4   0  815.32   25.00
   2   4   0  780.72   25.00
   2   4   0  806.92   24.90
   2   4   0  812.62   24.90
   2   4   0  801.82   24.90
   2   4   0  859.41   25.00
   2   4   0  864.91   25.00
  -3  -4   0 1555.84   47.20
  -3  -4   0 1541.55   47.10
  -3  -4   0 1502.55   47.30
  -3  -4   0 1640.64   47.20
  -3  -4   0 1543.45   47.30
  -3  -4   0 1563.74   47.00
   3   4   0 1559.84   47.20
   3   4   0 1580.04   47.30
   3   4   0 1554.84   47.40
   3   4   0 1561.04   47.20
   3   4   0 1669.13   47.40
   3   4   0 1488.95   47.30
  -4  -4   0   34.80    2.30
  -4  -4   0   34.20    1.50
  -4  -4   0   36.40    2.10
  -4  -4   0   38.20    1.80
  -4  -4   0   36.50    2.30
  -4  -4   0   35.60    1.80
   4   4   0   35.60    1.90
   4   4   0   36.60    2.00
   4   4   0   48.60    2.00
   4   4   0   31.60    2.10
   4   4   0   34.00    2.20
   4   4   0   34.60    2.10
   4   4   0   34.00    2.20
  -5  -4   0  183.88    5.60
  -5  -4   0  155.28    5.50
  -5  -4   0  156.28    5.70
  -5  -4   0  162.18    5.20
   5   4   0  165.98    5.80
   5   4   0  151.48    5.60
   5   4   0  156.58    5.70
   5   4   0  166.18    5.50
   5   4   0  164.68    5.60
  -6  -4   0    3.50    1.50
  -6  -4   0    3.30    1.40
  -6  -4   0    2.00    0.90
   6   4   0    2.30    1.60
   6   4   0    2.60    1.20
   6   4   0    1.20    1.10
   6   4   0    4.40    1.60
  -7  -4   0    3.40    1.50
  -7  -4   0    3.60    1.10
  -7  -4   0   -0.10    1.60
   7   4   0    2.00    1.10
   7   4   0    2.70    1.50
   7   4   0    1.70    1.70
   7   4   0    0.80    1.80
  -8  -4   0    1.30    1.70
  -8  -4   0    3.30    1.30
   8   4   0    2.20    2.00
   8   4   0    1.90    1.70
   8   4   0    1.90    1.90
  -9  -4   0   28.50    2.50
   9   4   0   27.30    2.50
   9   4   0   30.10    2.50
   9   4   0   19.80    2.70
   9   4   0   29.00    3.10
 -10  -4   0   -2.80    2.70
  10   4   0    2.90    2.60
  10   4   0    0.70    2.50
  11  -5   0   36.80    3.90
  11  -5   0   36.60    3.10
 -11   5   0   32.20    3.30
  10  -5   0    2.60    2.90
  10  -5   0   -2.80    2.10
 -10   5   0    3.80    2.30
 -10   5   0    0.20    2.50
   9  -5   0   36.20    3.30
   9  -5   0   38.90    2.50
   9  -5   0   38.10    2.80
  -9   5   0   38.30    2.90
  -9   5   0   35.80    3.00
  -9   5   0   32.30    2.30
  -9   5   0   38.30    2.50
   8  -5   0    7.10    1.90
   8  -5   0    9.40    1.70
   8  -5   0    7.70    2.10
  -8   5   0   11.10    2.20
  -8   5   0    7.40    1.50
  -8   5   0    7.70    1.70
  -8   5   0    6.40    2.00
   7  -5   0    0.30    1.70
   7  -5   0    2.60    1.60
   7  -5   0   -0.60    1.30
  -7   5   0   -0.50    1.70
  -7   5   0   -0.70    1.40
  -7   5   0    1.60    1.20
  -7   5   0    0.00    1.60
  -7   5   0   -0.10    1.30
   6  -5   0   25.70    2.00
   6  -5   0   25.80    1.70
   6  -5   0   27.90    1.90
   6  -5   0   26.10    2.20
   6  -5   0   27.30    2.00
  -6   5   0   30.10    1.90
  -6   5   0   22.60    1.80
  -6   5   0   27.30    1.70
  -6   5   0   25.90    2.00
  -6   5   0   25.60    2.10
   5  -5   0  378.66   11.40
   5  -5   0  357.16   11.20
   5  -5   0  347.07   11.40
   5  -5   0  366.46   11.40
  -5   5   0  343.67   11.20
  -5   5   0  343.07   11.40
  -5   5   0  356.56   11.30
  -5   5   0  357.96   11.30
  -5   5   0  357.46   11.20
   4  -5   0  485.75   15.20
   4  -5   0  496.05   15.30
   4  -5   0  499.45   15.30
   4  -5   0  512.95   15.40
  -4   5   0  477.95   15.20
  -4   5   0  503.65   15.30
  -4   5   0  485.25   15.20
  -4   5   0  484.65   15.20
  -4   5   0  481.25   15.20
   3  -5   0   37.80    2.20
   3  -5   0   36.20    2.00
   3  -5   0   33.50    2.20
   3  -5   0   43.30    2.10
   3  -5   0   36.50    2.00
  -3   5   0   39.90    1.80
  -3   5   0   36.10    2.00
  -3   5   0   36.20    2.00
  -3   5   0   37.40    1.80
  -3   5   0   36.20    1.80
  -3   5   0   39.50    2.00
   2  -5   0 1109.19   35.40
   2  -5   0 1136.19   35.30
   2  -5   0 1154.28   35.30
   2  -5   0 1160.18   35.50
   2  -5   0 1255.07   35.50
  -2   5   0 1123.59   35.40
  -2   5   0 1143.49   35.40
  -2   5   0 1278.87   35.30
  -2   5   0 1140.99   35.30
  -2   5   0 1188.38   35.40
  -2   5   0 1149.58   35.20
   1  -5   0  782.22   23.60
   1  -5   0  744.23   23.60
   1  -5   0  769.82   23.60
  -1   5   0  780.52   23.60
  -1   5   0  775.62   23.60
  -1   5   0  804.22   23.50
  -1   5   0  755.72   23.30
  -1   5   0  764.02   23.60
   0  -5   0 1772.32   50.29
   0  -5   0 1640.64   50.09
   0  -5   0 1618.74   50.09
   0   5   0 1609.24   49.80
   0   5   0 1640.34   50.09
   0   5   0 1581.74   50.09
   0   5   0 1761.02   49.99
   0   5   0 1686.33   50.09
   0   5   0 1606.44   50.09
  -1  -5   0  676.63   21.10
  -1  -5   0  667.83   21.10
   1   5   0  689.63   21.10
   1   5   0  752.62   21.30
   1   5   0  705.93   21.10
   1   5   0  674.03   21.00
   1   5   0  640.04   21.10
  -2  -5   0  132.39    4.50
  -2  -5   0  134.69    4.70
  -2  -5   0  135.29    4.80
  -2  -5   0  137.49    4.90
   2   5   0  138.99    4.80
   2   5   0  134.89    4.80
   2   5   0  143.79    4.80
   2   5   0  136.79    4.60
   2   5   0  131.59    4.70
  -3  -5   0   25.00    1.60
  -3  -5   0   28.80    2.00
  -3  -5   0   25.30    1.80
  -3  -5   0   29.10    1.70
   3   5   0   26.90    1.90
   3   5   0   24.10    1.60
   3   5   0   18.60    1.60
  -4  -5   0   52.99    2.80
  -4  -5   0   49.20    1.70
  -4  -5   0   48.50    2.70
  -4  -5   0   43.90    2.60
  -4  -5   0   46.80    2.20
   4   5   0   46.10    2.50
   4   5   0   46.00    2.70
   4   5   0   49.00    2.50
   4   5   0   47.30    2.70
   4   5   0   49.20    2.40
  -5  -5   0  560.34   17.70
  -5  -5   0  581.34   17.40
  -5  -5   0  562.94   17.90
  -5  -5   0  562.04   18.10
   5   5   0  576.24   17.80
   5   5   0  598.04   18.00
   5   5   0  578.14   18.00
   5   5   0  565.84   18.00
   5   5   0  587.34   17.90
  -6  -5   0    0.50    1.60
  -6  -5   0    5.10    1.60
  -6  -5   0    3.50    0.80
   6   5   0    5.50    1.80
   6   5   0    3.80    1.30
   6   5   0    1.10    1.70
   6   5   0    3.10    1.60
  -7  -5   0   72.89    3.80
  -7  -5   0   66.79    4.00
  -7  -5   0   71.59    2.90
   7   5   0   76.09    4.10
   7   5   0   72.69    4.10
   7   5   0   76.39    3.50
   7   5   0   77.79    3.30
  -8  -5   0    2.80    2.00
   8   5   0    3.20    2.10
   8   5   0    8.20    2.40
   8   5   0    6.30    2.00
  -9  -5   0    2.10    2.10
   9   5   0    1.50    2.40
   9   5   0    1.50    2.10
   9   5   0   -0.60    2.50
 -11   6   0    8.40    2.90
  10  -6   0   -0.80    3.00
  10  -6   0    3.20    2.30
 -10   6   0    0.30    2.70
 -10   6   0    2.50    2.50
   9  -6   0   22.00    2.90
   9  -6   0   23.20    2.30
   9  -6   0   19.20    2.50
  -9   6   0   21.30    2.70
  -9   6   0   24.10    2.10
  -9   6   0   22.70    2.20
  -9   6   0   20.80    2.60
   8  -6   0   -1.50    1.60
   8  -6   0   -3.30    2.30
   8  -6   0    1.70    1.90
  -8   6   0   -0.50    2.00
  -8   6   0    0.50    1.60
  -8   6   0   -0.80    2.00
  -8   6   0    0.00    1.50
   7  -6   0   21.60    2.20
   7  -6   0   23.20    2.00
   7  -6   0   20.60    2.40
  -7   6   0   20.50    1.80
  -7   6   0   23.10    2.10
  -7   6   0   21.20    2.20
  -7   6   0   23.20    2.40
  -7   6   0   21.10    1.90
   6  -6   0  157.08    5.40
   6  -6   0  147.79    5.50
   6  -6   0  145.39    5.50
  -6   6   0  143.49    5.60
  -6   6   0  152.08    5.50
  -6   6   0  149.79    5.50
  -6   6   0  146.69    5.40
  -6   6   0  145.69    5.20
   5  -6   0    7.20    1.60
   5  -6   0    5.20    1.50
   5  -6   0    5.20    1.40
  -5   6   0    5.10    1.40
  -5   6   0    5.60    1.40
  -5   6   0    5.60    1.70
  -5   6   0    4.60    1.20
  -5   6   0    4.30    1.50
   4  -6   0   40.30    2.40
   4  -6   0   41.00    2.60
   4  -6   0   46.80    2.80
   4  -6   0   48.60    2.60
  -4   6   0   44.60    2.40
  -4   6   0   39.60    2.50
  -4   6   0   47.40    2.40
  -4   6   0   42.50    2.30
  -4   6   0   40.40    2.40
   3  -6   0  116.09    4.20
   3  -6   0  118.89    4.40
   3  -6   0  112.49    4.40
   3  -6   0  119.59    4.20
  -3   6   0  110.39    4.20
  -3   6   0  109.89    4.30
  -3   6   0  117.09    4.00
  -3   6   0  114.89    4.10
  -3   6   0  120.49    4.40
   2  -6   0   54.39    2.80
   2  -6   0   59.59    2.70
  -2   6   0   53.29    2.20
  -2   6   0   52.49    2.60
  -2   6   0   54.99    2.80
  -2   6   0   58.29    2.80
  -2   6   0   53.79    2.30
   1  -6   0  243.48    8.20
   1  -6   0  254.97    8.20
  -1   6   0  246.98    8.20
  -1   6   0  252.17    8.20
  -1   6   0  256.67    8.20
  -1   6   0  256.27    8.00
  -1   6   0  243.88    7.70
   0  -6   0   69.19    3.20
   0  -6   0   68.69    3.10
   0   6   0   71.29    2.90
   0   6   0   66.69    3.00
   0   6   0   70.49    3.20
   0   6   0   67.39    2.30
   0   6   0   78.19    2.80
   0   6   0   71.89    3.10
  -1  -6   0  225.58    7.80
  -1  -6   0  224.28    7.80
   1   6   0  236.38    7.70
   1   6   0  233.18    7.80
   1   6   0  233.78    7.80
   1   6   0  254.17    8.00
  -2  -6   0   34.40    2.10
  -2  -6   0   36.00    2.60
  -2  -6   0   39.10    2.00
  -2  -6   0   35.60    2.40
   2   6   0   36.90    2.10
   2   6   0   42.90    2.60
   2   6   0   38.80    2.60
   2   6   0   37.40    2.30
  -3  -6   0    0.60    1.20
  -3  -6   0    3.10    1.00
  -3  -6   0   -0.20    1.40
  -3  -6   0    1.40    0.30
  -3  -6   0    2.50    1.30
   3   6   0    0.10    1.40
   3   6   0    0.90    1.50
   3   6   0    0.70    1.40
   3   6   0    3.10    1.20
  -4  -6   0   14.20    1.70
  -4  -6   0   12.90    1.90
  -4  -6   0   15.70    1.40
  -4  -6   0   14.70    1.80
   4   6   0   15.90    1.60
   4   6   0   13.90    1.70
   4   6   0   16.20    2.00
   4   6   0   12.00    1.60
   4   6   0   15.80    1.80
  -5  -6   0  132.89    4.80
  -5  -6   0  132.39    5.20
  -5  -6   0  130.89    5.40
  -5  -6   0  131.59    5.30
   5   6   0  138.59    5.10
   5   6   0  135.09    5.30
   5   6   0  139.89    5.20
   5   6   0  132.79    5.40
   5   6   0  136.79    5.00
  -6  -6   0   14.80    2.20
  -6  -6   0   12.70    1.90
   6   6   0   13.40    2.20
   6   6   0   13.30    2.00
   6   6   0   13.50    1.80
   6   6   0   15.20    2.00
  -7  -6   0    9.70    2.50
  -7  -6   0   13.80    2.10
   7   6   0   13.40    2.30
   7   6   0   13.20    2.20
   7   6   0   11.10    1.80
   7   6   0   10.30    2.50
  -8  -6   0    7.70    2.20
   8   6   0   10.10    2.60
   8   6   0    8.10    2.20
   8   6   0   10.50    2.60
  -9  -6   0    7.10    2.50
   9   6   0    6.90    2.90
   9   6   0    3.80    2.60
   9   6   0    5.30    2.40
 -11   7   0    2.50    4.40
  10  -7   0    9.30    3.00
  10  -7   0    8.70    2.60
 -10   7   0    8.40    2.80
 -10   7   0   10.80    2.90
   9  -7   0   -0.40    2.00
   9  -7   0    1.10    2.30
   9  -7   0    0.50    2.60
  -9   7   0   -1.40    1.70
  -9   7   0    2.80    2.20
  -9   7   0    1.30    1.90
  -9   7   0    4.10    2.40
   8  -7   0    4.30    2.30
   8  -7   0    5.00    2.40
   8  -7   0    8.20    2.00
  -8   7   0    5.00    2.40
  -8   7   0    4.10    1.90
  -8   7   0    3.40    1.70
  -8   7   0    6.70    2.20
   7  -7   0    6.60    2.10
   7  -7   0    6.10    2.10
   7  -7   0    4.90    1.80
  -7   7   0    7.90    3.00
  -7   7   0    6.00    2.00
  -7   7   0    9.60    2.20
  -7   7   0    5.20    1.60
  -7   7   0    7.20    1.80
   6  -7   0  130.49    5.30
   6  -7   0  129.49    4.90
   6  -7   0  132.69    5.60
   6  -7   0  136.69    5.30
  -6   7   0  131.59    5.10
  -6   7   0  131.09    5.20
  -6   7   0  127.09    5.00
  -6   7   0  130.09    5.50
  -6   7   0  129.09    5.00
   5  -7   0  165.48    6.00
   5  -7   0  168.18    6.00
   5  -7   0  161.68    6.20
   5  -7   0  158.08    5.80
  -5   7   0  158.08    5.90
  -5   7   0  164.08    6.20
  -5   7   0  154.78    5.60
  -5   7   0  159.58    5.80
  -5   7   0  164.58    5.80
   4  -7   0    0.40    1.70
   4  -7   0    0.80    1.40
   4  -7   0    0.50    1.50
   4  -7   0    0.70    1.50
  -4   7   0    2.70    1.30
  -4   7   0    0.30    1.50
  -4   7   0    1.90    1.40
  -4   7   0    1.10    1.40
  -4   7   0    1.20    1.20
   3  -7   0   22.00    2.10
   3  -7   0   17.70    1.80
   3  -7   0   20.10    1.70
  -3   7   0   18.90    1.90
  -3   7   0   17.10    1.30
  -3   7   0   20.70    1.90
  -3   7   0   17.30    1.80
   2  -7   0   48.10    3.00
   2  -7   0   54.09    3.00
  -2   7   0   54.09    2.80
  -2   7   0   49.30    2.70
  -2   7   0   48.30    2.10
  -2   7   0   42.80    2.90
   1  -7   0  288.27    9.60
   1  -7   0  283.97    9.60
  -1   7   0  289.27    9.50
  -1   7   0  290.97    9.00
  -1   7   0  280.67    9.40
  -1   7   0  288.27    9.50
  -1   7   0  321.37   10.10
   0  -7   0  585.64   18.70
   0  -7   0  607.74   18.80
   0   7   0  599.24   18.10
   0   7   0  602.14   18.70
   0   7   0  604.14   18.70
   0   7   0  591.64   18.60
  -1  -7   0    8.10    1.70
  -1  -7   0    5.20    1.40
   1   7   0   10.20    1.70
   1   7   0    6.90    1.70
   1   7   0    7.30    1.70
  -2  -7   0   10.90    1.60
  -2  -7   0    9.70    1.40
  -2  -7   0    8.30    1.60
  -2  -7   0    9.30    1.80
   2   7   0   11.60    1.90
   2   7   0   13.10    1.90
   2   7   0   13.30    1.80
   2   7   0   11.00    1.70
  -3  -7   0    2.30    0.40
  -3  -7   0    2.50    1.10
  -3  -7   0    2.80    1.60
  -3  -7   0   -0.30    1.40
  -3  -7   0    1.50    1.60
   3   7   0   -0.30    1.60
   3   7   0    1.40    1.60
   3   7   0    2.10    1.70
   3   7   0    1.40    1.40
  -4  -7   0  102.39    4.40
  -4  -7   0  100.19    3.90
  -4  -7   0  107.79    4.50
  -4  -7   0  102.59    4.70
   4   7   0  104.19    4.20
   4   7   0  105.89    4.30
   4   7   0  100.99    4.70
   4   7   0  107.99    4.60
   4   7   0  107.19    4.30
  -5  -7   0   15.40    1.60
  -5  -7   0   14.60    2.40
  -5  -7   0   15.10    2.10
  -5  -7   0   10.60    1.90
   5   7   0   12.80    1.90
   5   7   0   12.40    2.20
   5   7   0   12.00    1.90
   5   7   0   15.40    2.00
   5   7   0   12.70    2.10
  -6  -7   0   82.99    4.40
  -6  -7   0   83.99    4.60
   6   7   0   82.79    4.70
   6   7   0   85.19    4.00
   6   7   0   81.49    4.00
   6   7   0   90.39    4.30
  -7  -7   0    9.70    2.40
   7   7   0   10.60    2.30
   7   7   0   11.00    2.40
   7   7   0    7.70    2.50
   7   7   0   12.50    2.10
  -8  -7   0    9.30    2.60
   8   7   0    5.60    2.70
   8   7   0    9.60    2.70
   8   7   0    8.50    2.20
  -9  -7   0    2.60    2.50
   9   7   0    0.40    3.10
   9   7   0    2.60    2.50
  10  -8   0   -0.90    3.10
 -10   8   0    0.60    2.70
   9  -8   0   -3.70    2.70
   9  -8   0    0.80    2.10
   9  -8   0   -1.00    2.80
   9  -8   0   -0.40    2.60
  -9   8   0    0.90    2.40
  -9   8   0    1.70    2.10
  -9   8   0   -1.50    2.50
  -9   8   0    1.90    2.00
   8  -8   0    7.20    2.50
   8  -8   0    6.40    2.50
   8  -8   0    3.20    2.10
   8  -8   0    5.80    2.40
  -8   8   0    0.90    2.20
  -8   8   0    2.90    2.30
  -8   8   0    5.00    2.00
  -8   8   0    3.90    2.00
   7  -8   0   81.99    4.70
   7  -8   0   84.19    4.10
   7  -8   0   81.19    4.70
   7  -8   0   86.09    5.10
  -7   8   0   79.09    4.10
  -7   8   0   82.49    4.90
  -7   8   0   82.09    4.00
  -7   8   0   77.09    4.20
   6  -8   0   10.70    2.30
   6  -8   0    8.10    1.90
   6  -8   0    8.00    2.00
   6  -8   0    6.00    2.20
  -6   8   0    4.00    2.30
  -6   8   0    9.30    1.90
  -6   8   0    8.70    2.10
  -6   8   0    8.90    2.00
  -6   8   0    9.20    1.90
   5  -8   0    5.60    2.00
   5  -8   0    5.90    2.00
   5  -8   0    3.70    1.80
  -5   8   0    4.00    1.80
  -5   8   0    2.60    1.70
  -5   8   0    6.30    1.50
   4  -8   0   61.59    3.30
   4  -8   0   50.89    3.50
   4  -8   0   59.49    3.70
  -4   8   0   63.49    3.50
  -4   8   0   60.09    3.40
  -4   8   0   56.29    2.90
  -4   8   0   58.79    3.30
   3  -8   0   32.80    2.50
   3  -8   0   35.20    2.60
  -3   8   0   34.60    2.10
  -3   8   0   40.90    2.80
  -3   8   0   41.20    2.60
  -3   8   0   37.30    2.60
   2  -8   0  308.27   10.00
   2  -8   0  298.67   10.00
  -2   8   0  289.47    9.90
  -2   8   0  278.97    9.80
  -2   8   0  291.87    9.20
  -2   8   0  302.77    9.80
   1  -8   0   19.30    2.30
   1  -8   0   16.20    1.90
  -1   8   0   18.60    2.00
  -1   8   0   17.60    1.10
  -1   8   0   15.70    2.00
  -1   8   0   14.50    1.80
   0  -8   0   15.00    2.00
   0  -8   0   11.90    1.80
   0   8   0   11.80    1.80
   0   8   0   10.50    1.90
   0   8   0   12.50    2.00
  -1  -8   0   -0.90    1.50
  -1  -8   0    0.50    1.90
   1   8   0    1.30    1.70
   1   8   0    3.60    1.80
   1   8   0    2.30    1.90
  -2  -8   0   72.79    3.80
  -2  -8   0   78.49    3.90
  -2  -8   0   75.09    3.30
  -2  -8   0   74.79    3.90
   2   8   0   78.89    4.00
   2   8   0   73.79    3.50
   2   8   0   83.19    4.10
   2   8   0   75.39    4.10
  -3  -8   0   56.29    3.50
  -3  -8   0   56.29    3.40
  -3  -8   0   58.19    3.50
  -3  -8   0   52.39    2.70
   3   8   0   52.09    3.30
   3   8   0   50.99    3.10
   3   8   0   59.59    3.70
   3   8   0   54.59    3.90
  -4  -8   0   28.10    2.40
  -4  -8   0   26.00    2.70
  -4  -8   0   26.40    1.80
  -4  -8   0   26.30    2.30
   4   8   0   31.70    2.30
   4   8   0   26.70    2.70
   4   8   0   25.80    2.40
   4   8   0   25.20    2.40
   4   8   0   24.10    2.30
  -5  -8   0    1.00    2.00
  -5  -8   0    0.70    1.80
  -5  -8   0   -0.50    2.30
   5   8   0    2.80    2.00
   5   8   0   -0.10    2.10
   5   8   0    2.40    2.10
   5   8   0   -1.40    1.80
   5   8   0   -1.10    2.00
  -6  -8   0   21.80    3.00
  -6  -8   0   18.90    2.70
   6   8   0   20.80    2.50
   6   8   0   18.50    2.40
   6   8   0   18.80    2.90
   6   8   0   17.70    2.30
   6   8   0   18.10    2.90
  -7  -8   0    1.50    2.60
   7   8   0    3.30    2.20
   7   8   0    0.40    2.70
   7   8   0   -1.10    2.10
  -8  -8   0    6.70    2.80
   8   8   0    0.80    2.30
   8   8   0    6.00    2.90
  -9   9   0    5.40    2.60
  -9   9   0    3.30    3.10
   8  -9   0    2.70    2.80
   8  -9   0    2.50    2.60
   8  -9   0    7.70    2.80
  -8   9   0    1.70    2.30
  -8   9   0    0.50    2.80
  -8   9   0    2.80    2.30
   7  -9   0   24.20    2.80
   7  -9   0   20.80    3.00
   7  -9   0   22.30    2.80
  -7   9   0   24.30    2.60
  -7   9   0   26.80    2.60
  -7   9   0   25.10    3.20
   6  -9   0    9.80    2.30
   6  -9   0    5.20    2.60
   6  -9   0    9.00    2.60
  -6   9   0    9.60    2.00
  -6   9   0    7.10    2.60
  -6   9   0    8.00    2.40
  -6   9   0    8.20    2.10
   5  -9   0    8.30    2.00
   5  -9   0    9.50    2.40
   5  -9   0    5.90    2.30
  -5   9   0    5.00    2.00
  -5   9   0   10.90    2.40
  -5   9   0    8.30    1.70
   4  -9   0   18.10    2.40
   4  -9   0   23.60    2.80
  -4   9   0   23.40    2.60
  -4   9   0   23.80    2.40
  -4   9   0   23.50    2.40
  -4   9   0   23.20    1.80
   3  -9   0    6.30    2.00
   3  -9   0    9.70    2.30
  -3   9   0   13.00    2.20
  -3   9   0    9.80    2.00
  -3   9   0    8.70    1.30
  -3   9   0    8.00    2.10
   2  -9   0  175.78    6.60
   2  -9   0  170.48    6.60
  -2   9   0  168.48    5.60
  -2   9   0  173.58    6.50
  -2   9   0  170.38    6.40
  -2   9   0  165.48    6.50
   1  -9   0   59.29    3.80
   1  -9   0   61.09    4.10
  -1   9   0   63.89    3.70
  -1   9   0   64.39    3.90
  -1   9   0   63.69    3.50
   0  -9   0    2.60    2.10
   0  -9   0   -0.80    1.80
   0   9   0   -0.20    2.00
   0   9   0    1.30    1.90
   0   9   0    2.70    1.80
  -1  -9   0    3.60    1.80
  -1  -9   0    5.60    2.30
  -1  -9   0    2.60    2.00
   1   9   0   -1.00    2.00
   1   9   0    0.20    1.90
   1   9   0    6.20    2.00
   1   9   0    4.80    2.20
  -2  -9   0    9.40    1.90
  -2  -9   0    9.50    1.60
  -2  -9   0    8.90    2.40
  -2  -9   0   16.60    2.30
   2   9   0   10.00    2.30
   2   9   0   13.10    2.50
   2   9   0   11.60    2.00
   2   9   0   11.90    2.20
  -3  -9   0   71.39    4.50
  -3  -9   0   69.29    4.10
  -3  -9   0   72.59    4.20
   3   9   0   67.39    4.00
   3   9   0   76.59    4.10
   3   9   0   77.19    3.90
   3   9   0   70.39    4.70
  -4  -9   0    8.90    2.20
  -4  -9   0   11.80    2.70
  -4  -9   0    9.40    2.00
   4   9   0    7.90    2.50
   4   9   0   11.50    2.40
   4   9   0   11.30    2.50
   4   9   0   12.80    2.00
   4   9   0    7.30    2.20
  -5  -9   0   -0.30    1.90
  -5  -9   0    2.10    2.50
  -5  -9   0   -2.40    2.30
   5   9   0   -0.80    1.90
   5   9   0   -0.10    2.10
   5   9   0    1.50    2.20
   5   9   0   -1.40    2.40
   5   9   0   -1.80    2.30
  -6  -9   0   -0.60    2.60
   6   9   0    1.50    2.20
   6   9   0    3.20    2.50
   6   9   0    4.20    2.70
   6   9   0    2.50    2.50
   6   9   0   -2.50    2.40
  -7  -9   0    2.20    2.50
   7   9   0    0.60    2.60
   7   9   0   -2.00    2.50
   8 -10   0    3.60    3.10
  -8  10   0    5.30    2.50
  -8  10   0    5.70    2.50
  -8  10   0   -0.80    2.90
   7 -10   0   20.10    3.20
   7 -10   0   22.90    3.20
  -7  10   0   20.20    2.50
  -7  10   0   15.70    3.20
  -7  10   0   19.20    2.80
   6 -10   0    3.30    2.70
   6 -10   0    7.80    2.70
  -6  10   0    3.50    2.30
  -6  10   0    0.90    2.80
  -6  10   0    4.50    1.90
   5 -10   0   -0.60    2.30
   5 -10   0    2.80    2.70
  -5  10   0    2.10    1.60
  -5  10   0    0.40    2.10
  -5  10   0    2.10    2.40
   4 -10   0   74.69    4.70
   4 -10   0   78.39    5.00
  -4  10   0   80.99    3.60
  -4  10   0   86.09    4.60
  -4  10   0   78.59    4.60
   3 -10   0   23.30    2.90
   3 -10   0   15.20    2.50
  -3  10   0   19.50    2.70
  -3  10   0   13.20    2.40
  -3  10   0   16.30    2.40
   2 -10   0    6.70    2.70
   2 -10   0   10.00    2.30
  -2  10   0    5.60    2.30
  -2  10   0   13.20    2.50
  -2  10   0    7.40    2.10
   1 -10   0    1.20    2.00
   1 -10   0    0.60    2.30
  -1  10   0    1.20    2.30
  -1  10   0    1.20    2.20
  -1  10   0    3.50    2.40
   0 -10   0   25.80    2.60
   0 -10   0   31.30    3.00
   0  10   0   27.50    2.90
   0  10   0   23.80    2.90
   0  10   0   21.80    2.60
  -1 -10   0    7.00    2.20
  -1 -10   0   12.50    2.50
  -1 -10   0    8.10    2.70
   1  10   0   11.30    2.50
   1  10   0   11.30    2.70
   1  10   0   10.80    2.50
   1  10   0   14.60    2.20
  -2 -10   0   24.10    3.00
  -2 -10   0   18.10    2.30
  -2 -10   0   21.70    2.50
   2  10   0   22.30    3.00
   2  10   0   19.50    2.60
   2  10   0   20.80    2.50
   2  10   0   22.10    2.70
  -3 -10   0   34.60    3.10
  -3 -10   0   35.10    3.40
  -3 -10   0   29.10    2.70
   3  10   0   34.10    3.10
   3  10   0   36.10    3.10
   3  10   0   39.80    3.50
  -4 -10   0    5.30    2.10
  -4 -10   0    6.80    3.00
  -4 -10   0    7.40    2.50
   4  10   0    3.20    2.50
   4  10   0    4.40    2.00
   4  10   0    6.30    2.80
   4  10   0    6.90    2.70
   4  10   0    6.40    2.50
  -5 -10   0    5.10    2.50
  -5 -10   0   -1.30    2.80
   5  10   0    5.20    2.70
   5  10   0   -0.70    2.70
   5  10   0    2.00    2.20
   5  10   0    5.40    2.70
   5  10   0    2.10    2.60
  -6 -10   0    4.40    2.80
   6  10   0   -0.10    2.80
   6  10   0    0.10    2.90
   6  10   0    2.60    2.50
   6  10   0    0.90    2.70
  -8  11   0    1.50    2.80
   7 -11   0   -1.60    3.10
  -7  11   0    1.10    2.60
  -7  11   0   -2.10    2.60
   6 -11   0    2.60    2.80
  -6  11   0    7.00    2.70
  -6  11   0    3.40    3.10
   5 -11   0    0.20    2.70
   5 -11   0    1.60    3.00
  -5  11   0    1.50    2.60
   4 -11   0    3.60    2.60
   4 -11   0    0.50    3.00
  -4  11   0    5.00    2.60
  -4  11   0    4.00    2.50
   3 -11   0   36.40    3.60
   3 -11   0   34.40    3.20
  -3  11   0   37.00    3.50
  -3  11   0   39.60    3.40
  -3  11   0   29.20    3.00
   2 -11   0   -3.10    2.60
   2 -11   0   -0.60    2.30
  -2  11   0    0.40    2.60
  -2  11   0    2.00    2.60
  -2  11   0   -2.00    2.40
   1 -11   0    0.50    2.90
   1 -11   0   -1.60    2.20
  -1  11   0    1.80    2.60
  -1  11   0    2.50    2.70
  -1  11   0   -0.90    2.50
   0 -11   0   43.10    3.60
   0 -11   0   38.20    3.20
   0 -11   0   34.50    3.10
   0  11   0   39.60    3.60
   0  11   0   35.70    3.20
   0  11   0   38.70    3.20
   0  11   0   33.10    3.50
  -1 -11   0    6.40    2.30
  -1 -11   0    6.00    2.50
  -1 -11   0    8.80    3.10
   1  11   0    6.30    2.80
   1  11   0    7.00    2.50
   1  11   0    7.30    2.70
   1  11   0    6.50    2.60
  -2 -11   0   -1.50    3.00
  -2 -11   0    1.40    2.70
   2  11   0    6.50    2.90
   2  11   0    4.00    2.80
   2  11   0    2.80    2.60
   2  11   0    1.60    2.80
  -3 -11   0   10.20    3.10
  -3 -11   0   10.70    2.90
   3  11   0    9.10    2.90
   3  11   0   11.30    3.20
   3  11   0    9.10    3.10
  -4 -11   0    1.70    3.20
  -4 -11   0    0.70    2.90
   4  11   0   -1.90    3.30
   4  11   0   -1.20    2.50
   4  11   0    0.70    2.90
   4  11   0    2.90    3.80
   5  11   0    3.40    2.90
   6 -12   0   -0.90    3.20
   5 -12   0   34.80    3.80
   4 -12   0    1.00    2.80
  -4  12   0    1.60    2.80
   3 -12   0    2.20    3.40
   3 -12   0    3.30    2.90
  -3  12   0    1.40    2.70
  -3  12   0    1.20    2.80
   2 -12   0    3.20    3.30
  -2  12   0    6.90    3.00
  -2  12   0    6.10    3.10
   1 -12   0    6.40    3.30
  -1  12   0    1.30    3.00
  -1  12   0    6.60    2.90
  -1  12   0    6.20    2.80
   0 -12   0    4.00    2.70
   0 -12   0    4.40    3.10
   0  12   0    2.80    2.70
   0  12   0    3.80    3.00
   0  12   0    2.80    2.90
   0  12   0    5.20    2.60
  -1 -12   0    8.40    3.30
   1  12   0   14.40    3.50
   1  12   0   10.20    4.60
   1  12   0    6.80    4.90
  -2 -12   0    1.90    3.50
   2  12   0    0.80    4.00
  -3 -12   0   -3.20    3.50
  -2  13   0   -0.90    3.40
  -2 -12   1   -2.80    3.40
  -1 -12   1   -1.60    3.30
   0  12  -1    1.10    3.40
   0 -12   1    0.20    3.20
  -1  12  -1    1.70    3.20
   1 -12   1    8.10    3.60
  -2  12  -1    5.00    3.30
  -3  12  -1    2.70    2.90
  -4  12  -1    0.20    2.90
   3  11  -1    3.00    3.10
  -3 -11   1   -0.80    3.10
   2  11  -1    3.30    3.10
   2  11  -1   -0.60    2.50
   2  11  -1   -3.70    2.90
   2  11  -1    6.30    2.80
  -2 -11   1    8.20    2.70
  -2 -11   1    5.10    3.30
   1  11  -1    9.70    3.10
   1  11  -1   15.10    2.90
   1  11  -1   15.70    3.20
   1  11  -1   11.40    3.00
  -1 -11   1   11.20    2.90
  -1 -11   1   11.50    3.40
   0  11  -1    7.20    3.00
   0  11  -1   -0.60    2.70
   0  11  -1   -0.30    2.70
   0 -11   1    2.30    3.10
  -1  11  -1    5.60    2.80
  -1  11  -1    5.20    2.90
  -1  11  -1    2.40    2.60
   1 -11   1    1.20    3.10
  -2  11  -1    3.20    2.80
  -2  11  -1   -0.20    2.50
  -2  11  -1    3.00    2.70
   2 -11   1    0.00    2.90
  -3  11  -1   24.50    3.10
  -3  11  -1   20.40    3.20
  -3  11  -1   24.70    3.10
   3 -11   1   23.00    3.50
  -4  11  -1   35.50    3.30
  -4  11  -1   33.80    3.60
  -4  11  -1   33.00    3.20
   4 -11   1   40.20    4.10
   4 -11   1   32.80    3.30
  -5  11  -1    2.10    2.70
  -5  11  -1    4.70    3.10
   5 -11   1    4.20    3.40
   5 -11   1    4.00    2.80
  -6  11  -1   12.10    3.30
   6 -11   1    9.80    3.10
   7 -11   1   -0.70    3.00
   6  10  -1    8.30    3.00
   6  10  -1    4.50    2.70
   5  10  -1    6.00    3.00
   5  10  -1    5.00    2.80
   5  10  -1    0.90    2.50
   5  10  -1    3.80    2.50
  -5 -10   1    4.80    2.90
   4  10  -1    2.30    2.80
   4  10  -1    2.50    2.30
   4  10  -1   -0.10    2.60
   4  10  -1    6.80    2.60
   4  10  -1   -0.90    2.80
  -4 -10   1    1.30    2.70
  -4 -10   1   -3.40    2.90
   3  10  -1    7.20    2.40
   3  10  -1    1.80    2.70
   3  10  -1    4.80    2.80
   3  10  -1    7.00    2.60
  -3 -10   1    7.30    2.70
  -3 -10   1    2.60    2.80
   2  10  -1   25.90    3.30
   2  10  -1   21.20    2.70
   2  10  -1   30.70    3.30
   2  10  -1   26.50    2.90
  -2 -10   1   24.20    3.30
  -2 -10   1   24.30    2.80
   1  10  -1    2.70    2.60
   1  10  -1    4.40    2.20
   1  10  -1    2.20    2.50
   1  10  -1    0.50    2.40
  -1 -10   1    4.20    2.50
  -1 -10   1    1.70    2.70
  -1 -10   1    0.70    1.80
   0  10  -1    7.10    2.40
   0  10  -1    7.90    2.70
   0  10  -1    5.70    2.40
   0 -10   1    5.00    2.00
   0 -10   1    6.30    2.80
  -1  10  -1   12.40    2.70
  -1  10  -1    7.90    2.50
  -1  10  -1   12.90    2.70
   1 -10   1    9.90    2.20
   1 -10   1   14.10    3.00
  -2  10  -1    4.40    2.20
  -2  10  -1    6.90    2.50
  -2  10  -1    6.70    2.60
   2 -10   1    2.90    2.10
   2 -10   1    1.90    2.70
  -3  10  -1   18.10    2.80
  -3  10  -1   12.90    2.50
  -3  10  -1   18.10    2.70
   3 -10   1   13.00    2.40
   3 -10   1   17.80    3.10
  -4  10  -1    6.40    2.70
  -4  10  -1    7.80    2.50
  -4  10  -1    6.70    2.60
   4 -10   1    5.50    2.70
   4 -10   1    1.90    2.20
  -5  10  -1    8.40    2.80
  -5  10  -1    7.40    2.10
  -5  10  -1    5.00    2.30
  -5  10  -1    9.80    2.20
   5 -10   1    7.50    2.90
   5 -10   1    6.50    2.50
  -6  10  -1   23.70    3.00
  -6  10  -1   21.40    2.30
   6 -10   1   16.90    2.90
   6 -10   1   20.80    3.30
  -7  10  -1    9.70    3.20
  -7  10  -1   11.10    2.40
  -7  10  -1   13.90    2.90
   7 -10   1   16.20    3.10
  -8  10  -1    2.80    2.80
  -8  10  -1    0.00    2.40
  -8  10  -1   -1.60    3.00
   8 -10   1   -1.10    2.90
   7   9  -1   -0.20    2.80
   7   9  -1    2.10    2.80
  -7  -9   1    1.30    3.10
   6   9  -1    6.20    2.90
   6   9  -1    9.50    2.70
   6   9  -1   11.30    5.00
   6   9  -1    6.00    2.50
   6   9  -1    9.70    2.60
  -6  -9   1    4.80    2.80
   5   9  -1   -1.30    2.20
   5   9  -1    1.10    2.50
   5   9  -1   -0.80    2.30
   5   9  -1    2.80    2.60
   5   9  -1    0.80    2.50
  -5  -9   1    4.50    2.50
   4   9  -1    6.20    2.50
   4   9  -1    9.70    2.50
   4   9  -1    8.30    2.50
   4   9  -1    7.90    2.40
  -4  -9   1    5.50    2.60
  -4  -9   1    6.50    1.90
  -4  -9   1    4.60    2.20
   3   9  -1   25.40    2.70
   3   9  -1   23.10    2.70
   3   9  -1   22.80    2.90
   3   9  -1   24.40    3.10
  -3  -9   1   25.70    2.20
  -3  -9   1   24.90    3.00
  -3  -9   1   23.30    2.70
   2   9  -1    1.70    2.40
   2   9  -1    8.80    2.50
   2   9  -1    6.20    2.10
   2   9  -1    3.00    2.00
  -2  -9   1    5.60    2.10
  -2  -9   1    4.50    2.30
  -2  -9   1    4.50    1.70
  -2  -9   1    7.30    1.80
   1   9  -1   -1.40    2.30
   1   9  -1    5.30    2.40
   1   9  -1    4.20    2.10
  -1  -9   1   -2.70    1.50
  -1  -9   1    1.50    2.30
  -1  -9   1   -0.50    1.80
   0   9  -1   24.30    2.60
   0   9  -1   24.10    2.70
   0   9  -1   32.00    2.80
   0  -9   1   29.00    2.80
   0  -9   1   26.80    2.30
  -1   9  -1   55.39    3.80
  -1   9  -1   62.89    4.20
  -1   9  -1   71.39    4.10
   1  -9   1   62.19    3.70
   1  -9   1   59.79    4.30
  -2   9  -1   51.29    3.30
  -2   9  -1   39.00    2.90
  -2   9  -1   47.00    3.50
   2  -9   1   54.29    3.60
   2  -9   1   48.10    3.60
  -3   9  -1   46.40    2.40
  -3   9  -1   48.70    3.20
  -3   9  -1   42.70    3.00
  -3   9  -1   42.10    3.10
   3  -9   1   46.40    3.50
   3  -9   1   41.80    3.30
  -4   9  -1    4.00    2.20
  -4   9  -1    4.30    2.00
  -4   9  -1    5.20    1.40
  -4   9  -1    4.30    2.30
   4  -9   1    7.90    2.40
   4  -9   1    5.70    2.10
  -5   9  -1   14.30    2.20
  -5   9  -1   15.60    2.50
  -5   9  -1   18.00    1.90
  -5   9  -1   16.20    2.70
   5  -9   1   15.30    2.40
   5  -9   1   15.20    2.80
  -6   9  -1   17.00    2.50
  -6   9  -1   13.10    2.90
  -6   9  -1   17.30    2.60
  -6   9  -1   18.90    2.20
   6  -9   1   13.70    2.60
   6  -9   1   12.30    2.50
   6  -9   1   16.70    2.80
  -7   9  -1   15.70    2.40
  -7   9  -1   21.90    2.80
  -7   9  -1   19.20    3.00
   7  -9   1   24.60    2.70
   7  -9   1   18.50    3.00
   7  -9   1   20.60    3.30
   7  -9   1   20.60    2.90
  -8   9  -1    9.80    3.00
  -8   9  -1   11.90    2.60
  -8   9  -1   11.50    2.50
  -8   9  -1   11.80    2.40
   8  -9   1   10.90    2.50
   8  -9   1    9.80    2.90
   8  -9   1   11.00    3.10
   8  -9   1    8.20    2.80
  -9   9  -1   -0.30    2.40
  -9   9  -1    0.00    3.00
  -9   9  -1   -1.00    2.50
  -9   9  -1    1.10    2.60
   9  -9   1    1.30    5.00
   9  -9   1   -0.20    2.50
   8   8  -1    8.40    2.80
  -8  -8   1   10.00    2.80
   7   8  -1   13.40    2.60
   7   8  -1   12.60    3.10
   7   8  -1   14.90    2.90
  -7  -8   1   15.10    2.90
   6   8  -1   24.90    2.80
   6   8  -1   22.20    2.70
   6   8  -1   18.40    2.90
   6   8  -1   25.20    2.70
   6   8  -1   24.60    2.90
  -6  -8   1   25.50    2.80
   5   8  -1   17.80    2.50
   5   8  -1   14.80    2.20
   5   8  -1   12.20    2.50
   5   8  -1   14.50    2.20
   5   8  -1    6.40    2.30
  -5  -8   1   16.80    2.50
  -5  -8   1   15.30    2.80
   4   8  -1    7.10    2.20
   4   8  -1   10.50    2.30
   4   8  -1   10.60    2.20
   4   8  -1   12.20    2.30
  -4  -8   1    8.90    2.10
  -4  -8   1   11.90    2.60
  -4  -8   1   10.70    1.70
  -4  -8   1    7.70    1.70
   3   8  -1   34.80    2.70
   3   8  -1   34.00    2.50
   3   8  -1   25.30    2.70
   3   8  -1   33.10    2.60
  -3  -8   1   29.50    2.20
  -3  -8   1   37.20    2.60
  -3  -8   1   33.70    2.70
  -3  -8   1   39.40    3.10
   2   8  -1    7.50    1.80
   2   8  -1    2.90    2.10
   2   8  -1    7.30    2.10
   2   8  -1    8.60    2.10
  -2  -8   1    3.50    1.50
  -2  -8   1    9.30    1.70
  -2  -8   1    5.00    2.00
  -2  -8   1    5.10    2.20
   1   8  -1   57.19    3.80
   1   8  -1   54.99    3.60
   1   8  -1   53.59    3.70
  -1  -8   1   56.79    3.50
  -1  -8   1   52.09    3.20
   0   8  -1  160.28    6.00
   0   8  -1  165.68    6.30
   0   8  -1  154.48    6.00
   0  -8   1  157.88    6.20
   0  -8   1  157.48    5.90
  -1   8  -1   84.89    2.90
  -1   8  -1   88.39    4.40
  -1   8  -1   80.89    4.10
  -1   8  -1   86.39    4.00
   1  -8   1   87.59    4.20
   1  -8   1   89.19    4.10
  -2   8  -1   42.80    3.10
  -2   8  -1   50.29    3.10
  -2   8  -1   48.40    2.20
  -2   8  -1   49.99    3.20
   2  -8   1   47.40    3.50
   2  -8   1   48.00    3.20
  -3   8  -1    5.00    1.90
  -3   8  -1    0.80    1.80
  -3   8  -1    1.60    1.10
  -3   8  -1    2.00    1.90
   3  -8   1    0.80    1.90
   3  -8   1   -0.30    1.60
  -4   8  -1    3.20    1.70
  -4   8  -1    6.10    2.10
  -4   8  -1    6.40    1.90
  -4   8  -1    3.80    1.30
   4  -8   1    5.60    2.20
   4  -8   1    4.50    1.80
  -5   8  -1  123.79    5.10
  -5   8  -1  126.09    5.10
  -5   8  -1  125.49    5.30
  -5   8  -1  122.09    5.40
  -5   8  -1  128.99    4.90
   5  -8   1  124.79    5.40
   5  -8   1  127.69    5.50
   5  -8   1  139.49    5.70
   5  -8   1  126.79    5.10
  -6   8  -1   77.99    4.30
  -6   8  -1   76.49    3.70
  -6   8  -1   72.59    3.90
  -6   8  -1   74.29    4.10
  -6   8  -1   64.49    4.50
   6  -8   1   74.09    4.40
   6  -8   1   77.09    4.30
   6  -8   1   72.59    4.10
   6  -8   1   68.29    4.60
  -7   8  -1    0.00    2.00
  -7   8  -1    0.80    1.80
  -7   8  -1    1.70    2.40
  -7   8  -1   -0.10    2.10
   7  -8   1    1.50    2.40
   7  -8   1    3.30    2.40
   7  -8   1   -0.60    2.20
   7  -8   1   -0.30    2.10
  -8   8  -1   18.00    2.40
  -8   8  -1   25.30    2.70
  -8   8  -1   22.00    3.10
  -8   8  -1   23.40    2.70
   8  -8   1   29.30    3.30
   8  -8   1   24.30    3.10
   8  -8   1   28.30    2.80
   8  -8   1   25.60    3.20
  -9   8  -1    6.40    2.60
  -9   8  -1   10.50    2.40
  -9   8  -1   10.00    2.40
  -9   8  -1    5.80    2.70
   9  -8   1   14.40    3.10
   9  -8   1    7.00    2.90
   9  -8   1    6.10    2.50
   9  -8   1    8.90    3.10
 -10   8  -1    1.70    2.70
  10  -8   1    2.70    3.30
   8   7  -1   -0.80    2.30
   8   7  -1   -1.40    2.70
   8   7  -1   -1.60    2.50
  -8  -7   1    2.70    2.50
   7   7  -1   -1.20    2.40
   7   7  -1    2.00    2.20
   7   7  -1    1.60    2.20
  -7  -7   1    1.20    2.30
   6   7  -1    5.80    2.20
   6   7  -1    5.70    2.00
   6   7  -1    9.40    2.40
   6   7  -1    8.60    2.50
   6   7  -1    7.40    2.30
  -6  -7   1    7.20    2.20
   5   7  -1   26.70    2.40
   5   7  -1   33.00    2.80
   5   7  -1   28.10    2.50
   5   7  -1   35.60    2.90
   5   7  -1   36.20    2.70
  -5  -7   1   27.40    2.70
  -5  -7   1   32.70    2.60
  -5  -7   1   28.50    2.20
   4   7  -1   28.80    2.40
   4   7  -1   32.00    2.50
   4   7  -1   30.80    2.70
   4   7  -1   35.10    2.50
  -4  -7   1   27.30    2.10
  -4  -7   1   28.50    2.60
  -4  -7   1   32.30    2.20
  -4  -7   1   30.00    2.30
   3   7  -1   23.30    2.10
   3   7  -1   26.90    2.00
   3   7  -1   27.40    2.50
   3   7  -1   29.80    2.50
  -3  -7   1   27.20    2.30
  -3  -7   1   25.60    1.30
  -3  -7   1   24.10    1.90
  -3  -7   1   23.00    1.90
  -3  -7   1   30.30    2.50
   2   7  -1    2.70    1.50
   2   7  -1    4.70    1.80
   2   7  -1    2.20    1.60
   2   7  -1    1.70    1.80
  -2  -7   1    0.60    1.60
  -2  -7   1    1.60    1.30
  -2  -7   1    4.40    1.80
  -2  -7   1    3.30    1.40
   1   7  -1  222.88    7.80
   1   7  -1  233.28    7.90
   1   7  -1  231.28    8.00
  -1  -7   1  222.28    7.70
  -1  -7   1  230.38    8.00
   0   7  -1   45.90    1.60
   0   7  -1   47.70    2.90
   0   7  -1   44.20    3.10
   0   7  -1   49.90    3.00
   0  -7   1   45.60    3.20
   0  -7   1   45.40    2.80
  -1   7  -1   33.20    2.40
  -1   7  -1   32.60    1.50
  -1   7  -1   39.30    2.40
  -1   7  -1   35.10    2.40
   1  -7   1   37.10    2.60
   1  -7   1   28.60    2.10
  -2   7  -1   53.69    3.10
  -2   7  -1   54.09    2.30
  -2   7  -1   54.59    3.00
  -2   7  -1   49.60    3.30
   2  -7   1   51.09    2.90
   2  -7   1   59.59    3.30
  -3   7  -1   22.30    2.10
  -3   7  -1   17.60    1.90
  -3   7  -1   22.90    1.50
  -3   7  -1   22.40    2.10
   3  -7   1   19.80    1.90
   3  -7   1   24.30    2.30
  -4   7  -1   55.09    2.90
  -4   7  -1   57.59    3.10
  -4   7  -1   50.89    3.30
  -4   7  -1   56.79    2.80
  -4   7  -1   58.89    3.00
   4  -7   1   55.29    3.20
   4  -7   1   56.09    3.20
   4  -7   1   57.49    3.00
   4  -7   1   62.09    3.30
  -5   7  -1   86.59    3.90
  -5   7  -1   92.59    4.30
  -5   7  -1   97.09    4.10
  -5   7  -1   93.39    3.90
  -5   7  -1   87.99    4.10
   5  -7   1   86.39    4.40
   5  -7   1   93.69    4.10
   5  -7   1  104.39    4.40
   5  -7   1   90.39    4.30
  -6   7  -1  204.48    7.80
  -6   7  -1  212.48    7.30
  -6   7  -1  211.48    7.50
  -6   7  -1  214.18    7.60
  -6   7  -1  222.88    7.70
   6  -7   1  215.28    7.90
   6  -7   1  223.38    7.80
   6  -7   1  209.18    7.50
   6  -7   1  221.38    7.90
  -7   7  -1   11.20    2.00
  -7   7  -1    4.10    2.10
  -7   7  -1    9.70    1.90
  -7   7  -1   10.60    2.20
  -7   7  -1    8.70    2.00
   7  -7   1    9.50    2.30
   7  -7   1    9.00    2.00
   7  -7   1    5.10    2.40
  -8   7  -1   10.00    2.30
  -8   7  -1   11.00    2.50
  -8   7  -1    7.90    2.00
  -8   7  -1    6.80    2.00
   8  -7   1    6.30    2.20
   8  -7   1    7.00    2.40
   8  -7   1    7.10    2.50
  -9   7  -1    5.80    2.50
  -9   7  -1    6.50    2.60
  -9   7  -1    5.20    2.20
  -9   7  -1    5.90    2.00
   9  -7   1    6.90    2.30
   9  -7   1   12.00    3.00
   9  -7   1    7.00    2.60
 -10   7  -1    6.20    2.70
 -10   7  -1    3.30    2.40
 -10   7  -1    2.60    2.60
 -10   7  -1    2.40    2.70
  10  -7   1    2.40    2.70
  10  -7   1    6.80    3.20
 -11   7  -1    5.90    3.00
   8   6  -1    3.20    2.20
   8   6  -1   -0.80    2.60
   8   6  -1    1.10    2.40
  -8  -6   1    1.00    2.20
   7   6  -1   11.20    1.90
   7   6  -1    9.30    2.40
   7   6  -1    8.30    2.10
   7   6  -1   13.70    2.50
  -7  -6   1   10.10    2.20
   6   6  -1  110.89    4.80
   6   6  -1  106.09    5.00
   6   6  -1  104.19    4.50
   6   6  -1  110.89    4.70
  -6  -6   1  104.99    5.00
  -6  -6   1  101.89    4.40
  -6  -6   1  119.69    4.80
   5   6  -1    1.70    1.50
   5   6  -1    0.90    1.60
   5   6  -1    0.10    1.80
   5   6  -1    3.20    1.80
   5   6  -1    1.50    1.70
  -5  -6   1    4.00    1.90
  -5  -6   1    3.60    1.70
  -5  -6   1    3.20    1.50
   4   6  -1   16.50    2.00
   4   6  -1   16.90    1.80
   4   6  -1   15.60    1.90
   4   6  -1   19.90    2.10
  -4  -6   1   20.00    2.10
  -4  -6   1   17.80    1.80
  -4  -6   1   19.00    1.70
  -4  -6   1   16.00    1.70
   3   6  -1    6.80    1.70
   3   6  -1    7.00    1.40
   3   6  -1    8.00    1.60
   3   6  -1    7.00    1.60
  -3  -6   1    8.60    0.70
  -3  -6   1    5.80    1.30
  -3  -6   1    7.20    1.40
  -3  -6   1   10.30    1.60
  -3  -6   1    7.70    1.60
   2   6  -1   38.70    2.40
   2   6  -1   33.20    2.40
   2   6  -1   32.50    2.40
   2   6  -1   33.70    2.20
  -2  -6   1   36.00    2.30
  -2  -6   1   35.20    2.30
  -2  -6   1   36.00    2.70
  -2  -6   1   37.10    2.30
   1   6  -1  927.91   28.20
   1   6  -1  923.51   28.20
   1   6  -1  968.10   28.10
   1   6  -1  876.31   28.20
  -1  -6   1  908.01   28.30
  -1  -6   1  915.21   28.10
   0   6  -1  739.33   23.50
   0   6  -1  780.42   23.60
   0   6  -1  770.12   23.60
   0   6  -1  752.62   23.00
   0   6  -1  791.22   23.40
   0  -6   1  746.53   23.60
   0  -6   1  761.92   23.50
  -1   6  -1    1.00    1.30
  -1   6  -1   -0.30    0.60
  -1   6  -1   -0.30    1.20
  -1   6  -1   -1.00    1.30
   1  -6   1   -0.40    1.10
   1  -6   1    0.20    1.40
  -2   6  -1   31.60    2.10
  -2   6  -1   31.40    1.60
  -2   6  -1   31.30    2.20
  -2   6  -1   35.60    2.50
   2  -6   1   31.50    2.10
   2  -6   1   31.10    2.20
  -3   6  -1  226.28    7.50
  -3   6  -1  220.78    7.20
  -3   6  -1  217.18    7.40
  -3   6  -1  219.68    7.60
  -3   6  -1  220.68    7.30
   3  -6   1  230.88    7.50
   3  -6   1  233.68    7.50
   3  -6   1  226.08    7.50
   3  -6   1  219.18    7.50
  -4   6  -1  712.33   21.50
  -4   6  -1  688.63   21.30
  -4   6  -1  690.83   21.20
  -4   6  -1  666.93   21.30
  -4   6  -1  685.03   21.40
   4  -6   1  693.93   21.50
   4  -6   1  691.83   21.40
   4  -6   1  695.83   21.30
   4  -6   1  701.83   21.50
  -5   6  -1   95.59    4.00
  -5   6  -1   99.69    3.90
  -5   6  -1   92.59    3.80
  -5   6  -1   92.99    4.00
  -5   6  -1   94.79    3.90
   5  -6   1   96.89    4.00
   5  -6   1   98.09    4.20
   5  -6   1   94.79    4.20
  -6   6  -1   73.69    3.80
  -6   6  -1   71.59    3.20
  -6   6  -1   80.29    3.50
  -6   6  -1   69.79    3.70
  -6   6  -1   75.69    3.60
   6  -6   1   71.59    3.50
   6  -6   1   77.89    3.90
   6  -6   1   65.19    3.70
  -7   6  -1   73.59    4.10
  -7   6  -1   76.69    3.70
  -7   6  -1   72.79    3.80
  -7   6  -1   71.99    3.90
  -7   6  -1   72.59    3.60
   7  -6   1   77.89    4.10
   7  -6   1   79.09    4.30
   7  -6   1   77.19    3.70
  -8   6  -1   41.80    2.90
  -8   6  -1   49.30    3.10
  -8   6  -1   43.30    3.00
  -8   6  -1   36.60    2.70
   8  -6   1   49.60    3.30
   8  -6   1   39.40    3.00
   8  -6   1   45.70    3.30
  -9   6  -1   39.60    2.90
  -9   6  -1   32.60    2.50
  -9   6  -1   32.00    2.90
  -9   6  -1   41.40    3.20
   9  -6   1   41.00    2.80
   9  -6   1   37.80    3.00
   9  -6   1   35.40    3.40
 -10   6  -1   44.00    2.90
 -10   6  -1   45.20    3.50
 -10   6  -1   41.80    3.50
 -10   6  -1   41.90    3.10
  10  -6   1   44.20    4.00
  10  -6   1   46.80    3.10
  10  -6   1   40.00    3.40
 -11   6  -1    2.60    2.70
   9   5  -1   -1.20    3.10
   9   5  -1    3.00    2.60
   9   5  -1   -4.00    2.30
  -9  -5   1    3.90    2.40
   8   5  -1    4.90    2.40
   8   5  -1    7.00    2.40
   8   5  -1    5.40    2.00
  -8  -5   1    3.40    2.00
   7   5  -1    4.50    1.50
   7   5  -1   -0.10    1.90
   7   5  -1   -1.20    1.70
   7   5  -1    0.30    2.00
  -7  -5   1    0.80    1.70
   6   5  -1   80.99    3.70
   6   5  -1   83.59    4.20
   6   5  -1   86.39    4.20
   6   5  -1   85.99    3.80
  -6  -5   1   80.29    4.10
  -6  -5   1   85.59    3.20
  -6  -5   1   83.79    3.80
   5   5  -1    2.70    1.40
   5   5  -1    1.10    1.40
   5   5  -1    1.50    1.50
   5   5  -1    2.40    1.50
   5   5  -1    2.00    1.60
  -5  -5   1    0.90    1.30
  -5  -5   1    2.40    1.70
  -5  -5   1    0.90    1.40
  -5  -5   1    1.50    0.70
   4   5  -1    0.70    1.30
   4   5  -1    2.30    1.30
   4   5  -1    2.50    1.30
   4   5  -1    2.80    1.50
  -4  -5   1    3.00    1.40
  -4  -5   1    4.00    1.50
  -4  -5   1    2.30    1.20
  -4  -5   1    5.20    1.30
   3   5  -1   22.40    1.60
   3   5  -1   16.80    1.70
   3   5  -1   18.30    1.60
   3   5  -1   18.10    1.60
  -3  -5   1   21.50    1.10
  -3  -5   1   20.90    1.60
  -3  -5   1   23.40    1.70
  -3  -5   1   19.40    1.40
  -3  -5   1   23.00    1.90
   2   5  -1  576.54   17.60
   2   5  -1  597.94   17.70
   2   5  -1  574.04   17.50
   2   5  -1  584.84   17.70
   2   5  -1  556.14   17.70
  -2  -5   1  552.84   17.50
  -2  -5   1  556.64   17.50
  -2  -5   1  563.24   17.70
  -2  -5   1  556.14   17.50
   1   5  -1    3.50    1.10
   1   5  -1    5.40    1.20
   1   5  -1    5.80    1.20
   1   5  -1    5.90    0.90
  -1  -5   1    7.20    1.30
  -1  -5   1    4.80    1.00
   0   5  -1   52.99    2.70
   0   5  -1   59.89    2.50
   0   5  -1   53.79    2.70
   0   5  -1   54.69    1.80
   0   5  -1   55.99    2.50
   0   5  -1   58.09    2.20
   0  -5   1   55.29    2.60
   0  -5   1   55.29    2.50
  -1   5  -1    2.60    1.10
  -1   5  -1    1.60    1.10
  -1   5  -1    4.00    1.10
  -1   5  -1    2.10    0.50
  -1   5  -1    2.90    0.90
   1  -5   1    2.40    0.90
   1  -5   1    3.40    1.20
  -2   5  -1  472.15   13.50
  -2   5  -1  438.66   13.60
  -2   5  -1  422.46   13.50
  -2   5  -1  423.46   13.60
  -2   5  -1  431.96   13.40
   2  -5   1  433.36   13.50
   2  -5   1  430.36   13.60
   2  -5   1  417.96   13.50
  -3   5  -1  319.37    9.90
  -3   5  -1  310.17   10.10
  -3   5  -1  318.97   10.00
  -3   5  -1  309.37    9.90
   3  -5   1  306.67   10.00
   3  -5   1  313.07   10.00
   3  -5   1  311.07   10.10
   3  -5   1  316.77    9.90
  -4   5  -1  186.18    6.20
  -4   5  -1  176.68    6.00
  -4   5  -1  180.38    6.20
  -4   5  -1  178.48    6.10
   4  -5   1  184.68    6.10
   4  -5   1  183.08    6.30
   4  -5   1  190.28    6.30
  -5   5  -1  356.66   11.50
  -5   5  -1  360.76   11.40
  -5   5  -1  352.86   11.30
  -5   5  -1  371.56   11.40
  -5   5  -1  351.16   11.40
  -5   5  -1  359.46   11.50
   5  -5   1  379.16   11.40
   5  -5   1  355.16   11.50
   5  -5   1  346.27   11.50
  -6   5  -1   44.20    2.60
  -6   5  -1   43.70    2.90
  -6   5  -1   43.80    2.90
  -6   5  -1   44.10    2.70
  -6   5  -1   48.90    2.80
   6  -5   1   44.20    2.70
   6  -5   1   42.40    2.90
   6  -5   1   39.20    2.60
  -7   5  -1   64.89    3.50
  -7   5  -1   64.39    3.50
  -7   5  -1   62.69    3.30
  -7   5  -1   69.19    3.20
  -7   5  -1   65.09    3.40
   7  -5   1   63.79    3.60
   7  -5   1   65.69    3.30
   7  -5   1   70.69    3.60
  -8   5  -1  103.49    4.60
  -8   5  -1  106.99    4.30
  -8   5  -1   99.49    4.60
  -8   5  -1   95.99    4.30
  -8   5  -1  103.29    4.50
   8  -5   1  104.39    4.40
   8  -5   1  104.59    4.70
   8  -5   1  101.79    4.80
  -9   5  -1    0.30    1.80
  -9   5  -1   -0.20    1.90
  -9   5  -1    2.90    1.70
  -9   5  -1   -1.00    2.20
   9  -5   1   -0.60    2.50
   9  -5   1   -0.50    1.90
   9  -5   1    0.80    2.10
 -10   5  -1   28.70    3.00
 -10   5  -1   31.30    2.70
 -10   5  -1   27.60    3.00
 -10   5  -1   21.70    2.30
  10  -5   1   25.30    2.50
  10  -5   1   29.30    3.00
  10  -5   1   25.80    3.50
 -11   5  -1    6.60    2.70
  11  -5   1    3.50    3.10
  11  -5   1    1.80    3.30
  10   4  -1   -2.20    2.40
   9   4  -1    4.80    1.90
   9   4  -1    2.40    2.40
   9   4  -1    3.30    2.20
  -9  -4   1    4.20    2.00
   8   4  -1   17.90    2.50
   8   4  -1   20.90    2.10
   8   4  -1   18.60    2.30
  -8  -4   1   17.40    2.10
   7   4  -1   22.40    2.50
   7   4  -1   24.00    1.70
   7   4  -1   20.20    2.30
   7   4  -1   25.00    2.00
  -7  -4   1   21.00    1.50
  -7  -4   1   20.90    2.00
   6   4  -1   36.90    2.40
   6   4  -1   36.80    2.30
   6   4  -1   34.20    2.40
   6   4  -1   41.10    2.60
  -6  -4   1   33.40    1.80
  -6  -4   1   37.70    2.30
  -6  -4   1   31.70    2.30
   5   4  -1   17.10    1.80
   5   4  -1   15.80    1.60
   5   4  -1   14.70    1.50
   5   4  -1   14.90    1.80
   5   4  -1   11.00    1.50
   5   4  -1   15.80    1.70
  -5  -4   1    9.70    1.60
  -5  -4   1   12.20    1.50
  -5  -4   1   13.00    1.00
  -5  -4   1   15.20    1.60
   4   4  -1  521.05   16.20
   4   4  -1  503.85   16.00
   4   4  -1  530.85   16.20
   4   4  -1  516.85   16.10
   4   4  -1  516.35   16.00
  -4  -4   1  492.05   16.00
  -4  -4   1  534.55   15.70
  -4  -4   1  537.85   16.20
  -4  -4   1  508.25   16.00
   3   4  -1  400.46   12.70
   3   4  -1  411.96   12.90
   3   4  -1  428.76   12.90
   3   4  -1  407.76   12.80
   3   4  -1  397.16   12.80
   3   4  -1  426.66   12.90
  -3  -4   1  415.76   12.40
  -3  -4   1  400.16   12.70
  -3  -4   1  401.06   12.90
  -3  -4   1  401.36   12.80
  -3  -4   1  415.56   12.70
   2   4  -1  698.03   21.70
   2   4  -1  742.43   21.80
   2   4  -1  683.23   21.80
   2   4  -1  745.33   21.80
   2   4  -1  701.63   21.70
   2   4  -1  708.63   21.70
  -2  -4   1  703.83   21.70
  -2  -4   1  724.43   21.80
  -2  -4   1  718.93   21.50
  -2  -4   1  685.43   21.70
  -2  -4   1  705.23   21.70
   1   4  -1  371.46   10.50
   1   4  -1  345.57   10.50
   1   4  -1  318.57   10.40
   1   4  -1  329.67   10.40
   1   4  -1  309.87   10.50
   1   4  -1  331.87   10.40
  -1  -4   1  324.77   10.50
  -1  -4   1  333.67   10.40
   0   4  -1   31.00    1.50
   0   4  -1   31.10    1.70
   0   4  -1   31.80    1.70
   0   4  -1   33.80    1.50
   0   4  -1   32.20    1.80
   0   4  -1   33.60    1.70
   0  -4   1   31.10    1.70
   0  -4   1   33.90    1.60
   0  -4   1   31.20    1.50
   0  -4   1   30.60    1.70
   0  -4   1   33.50    1.70
  -1   4  -1  639.94   19.00
  -1   4  -1  599.24   19.00
  -1   4  -1  637.34   18.90
  -1   4  -1  643.24   19.00
  -1   4  -1  619.44   19.00
  -1   4  -1  621.44   19.00
  -1   4  -1  585.54   18.90
   1  -4   1  616.64   19.00
   1  -4   1  623.14   19.00
   1  -4   1  618.44   18.90
   1  -4   1  593.54   18.90
   1  -4   1  632.74   18.90
   1  -4   1  599.24   19.00
   1  -4   1  647.64   19.00
  -2   4  -1  967.30   27.40
  -2   4  -1  893.71   27.30
  -2   4  -1  895.31   27.40
  -2   4  -1  838.72   27.40
  -2   4  -1  886.31   27.40
   2  -4   1  940.31   27.40
   2  -4   1  890.01   27.30
   2  -4   1  874.31   27.30
   2  -4   1  938.31   27.40
   2  -4   1  881.01   27.40
   2  -4   1  913.41   27.30
   2  -4   1  880.81   27.40
  -3   4  -1 1667.53   50.79
  -3   4  -1 1775.52   50.79
  -3   4  -1 1596.24   50.69
  -3   4  -1 1666.33   50.69
  -3   4  -1 1612.84   50.69
   3  -4   1 1758.62   50.69
   3  -4   1 1640.54   50.69
   3  -4   1 1681.03   50.79
   3  -4   1 1788.82   50.89
   3  -4   1 1616.04   50.79
  -4   4  -1  408.76   13.00
  -4   4  -1  400.86   12.90
  -4   4  -1  408.96   12.90
  -4   4  -1  406.96   13.00
   4  -4   1  439.16   12.90
   4  -4   1  419.76   13.00
   4  -4   1  415.36   12.90
   4  -4   1  433.76   13.10
   4  -4   1  409.86   13.00
  -5   4  -1  293.97    9.30
  -5   4  -1  278.47    9.00
  -5   4  -1  281.17    9.20
  -5   4  -1  280.07    9.10
  -5   4  -1  269.57    9.20
   5  -4   1  298.27    9.40
   5  -4   1  285.77    9.30
   5  -4   1  302.97    9.00
   5  -4   1  278.07    9.10
   5  -4   1  299.47    9.30
  -6   4  -1    8.60    1.50
  -6   4  -1    8.00    1.40
  -6   4  -1    9.10    1.60
  -6   4  -1    9.70    1.50
  -6   4  -1   10.70    1.40
   6  -4   1    7.70    1.60
   6  -4   1    8.00    1.60
   6  -4   1    9.70    1.50
   6  -4   1   10.00    1.50
   6  -4   1    9.10    1.00
  -7   4  -1   96.49    4.10
  -7   4  -1   94.89    4.10
  -7   4  -1   93.69    4.00
  -7   4  -1   90.99    3.80
   7  -4   1  100.49    3.90
   7  -4   1  100.09    4.30
   7  -4   1   99.39    4.10
  -8   4  -1   89.29    4.10
  -8   4  -1   88.69    4.00
  -8   4  -1   90.59    3.70
  -8   4  -1   86.39    4.00
   8  -4   1   85.69    3.80
   8  -4   1   84.49    4.10
   8  -4   1   87.09    4.30
  -9   4  -1   71.39    4.20
  -9   4  -1   70.89    4.00
  -9   4  -1   68.89    3.60
   9  -4   1   73.39    4.30
   9  -4   1   73.79    4.00
   9  -4   1   73.59    3.60
 -10   4  -1    1.50    2.40
 -10   4  -1    1.10    2.10
 -10   4  -1    1.00    1.70
  10  -4   1   -2.00    2.80
  10  -4   1    0.80    1.90
  10  -4   1    0.40    2.20
 -11   4  -1    5.60    2.80
 -11   4  -1    1.40    2.40
  11  -4   1    4.80    3.40
  11  -4   1    5.00    2.50
  10   3  -1   -2.00    2.80
  10   3  -1   -0.20    2.30
   9   3  -1   19.00    2.10
   9   3  -1   14.90    2.10
   9   3  -1   18.10    2.70
   9   3  -1   17.10    2.40
  -9  -3   1   18.60    2.10
  -9  -3   1   22.10    2.00
  -9  -3   1   19.40    2.10
   8   3  -1    4.20    1.90
   8   3  -1    2.60    1.50
   8   3  -1    1.80    2.00
  -8  -3   1    0.80    1.60
  -8  -3   1    3.30    1.40
   7   3  -1    4.70    1.10
   7   3  -1    2.30    1.60
   7   3  -1    1.40    1.90
   7   3  -1    8.20    1.50
  -7  -3   1    3.70    1.40
  -7  -3   1    5.00    1.20
  -7  -3   1    1.60    1.40
   6   3  -1  314.87    9.20
   6   3  -1  300.67    9.30
   6   3  -1  291.67    9.40
   6   3  -1  290.47    9.60
   6   3  -1  286.27    9.50
   6   3  -1  301.97    9.80
  -6  -3   1  290.87    9.60
  -6  -3   1  293.77    9.20
  -6  -3   1  282.97    9.20
  -6  -3   1  273.17    9.40
   5   3  -1   14.10    1.30
   5   3  -1   15.90    1.30
   5   3  -1   13.20    1.70
   5   3  -1   15.60    1.40
   5   3  -1   14.60    0.90
   5   3  -1   13.80    1.50
  -5  -3   1   16.70    1.10
  -5  -3   1   16.50    1.20
  -5  -3   1   15.40    1.60
  -5  -3   1   14.00    1.40
  -5  -3   1   16.20    1.60
   4   3  -1    4.80    1.00
   4   3  -1    5.40    0.90
   4   3  -1    4.80    1.20
   4   3  -1    4.70    1.00
   4   3  -1    4.50    1.00
   4   3  -1    4.00    1.10
  -4  -3   1    6.30    1.10
  -4  -3   1    4.60    1.00
  -4  -3   1    3.80    1.10
  -4  -3   1    3.90    0.80
  -4  -3   1    5.40    0.70
   3   3  -1 2586.04   78.29
   3   3  -1 2530.05   77.89
   3   3  -1 2503.95   77.99
   3   3  -1 2531.55   77.89
   3   3  -1 2616.74   77.99
   3   3  -1 2663.63   77.99
  -3  -3   1 2660.23   78.09
  -3  -3   1 2597.64   77.99
  -3  -3   1 2677.63   77.89
  -3  -3   1 2564.34   78.09
  -3  -3   1 2485.85   77.89
  -3  -3   1 2634.34   78.39
  -3  -3   1 2705.73   77.99
  -3  -3   1 2507.05   78.19
   2   3  -1    7.60    0.80
   2   3  -1    4.90    0.80
   2   3  -1    5.90    0.80
   2   3  -1    6.90    0.90
   2   3  -1    6.80    0.90
   2   3  -1    7.10    0.90
  -2  -3   1   12.90    0.90
  -2  -3   1    6.90    0.60
  -2  -3   1    6.60    0.80
  -2  -3   1   10.00    1.00
  -2  -3   1    8.70    0.80
  -2  -3   1    8.40    0.90
  -2  -3   1    6.70    0.90
  -2  -3   1    8.30    0.90
   1   3  -1   11.40    1.00
   1   3  -1   10.10    0.90
   1   3  -1   12.50    0.90
   1   3  -1   11.80    0.80
   1   3  -1    9.30    0.90
  -1  -3   1   13.20    1.00
  -1  -3   1   10.80    1.00
  -1  -3   1    9.50    0.80
  -1  -3   1   14.20    0.90
  -1  -3   1   12.80    1.00
   0   3  -1  678.03   20.80
   0   3  -1  686.83   20.70
   0   3  -1  701.13   20.80
   0   3  -1  681.03   20.70
   0   3  -1  689.83   20.70
   0   3  -1  654.23   20.70
   0  -3   1  700.43   20.70
   0  -3   1  688.03   20.80
   0  -3   1  657.83   20.80
   0  -3   1  701.73   20.80
   0  -3   1  684.23   20.70
   0  -3   1  659.83   20.70
  -1   3  -1 1333.17   40.40
  -1   3  -1 1312.27   40.40
  -1   3  -1 1319.37   40.40
  -1   3  -1 1350.86   40.40
  -1   3  -1 1361.36   40.40
  -1   3  -1 1334.27   40.40
  -1   3  -1 1339.97   40.40
   1  -3   1 1319.77   40.40
   1  -3   1 1316.67   40.60
   1  -3   1 1369.46   40.40
   1  -3   1 1292.27   40.40
   1  -3   1 1353.16   40.40
   1  -3   1 1366.06   40.50
   1  -3   1 1371.56   40.40
  -2   3  -1 1755.52   52.39
  -2   3  -1 1804.72   52.39
  -2   3  -1 1861.41   52.29
  -2   3  -1 1743.83   52.39
  -2   3  -1 1720.63   52.29
  -2   3  -1 1705.43   52.29
  -2   3  -1 1687.93   52.39
   2  -3   1 1777.72   52.29
   2  -3   1 1733.63   52.39
   2  -3   1 1685.03   52.29
   2  -3   1 1766.92   52.29
   2  -3   1 1644.24   52.39
   2  -3   1 1700.63   52.39
  -3   3  -1    3.30    0.70
  -3   3  -1    3.60    0.70
  -3   3  -1    7.50    0.80
  -3   3  -1    4.60    0.90
  -3   3  -1    2.90    0.70
  -3   3  -1    4.50    0.70
  -3   3  -1    4.80    0.90
   3  -3   1    3.80    0.90
   3  -3   1    5.40    0.70
   3  -3   1    4.60    0.80
   3  -3   1    4.10    0.90
   3  -3   1    3.50    0.80
   3  -3   1    3.60    0.90
  -4   3  -1   73.19    2.70
  -4   3  -1   65.19    2.40
  -4   3  -1   64.69    2.70
  -4   3  -1   59.49    2.60
  -4   3  -1   64.89    2.50
   4  -3   1   65.79    2.40
   4  -3   1   64.59    2.80
   4  -3   1   64.19    2.50
   4  -3   1   72.79    2.50
   4  -3   1   72.59    2.70
   4  -3   1   68.79    2.70
  -5   3  -1  459.45   14.50
  -5   3  -1  450.25   14.30
  -5   3  -1  473.05   14.50
   5  -3   1  469.65   14.40
   5  -3   1  459.75   14.50
   5  -3   1  449.36   14.50
   5  -3   1  476.05   14.20
   5  -3   1  486.95   14.60
  -6   3  -1  131.49    4.90
  -6   3  -1  134.99    4.70
  -6   3  -1  133.19    4.90
   6  -3   1  138.59    4.70
   6  -3   1  131.09    4.90
   6  -3   1  132.99    5.00
   6  -3   1  143.99    4.90
   6  -3   1  135.49    4.40
  -7   3  -1  375.66   12.20
  -7   3  -1  378.36   12.20
  -7   3  -1  379.96   12.20
  -7   3  -1  382.96   12.00
   7  -3   1  363.86   12.30
   7  -3   1  386.46   12.20
   7  -3   1  389.86   12.20
   7  -3   1  376.96   12.00
   7  -3   1  392.76   11.70
  -8   3  -1    7.50    1.70
  -8   3  -1    8.40    1.60
  -8   3  -1    6.40    1.70
  -8   3  -1    9.00    1.50
   8  -3   1    7.30    1.50
   8  -3   1    7.20    2.00
   8  -3   1    7.20    1.80
  -9   3  -1   27.30    2.10
  -9   3  -1   27.60    2.40
  -9   3  -1   26.90    2.50
   9  -3   1   26.50    2.20
   9  -3   1   28.00    2.40
   9  -3   1   27.90    3.00
 -10   3  -1   17.30    2.30
 -10   3  -1   17.40    2.70
 -10   3  -1   18.30    2.00
  10  -3   1   15.60    2.40
  10  -3   1   15.30    3.10
  10  -3   1   14.30    2.10
 -11   3  -1    3.60    2.70
 -11   3  -1   -1.20    2.30
  11  -3   1    1.40    2.30
  11  -3   1    0.60    3.10
  11   2  -1   -2.70    2.40
  10   2  -1    3.50    2.20
  10   2  -1    0.10    2.80
 -10  -2   1   -1.20    1.90
   9   2  -1   43.80    2.80
   9   2  -1   43.20    3.00
   9   2  -1   46.30    2.90
   9   2  -1   45.10    3.50
  -9  -2   1   42.40    2.90
  -9  -2   1   50.09    3.20
  -9  -2   1   43.30    2.60
   8   2  -1    8.90    1.50
   8   2  -1    7.40    2.10
   8   2  -1    7.70    1.60
   8   2  -1    9.60    1.80
  -8  -2   1    8.30    1.60
  -8  -2   1   11.70    1.60
  -8  -2   1    7.90    1.50
   7   2  -1    9.50    1.90
   7   2  -1   13.10    1.10
   7   2  -1   12.80    1.40
   7   2  -1   11.40    1.70
  -7  -2   1   13.60    1.60
  -7  -2   1   13.10    1.40
  -7  -2   1   11.80    1.40
   6   2  -1   11.40    1.00
   6   2  -1   11.20    1.40
   6   2  -1    9.50    1.00
   6   2  -1   10.30    1.50
   6   2  -1    8.30    1.70
   6   2  -1   10.00    1.20
  -6  -2   1    9.90    1.30
  -6  -2   1   11.00    1.00
  -6  -2   1   11.30    1.40
  -6  -2   1   11.80    1.20
   5   2  -1  355.86   11.00
   5   2  -1  354.66   11.10
   5   2  -1  378.76   11.20
   5   2  -1  380.46   11.20
   5   2  -1  373.16   11.00
   5   2  -1  337.07   11.20
   5   2  -1  349.87   11.30
  -5  -2   1  348.47   11.00
  -5  -2   1  330.87   11.10
  -5  -2   1  360.26   11.00
  -5  -2   1  344.07   11.20
   4   2  -1  140.99    4.80
   4   2  -1  150.88    5.10
   4   2  -1  144.09    5.00
   4   2  -1  151.08    4.70
   4   2  -1  145.29    4.80
   4   2  -1  144.79    4.90
   4   2  -1  137.89    4.80
  -4  -2   1  145.19    4.70
  -4  -2   1  145.09    4.90
  -4  -2   1  142.49    4.80
  -4  -2   1  154.08    4.70
  -4  -2   1  153.78    4.80
  -4  -2   1  146.39    4.90
   3   2  -1 1466.45   45.10
   3   2  -1 1479.95   45.00
   3   2  -1 1459.65   45.10
   3   2  -1 1445.66   45.00
   3   2  -1 1503.95   45.10
   3   2  -1 1600.14   45.10
   3   2  -1 1436.06   45.00
   3   2  -1 1494.15   45.00
  -3  -2   1 1610.64   45.10
  -3  -2   1 1550.54   45.00
  -3  -2   1 1463.95   45.10
  -3  -2   1 1418.86   45.10
  -3  -2   1 1485.85   45.00
  -3  -2   1 1458.65   44.90
  -3  -2   1 1544.55   45.00
  -3  -2   1 1474.35   45.00
   2   2  -1  967.30   29.60
   2   2  -1  969.60   29.60
   2   2  -1  950.40   29.50
   2   2  -1  910.41   29.60
   2   2  -1  965.00   29.60
   2   2  -1 1020.80   29.60
   2   2  -1  973.50   29.60
  -2  -2   1  974.20   29.50
  -2  -2   1  981.80   29.50
  -2  -2   1  972.40   29.60
  -2  -2   1  989.50   29.40
  -2  -2   1 1002.90   29.60
  -2  -2   1  990.40   29.60
  -2  -2   1 1029.80   29.60
  -2  -2   1 1001.10   29.60
  -2  -2   1  956.60   29.60
   1   2  -1 1658.93   50.49
   1   2  -1 1662.13   51.09
   1   2  -1 1644.04   50.89
   1   2  -1 1675.43   50.39
   1   2  -1 1617.44   50.59
   1   2  -1 1661.63   50.79
  -1  -2   1 1765.82   50.49
  -1  -2   1 1776.12   50.79
  -1  -2   1 1613.44   50.99
  -1  -2   1 1777.12   50.79
  -1  -2   1 1676.93   50.89
  -1  -2   1 1590.14   50.69
   0   2  -1 1177.48   36.30
   0   2  -1 1179.48   36.70
   0   2  -1 1229.38   36.30
   0   2  -1 1223.48   36.40
   0   2  -1 1188.88   36.40
   0   2  -1 1245.38   36.60
   0  -2   1 1225.58   36.40
   0  -2   1 1254.97   36.30
   0  -2   1 1227.58   36.40
   0  -2   1 1197.08   36.40
   0  -2   1 1120.79   36.40
  -1   2  -1   78.59    2.60
  -1   2  -1   78.79    2.60
  -1   2  -1   72.19    2.50
  -1   2  -1   78.99    2.50
  -1   2  -1   80.49    2.60
  -1   2  -1   71.09    2.60
  -1   2  -1   75.09    2.50
   1  -2   1   76.69    2.50
   1  -2   1   72.69    2.50
   1  -2   1   73.79    2.60
   1  -2   1   71.79    2.60
   1  -2   1   73.39    2.50
   1  -2   1   76.79    2.60
   1  -2   1   76.39    2.60
   1  -2   1   79.59    2.60
  -2   2  -1 4641.04  143.39
  -2   2  -1 4732.73  143.69
  -2   2  -1 4959.00  143.79
  -2   2  -1 4808.02  143.89
  -2   2  -1 4698.83  143.29
  -2   2  -1 4586.34  143.09
  -2   2  -1 5019.80  143.69
   2  -2   1 4951.90  143.99
   2  -2   1 4568.34  143.29
   2  -2   1 4820.02  143.59
   2  -2   1 4738.53  143.29
   2  -2   1 4716.03  143.29
   2  -2   1 4546.85  143.69
  -3   2  -1 1214.68   35.50
  -3   2  -1 1198.48   35.50
  -3   2  -1 1188.48   35.40
  -3   2  -1 1134.29   35.40
  -3   2  -1 1228.88   35.40
  -3   2  -1 1187.98   35.50
   3  -2   1 1107.49   35.50
   3  -2   1 1137.79   35.50
   3  -2   1 1198.08   35.50
   3  -2   1 1110.89   35.40
   3  -2   1 1201.58   35.40
   3  -2   1 1177.28   35.40
  -4   2  -1 1130.99   33.40
  -4   2  -1 1140.89   33.50
  -4   2  -1 1078.59   33.50
  -4   2  -1 1163.78   33.40
  -4   2  -1 1099.79   33.50
  -4   2  -1 1079.79   33.30
  -4   2  -1 1144.29   33.50
  -4   2  -1 1068.19   33.40
   4  -2   1 1054.29   33.40
   4  -2   1 1084.29   33.50
   4  -2   1 1104.89   33.50
   4  -2   1 1045.50   33.50
   4  -2   1 1118.69   33.40
   4  -2   1 1134.39   33.30
   4  -2   1 1145.59   33.40
  -5   2  -1  524.15   16.50
  -5   2  -1  517.45   16.40
  -5   2  -1  530.35   16.50
   5  -2   1  568.64   16.50
   5  -2   1  500.35   16.50
   5  -2   1  524.55   16.50
   5  -2   1  507.75   16.40
   5  -2   1  590.74   16.60
   5  -2   1  543.45   16.20
   5  -2   1  545.45   16.50
  -6   2  -1  210.98    7.20
  -6   2  -1  225.18    7.20
  -6   2  -1  216.18    7.10
   6  -2   1  223.08    6.70
   6  -2   1  209.58    7.30
   6  -2   1  221.08    7.30
   6  -2   1  221.18    7.10
   6  -2   1  223.38    7.20
  -7   2  -1  116.09    4.40
  -7   2  -1  115.79    4.50
  -7   2  -1  119.09    4.40
  -7   2  -1  112.99    4.20
   7  -2   1  118.49    4.30
   7  -2   1  115.39    4.50
   7  -2   1  107.89    4.60
   7  -2   1  117.59    4.40
  -8   2  -1   10.30    1.70
  -8   2  -1    8.80    1.60
  -8   2  -1    7.80    1.40
  -8   2  -1   12.20    1.90
   8  -2   1    9.10    1.50
   8  -2   1    9.30    2.00
   8  -2   1    9.20    1.70
  -9   2  -1   -1.90    1.40
  -9   2  -1   -0.50    1.90
  -9   2  -1    0.00    1.60
   9  -2   1   -2.10    2.10
   9  -2   1   -2.10    1.70
   9  -2   1   -2.40    1.50
 -10   2  -1    7.50    1.80
 -10   2  -1    7.00    2.10
 -10   2  -1   10.50    2.30
  10  -2   1    7.20    2.20
  10  -2   1    6.80    1.90
  10  -2   1    4.30    2.50
 -11   2  -1    9.30    2.50
  11  -2   1   12.80    2.50
  11  -2   1   12.00    3.30
  11   1  -1    3.50    2.30
 -11  -1   1    7.60    2.40
  10   1  -1    2.00    2.00
  10   1  -1    3.60    2.80
 -10  -1   1   -0.10    2.00
   9   1  -1    0.30    1.80
   9   1  -1   -0.70    2.20
   9   1  -1    1.40    1.50
   9   1  -1   -1.00    1.30
  -9  -1   1    7.00    1.80
  -9  -1   1   -2.40    1.40
  -9  -1   1    1.60    1.40
   8   1  -1    5.50    1.90
   8   1  -1    4.70    1.40
   8   1  -1    4.80    1.30
   8   1  -1    5.60    1.60
  -8  -1   1    4.20    1.30
  -8  -1   1    2.90    1.50
  -8  -1   1    3.70    1.30
   7   1  -1  385.36   12.30
   7   1  -1  386.16   12.40
   7   1  -1  391.16   12.20
   7   1  -1  400.16   12.70
   7   1  -1  393.66   11.90
  -7  -1   1  386.36   12.20
  -7  -1   1  385.36   12.20
  -7  -1   1  403.06   12.40
  -7  -1   1  390.96   12.30
   6   1  -1  287.17    9.60
   6   1  -1  304.87    9.60
   6   1  -1  299.27    9.80
   6   1  -1  307.57    9.30
   6   1  -1  301.77    9.50
  -6  -1   1  297.37    9.50
  -6  -1   1  304.17    9.60
  -6  -1   1  304.67    9.50
   5   1  -1    3.20    0.70
   5   1  -1    3.10    0.60
   5   1  -1    2.30    0.80
   5   1  -1    1.20    1.10
   5   1  -1    2.20    0.70
   5   1  -1    1.40    0.90
   5   1  -1    2.80    0.80
  -5  -1   1    3.90    0.70
  -5  -1   1    3.30    0.80
  -5  -1   1    4.30    0.90
  -5  -1   1    4.20    0.80
  -5  -1   1    3.50    0.90
   4   1  -1  584.24   17.30
   4   1  -1  536.85   17.00
   4   1  -1  565.74   17.10
   4   1  -1  558.64   17.00
   4   1  -1  596.14   17.40
   4   1  -1  546.85   17.20
   4   1  -1  536.25   17.10
   4   1  -1  557.74   17.00
   4   1  -1  533.35   17.00
  -4  -1   1  573.64   17.00
  -4  -1   1  543.15   17.00
  -4  -1   1  545.25   17.10
  -4  -1   1  547.45   17.00
  -4  -1   1  598.14   17.10
  -4  -1   1  570.84   17.10
  -4  -1   1  560.24   17.00
   3   1  -1  151.78    5.10
   3   1  -1  153.28    5.00
   3   1  -1  157.78    5.00
   3   1  -1  166.78    5.10
   3   1  -1  160.18    4.90
   3   1  -1  157.88    4.90
   3   1  -1  153.98    4.90
   3   1  -1  161.68    5.10
   3   1  -1  155.38    5.10
   3   1  -1  162.48    5.00
  -3  -1   1  156.28    5.00
  -3  -1   1  157.88    5.00
  -3  -1   1  158.68    4.90
  -3  -1   1  151.28    5.10
  -3  -1   1  157.28    4.90
  -3  -1   1  159.38    4.90
  -3  -1   1  159.58    5.00
  -3  -1   1  154.68    5.00
   2   1  -1   19.50    0.90
   2   1  -1   17.60    0.90
   2   1  -1   17.60    1.00
   2   1  -1   18.40    0.90
   2   1  -1   19.30    1.10
   2   1  -1   19.90    0.90
   2   1  -1   18.10    1.10
   2   1  -1   19.60    0.80
  -2  -1   1   17.80    0.90
  -2  -1   1   18.60    1.00
  -2  -1   1   19.20    0.90
  -2  -1   1   18.10    0.80
  -2  -1   1   18.30    0.90
  -2  -1   1   16.90    0.90
  -2  -1   1   18.20    0.90
   0   1  -1 2051.19   62.59
   0   1  -1 2044.50   62.49
   0   1  -1 2009.20   62.29
   0   1  -1 2156.88   62.79
   0   1  -1 1951.60   62.39
   0   1  -1 2031.80   62.69
   0   1  -1 2029.90   62.29
   0  -1   1 2144.19   62.59
   0  -1   1 2095.79   62.59
   0  -1   1 2052.89   62.39
   0  -1   1 2050.69   62.39
   0  -1   1 2128.09   62.79
   0  -1   1 2063.69   62.29
   0  -1   1 2103.99   62.39
  -1   1  -1  183.08    5.70
  -1   1  -1  184.28    5.70
  -1   1  -1  187.18    5.70
  -1   1  -1  182.38    5.80
  -1   1  -1  188.88    5.80
  -1   1  -1  179.88    5.80
   1  -1   1  178.68    5.70
   1  -1   1  185.98    5.70
   1  -1   1  187.28    5.70
   1  -1   1  192.58    5.80
   1  -1   1  190.78    5.80
   1  -1   1  175.18    5.80
  -2   1  -1  374.16   11.20
  -2   1  -1  391.06   11.20
  -2   1  -1  361.26   11.10
  -2   1  -1  361.36   11.10
  -2   1  -1  371.76   11.10
  -2   1  -1  364.66   11.20
   2  -1   1  373.96   11.10
   2  -1   1  360.66   11.20
   2  -1   1  366.96   11.10
   2  -1   1  372.16   11.20
   2  -1   1  355.76   11.20
   2  -1   1  337.27   11.10
  -3   1  -1  494.15   14.80
  -3   1  -1  496.65   14.70
  -3   1  -1  479.75   14.80
  -3   1  -1  477.65   14.70
  -3   1  -1  502.45   14.80
  -3   1  -1  474.75   14.60
  -3   1  -1  484.15   14.80
  -3   1  -1  473.05   14.70
   3  -1   1  473.35   14.70
   3  -1   1  473.15   14.80
   3  -1   1  500.55   14.80
   3  -1   1  487.65   14.60
   3  -1   1  495.65   14.70
   3  -1   1  464.05   14.80
   3  -1   1  484.15   14.70
  -4   1  -1 2476.55   73.59
  -4   1  -1 2464.45   74.09
  -4   1  -1 2611.44   73.79
  -4   1  -1 2340.57   73.49
  -4   1  -1 2520.35   73.39
  -4   1  -1 2526.65   73.29
  -4   1  -1 2383.76   73.99
   4  -1   1 2281.77   73.39
   4  -1   1 2515.45   73.69
   4  -1   1 2322.77   73.29
   4  -1   1 2331.17   73.69
   4  -1   1 2463.95   73.49
   4  -1   1 2449.85   73.29
   4  -1   1 2517.45   73.29
   4  -1   1 2364.66   73.89
  -5   1  -1  208.38    6.30
  -5   1  -1  196.48    6.40
  -5   1  -1  192.28    6.40
  -5   1  -1  207.78    6.30
  -5   1  -1  191.88    6.30
   5  -1   1  192.18    6.50
   5  -1   1  182.18    6.40
   5  -1   1  200.88    6.30
   5  -1   1  193.28    6.30
   5  -1   1  198.68    6.50
   5  -1   1  203.88    6.40
   5  -1   1  208.98    6.30
  -6   1  -1   86.79    3.20
  -6   1  -1   90.29    3.50
  -6   1  -1   87.99    3.30
   6  -1   1   91.49    3.50
   6  -1   1   81.69    3.50
   6  -1   1   90.39    3.30
   6  -1   1   84.49    3.70
  -7   1  -1    7.20    1.40
  -7   1  -1    7.10    1.30
  -7   1  -1    5.90    1.20
   7  -1   1    6.90    1.20
   7  -1   1    7.90    1.40
   7  -1   1    6.20    1.50
   7  -1   1    6.20    1.60
  -8   1  -1   13.20    1.70
  -8   1  -1   11.70    1.70
  -8   1  -1   10.00    1.40
  -8   1  -1   11.30    1.60
   8  -1   1   11.40    2.10
   8  -1   1   12.40    1.80
   8  -1   1    7.90    1.50
  -9   1  -1  125.89    5.20
  -9   1  -1  125.99    4.80
   9  -1   1  126.29    5.60
   9  -1   1  120.79    4.90
   9  -1   1  126.09    5.20
 -10   1  -1   13.40    1.90
 -10   1  -1   10.00    2.20
  10  -1   1   10.30    2.20
  10  -1   1   14.50    2.00
  10  -1   1    9.70    2.80
 -11   1  -1   -2.10    2.40
  11  -1   1    3.40    2.30
  11  -1   1    3.90    3.10
  11   0  -1    1.70    2.20
 -11   0   1    7.00    2.40
  10   0  -1    4.30    2.50
  10   0  -1    4.90    2.10
 -10   0   1    4.20    2.00
   9   0  -1   15.00    1.60
   9   0  -1   11.10    1.50
   9   0  -1   15.30    2.50
   9   0  -1   12.20    2.00
  -9   0   1   15.40    2.00
  -9   0   1   15.30    1.60
  -9   0   1   17.40    1.60
   8   0  -1    0.30    1.10
   8   0  -1   -0.30    1.80
   8   0  -1    0.60    1.20
   8   0  -1    0.40    1.40
  -8   0   1    0.00    1.10
  -8   0   1    1.20    1.10
  -8   0   1   -0.10    1.50
   7   0  -1   53.69    3.10
   7   0  -1   53.79    2.40
   7   0  -1   53.59    2.40
   7   0  -1   58.09    2.80
  -7   0   1   54.89    2.50
  -7   0   1   56.39    2.50
  -7   0   1   54.79    2.60
  -7   0   1   59.69    2.90
   6   0  -1  166.38    5.50
   6   0  -1  162.08    5.30
   6   0  -1  152.68    5.50
   6   0  -1  168.18    5.30
   6   0  -1  161.78    5.70
   6   0  -1  164.78    5.10
   6   0  -1  162.48    5.40
  -6   0   1  167.98    5.30
  -6   0   1  161.18    5.50
  -6   0   1  164.78    5.40
  -6   0   1  169.58    5.40
  -6   0   1  158.88    5.30
  -6   0   1  159.08    5.30
   5   0  -1    4.70    0.90
   5   0  -1    4.00    0.80
   5   0  -1    4.10    0.50
   5   0  -1    3.60    0.80
   5   0  -1    5.20    1.10
   5   0  -1    3.70    0.70
   5   0  -1    3.70    0.80
   5   0  -1    5.10    0.70
  -5   0   1    4.70    0.80
  -5   0   1    9.00    0.80
  -5   0   1    5.20    0.80
  -5   0   1    5.70    0.70
  -5   0   1    4.20    1.00
  -5   0   1    3.10    0.80
   4   0  -1  547.75   16.90
   4   0  -1  555.14   16.90
   4   0  -1  563.24   16.90
   4   0  -1  549.85   16.80
   4   0  -1  539.35   17.00
   4   0  -1  557.04   16.80
   4   0  -1  549.65   16.80
   4   0  -1  550.24   16.80
  -4   0   1  567.54   16.90
  -4   0   1  557.84   16.90
  -4   0   1  545.25   16.90
  -4   0   1  582.44   16.90
  -4   0   1  552.94   16.80
  -4   0   1  547.05   16.80
   3   0  -1 1950.50   56.99
   3   0  -1 1891.31   57.19
   3   0  -1 2055.59   56.99
   3   0  -1 1844.22   57.19
   3   0  -1 1835.42   57.59
   3   0  -1 1852.31   56.99
   3   0  -1 1798.92   57.29
   3   0  -1 1880.71   57.39
   3   0  -1 1816.42   56.99
  -3   0   1 1935.51   57.19
  -3   0   1 1882.81   57.19
  -3   0   1 1930.01   57.29
  -3   0   1 1939.71   57.39
  -3   0   1 1881.01   57.09
  -3   0   1 1900.51   57.29
   2   0  -1   46.20    1.70
   2   0  -1   44.60    1.50
   2   0  -1   47.10    1.60
   2   0  -1   44.00    1.70
   2   0  -1   46.70    1.70
   2   0  -1   47.90    1.60
   2   0  -1   47.30    1.60
   2   0  -1   42.30    1.50
   2   0  -1   44.50    1.60
   2   0  -1   43.70    1.60
  -2   0   1   44.90    1.60
  -2   0   1   47.70    1.60
  -2   0   1   48.70    1.50
  -2   0   1   47.10    1.80
  -2   0   1   47.80    1.60
  -2   0   1   48.10    1.60
   1   0  -1 2336.07   70.69
   1   0  -1 2316.37   70.79
   1   0  -1 2350.86   70.69
   1   0  -1 2255.27   70.79
   1   0  -1 2437.26   71.19
   1   0  -1 2346.17   70.69
   1   0  -1 2361.06   70.59
   1   0  -1 2330.67   70.99
   1   0  -1 2294.97   70.69
  -1   0   1 2351.56   70.79
  -1   0   1 2501.55   70.69
  -1   0   1 2392.76   70.59
  -1   0   1 2384.46   70.59
  -1   0   1 2259.77   70.79
  -1   0   1 2312.87   70.79
  -1   0   1 2302.97   71.09
   0   0  -1   -1.10    0.10
   0   0  -1   -1.10    0.10
   0   0  -1   -1.10    0.10
   0   0  -1   -1.10    0.10
   0   0  -1   -1.00    0.10
   0   0   1   -0.90    0.10
   0   0   1   -1.10    0.10
   0   0   1   -1.10    0.10
   0   0   1   -1.10    0.10
   0   0   1   -1.10    0.10
  -1   0  -1 1126.29   34.10
  -1   0  -1 1153.78   34.20
  -1   0  -1 1152.48   34.20
   1   0   1 1105.59   34.20
   1   0   1 1105.89   34.10
   1   0   1 1155.48   34.30
   1   0   1 1064.99   34.10
  -2   0  -1   41.10    1.40
  -2   0  -1   39.50    1.50
  -2   0  -1   44.20    1.60
  -2   0  -1   41.70    1.40
  -2   0  -1   43.90    1.40
  -2   0  -1   40.10    1.50
  -2   0  -1   42.30    1.50
  -2   0  -1   41.10    1.30
   2   0   1   40.80    1.40
   2   0   1   39.70    1.50
   2   0   1   41.10    1.50
   2   0   1   38.70    1.50
   2   0   1   41.80    1.50
   2   0   1   39.20    1.50
   2   0   1   40.50    1.40
   2   0   1   40.10    1.40
  -3   0  -1 1860.21   52.19
  -3   0  -1 1854.41   52.49
  -3   0  -1 1676.13   52.19
  -3   0  -1 1765.82   52.09
  -3   0  -1 1708.63   52.29
  -3   0  -1 1681.73   51.79
  -3   0  -1 1811.52   52.29
   3   0   1 1675.73   52.19
   3   0   1 1548.25   51.89
   3   0   1 1669.33   52.09
   3   0   1 1769.52   51.99
   3   0   1 1682.23   51.89
   3   0   1 1767.42   52.19
   3   0   1 1676.33   52.09
  -4   0  -1  382.16   11.30
  -4   0  -1  362.06   11.30
  -4   0  -1  377.26   11.40
  -4   0  -1  386.76   11.40
  -4   0  -1  356.66   11.30
  -4   0  -1  372.16   11.40
  -4   0  -1  364.86   11.30
   4   0   1  346.57   11.40
   4   0   1  364.06   11.30
   4   0   1  362.76   11.30
   4   0   1  376.56   11.30
   4   0   1  362.26   11.30
   4   0   1  368.06   11.40
  -5   0  -1  524.05   16.50
  -5   0  -1  534.85   16.60
  -5   0  -1  567.64   16.60
  -5   0  -1  516.15   16.50
  -5   0  -1  547.65   16.70
   5   0   1  510.35   16.70
   5   0   1  563.14   16.60
   5   0   1  550.74   16.60
   5   0   1  533.95   16.50
   5   0   1  543.25   16.70
   5   0   1  568.24   16.70
   5   0   1  537.45   16.60
  -6   0  -1   85.59    3.20
  -6   0  -1   86.59    3.30
  -6   0  -1   89.79    3.40
  -6   0  -1   88.99    3.20
   6   0   1   84.99    3.20
   6   0   1   92.09    3.50
   6   0   1   84.39    3.40
   6   0   1   86.79    3.50
   6   0   1   84.09    3.30
  -7   0  -1  202.78    6.60
  -7   0  -1  201.58    6.80
  -7   0  -1  198.38    6.60
   7   0   1  190.78    6.80
   7   0   1  207.88    6.90
   7   0   1  204.68    7.00
   7   0   1  204.68    6.70
   7   0   1  198.18    6.60
  -8   0  -1   14.50    1.50
  -8   0  -1   12.90    1.80
  -8   0  -1   10.60    1.50
  -8   0  -1   11.80    1.70
   8   0   1   10.40    1.90
   8   0   1   11.70    1.60
   8   0   1   13.00    1.80
   8   0   1   10.40    1.50
  -9   0  -1   15.10    1.80
  -9   0  -1   14.60    2.00
  -9   0  -1   14.40    1.70
   9   0   1   12.50    1.70
   9   0   1   14.30    2.30
   9   0   1   17.10    1.90
   9   0   1   18.20    2.20
 -10   0  -1    1.10    2.10
 -10   0  -1    2.00    1.70
  10   0   1    2.50    1.80
  10   0   1    0.90    2.00
  10   0   1   -0.50    2.30
 -11   0  -1    4.90    2.40
  11   0   1    3.60    2.50
  11   0   1    8.00    2.80
 -12   0  -1    9.00    2.70
  11  -1  -1    2.20    2.10
  11  -1  -1    0.90    3.50
 -11   1   1    0.30    2.30
  10  -1  -1    1.90    1.90
  10  -1  -1    0.40    2.70
 -10   1   1   -1.10    2.10
   9  -1  -1    2.90    2.10
   9  -1  -1    0.20    1.30
   9  -1  -1    0.60    1.60
  -9   1   1    2.30    1.90
  -9   1   1    0.10    1.20
   8  -1  -1  125.89    4.80
   8  -1  -1  121.99    4.50
   8  -1  -1  128.29    5.40
  -8   1   1  128.89    4.90
  -8   1   1  124.29    4.40
   7  -1  -1   97.39    4.20
   7  -1  -1   94.79    3.50
   7  -1  -1  101.89    3.80
   7  -1  -1   97.39    3.80
   7  -1  -1   96.99    3.50
  -7   1   1  100.69    4.00
  -7   1   1   92.39    3.50
  -7   1   1   96.09    3.50
  -7   1   1   94.59    3.60
   6  -1  -1  107.79    3.90
   6  -1  -1  118.29    4.50
   6  -1  -1  117.39    3.60
   6  -1  -1  118.19    4.10
   6  -1  -1  112.99    3.90
   6  -1  -1  112.79    3.90
   6  -1  -1  115.59    4.10
  -6   1   1  118.59    4.40
  -6   1   1  112.89    3.90
  -6   1   1  110.49    3.90
  -6   1   1  116.59    4.00
  -6   1   1  126.59    3.90
  -6   1   1  111.09    4.20
   5  -1  -1   18.50    1.10
   5  -1  -1   19.60    1.20
   5  -1  -1   20.20    1.40
   5  -1  -1   16.90    1.40
   5  -1  -1   19.40    1.20
   5  -1  -1   19.10    0.90
   5  -1  -1   20.70    1.40
  -5   1   1   18.80    1.30
  -5   1   1   19.80    1.20
  -5   1   1   19.90    1.20
  -5   1   1   15.50    1.30
  -5   1   1   20.80    1.10
  -5   1   1   16.90    1.40
   4  -1  -1  454.25   13.90
   4  -1  -1  447.86   13.70
   4  -1  -1  445.06   13.80
   4  -1  -1  453.35   13.90
   4  -1  -1  463.55   13.80
   4  -1  -1  421.76   13.90
   4  -1  -1  448.76   14.00
   4  -1  -1  438.36   13.80
  -4   1   1  448.76   13.90
  -4   1   1  453.85   13.80
  -4   1   1  469.85   13.80
  -4   1   1  456.05   13.80
  -4   1   1  466.85   14.00
  -4   1   1  470.15   13.90
  -4   1   1  458.25   14.00
  -4   1   1  474.15   13.90
   3  -1  -1  666.23   20.70
   3  -1  -1  675.23   20.60
   3  -1  -1  714.73   20.80
   3  -1  -1  701.63   20.60
   3  -1  -1  710.63   20.70
   3  -1  -1  678.63   20.60
   3  -1  -1  647.74   20.80
  -3   1   1  698.03   20.70
  -3   1   1  703.83   20.80
  -3   1   1  667.33   20.80
  -3   1   1  679.53   20.60
  -3   1   1  677.63   20.70
  -3   1   1  669.93   20.70
  -3   1   1  695.23   20.60
  -3   1   1  677.93   20.60
   2  -1  -1 1820.92   54.59
   2  -1  -1 1700.93   54.69
   2  -1  -1 1842.22   54.59
   2  -1  -1 1830.52   54.39
   2  -1  -1 1813.62   54.79
   2  -1  -1 1797.42   54.39
   2  -1  -1 1821.92   54.79
   2  -1  -1 1817.92   54.69
   2  -1  -1 1817.72   54.59
   2  -1  -1 1733.63   54.69
  -2   1   1 1832.62   54.49
  -2   1   1 1910.41   54.79
  -2   1   1 1852.01   54.69
  -2   1   1 1833.92   54.59
  -2   1   1 1831.82   54.89
  -2   1   1 1831.02   54.89
  -2   1   1 1675.93   54.39
   1  -1  -1 3856.01  116.99
   1  -1  -1 3866.41  116.99
   1  -1  -1 3967.00  117.09
   1  -1  -1 4015.50  116.99
   1  -1  -1 3843.02  116.99
  -1   1   1 3826.02  117.09
  -1   1   1 3806.62  116.99
   0  -1  -1    0.00    0.10
   0  -1  -1    0.00    0.10
   0  -1  -1    0.10    0.10
   0  -1  -1    0.00    0.10
   0  -1  -1    0.00    0.10
   0   1   1    0.00    0.10
   0   1   1    0.00    0.10
   0   1   1    0.00    0.10
   0   1   1    0.00    0.10
   0   1   1    0.00    0.10
   0   1   1   -0.10    0.10
  -1  -1  -1  436.96   14.00
  -1  -1  -1  480.75   14.00
  -1  -1  -1  478.65   14.00
  -1  -1  -1  448.46   13.90
  -1  -1  -1  452.15   13.90
   1   1   1  468.25   13.90
   1   1   1  377.46   13.90
   1   1   1  481.85   14.00
   1   1   1  488.95   14.00
   1   1   1  388.86   14.00
  -2  -1  -1  211.78    6.20
  -2  -1  -1  203.38    6.30
  -2  -1  -1  212.68    6.30
  -2  -1  -1  201.48    6.20
  -2  -1  -1  194.58    6.30
  -2  -1  -1  198.48    6.30
  -2  -1  -1  205.88    6.20
   2   1   1  195.88    6.30
   2   1   1  199.38    6.30
   2   1   1  200.28    6.30
   2   1   1  204.38    6.20
   2   1   1  197.18    6.30
  -3  -1  -1 1243.48   37.90
  -3  -1  -1 1245.98   37.90
  -3  -1  -1 1296.47   38.00
  -3  -1  -1 1278.87   38.00
  -3  -1  -1 1348.57   38.00
   3   1   1 1223.08   38.00
   3   1   1 1267.07   38.00
   3   1   1 1275.77   37.90
   3   1   1 1246.68   37.90
   3   1   1 1195.78   37.90
   3   1   1 1218.98   38.00
   3   1   1 1267.47   38.00
  -4  -1  -1  690.73   20.90
  -4  -1  -1  663.33   20.80
  -4  -1  -1  719.63   20.90
  -4  -1  -1  728.93   20.80
  -4  -1  -1  689.23   20.60
  -4  -1  -1  699.93   20.90
   4   1   1  668.13   20.90
   4   1   1  643.14   20.80
   4   1   1  700.03   21.00
   4   1   1  654.33   20.80
   4   1   1  692.03   20.80
   4   1   1  655.03   20.80
   4   1   1  685.03   20.80
  -5  -1  -1    2.60    0.90
  -5  -1  -1    3.00    1.00
  -5  -1  -1    1.70    0.80
  -5  -1  -1    3.40    0.80
   5   1   1    2.20    0.90
   5   1   1    4.60    0.80
   5   1   1    4.00    1.10
   5   1   1    3.40    0.80
   5   1   1    3.30    0.90
   5   1   1    3.20    0.90
   5   1   1    4.00    0.80
  -6  -1  -1    6.80    1.10
  -6  -1  -1    6.40    1.20
  -6  -1  -1    8.20    1.20
   6   1   1    6.50    1.30
   6   1   1    6.00    1.30
   6   1   1    5.90    1.00
   6   1   1    6.40    1.20
   6   1   1    5.00    1.10
  -7  -1  -1   52.29    2.50
  -7  -1  -1   46.40    2.60
  -7  -1  -1   47.30    2.40
  -7  -1  -1   48.70    2.70
   7   1   1   43.20    2.30
   7   1   1   47.90    2.90
   7   1   1   47.30    2.90
   7   1   1   52.79    2.70
   7   1   1   50.79    2.60
  -8  -1  -1   96.79    4.10
  -8  -1  -1  103.89    4.00
  -8  -1  -1   99.49    4.20
  -8  -1  -1   99.19    4.00
   8   1   1   98.79    4.40
   8   1   1  103.69    4.00
   8   1   1  104.09    4.00
   8   1   1   97.49    4.30
  -9  -1  -1  106.09    4.30
  -9  -1  -1  104.79    4.40
  -9  -1  -1  109.89    4.70
   9   1   1  104.89    4.90
   9   1   1  107.29    4.90
   9   1   1  111.79    4.50
   9   1   1  107.89    4.30
 -10  -1  -1    9.00    1.90
 -10  -1  -1    5.70    2.10
 -10  -1  -1    4.30    1.70
  10   1   1    3.90    2.40
  10   1   1    4.10    1.70
  10   1   1    5.50    2.30
  10   1   1    4.30    1.90
 -11  -1  -1    2.10    2.20
  11   1   1    0.90    2.70
  11   1   1   -1.90    2.40
 -12  -1  -1    6.40    2.60
  11  -2  -1    0.50    2.10
  11  -2  -1    4.00    2.90
 -11   2   1    5.00    2.60
  10  -2  -1   22.60    3.00
  10  -2  -1   22.70    2.30
 -10   2   1   23.20    2.70
   9  -2  -1    2.70    1.30
   9  -2  -1    4.90    1.70
   9  -2  -1    3.90    2.20
  -9   2   1    5.40    1.30
  -9   2   1    4.70    2.00
   8  -2  -1   49.50    3.10
   8  -2  -1   43.70    2.70
   8  -2  -1   44.60    2.40
  -8   2   1   49.90    3.10
  -8   2   1   48.60    3.20
  -8   2   1   46.50    2.30
   7  -2  -1    0.90    1.20
   7  -2  -1    2.70    1.30
   7  -2  -1    1.50    1.00
   7  -2  -1   -1.30    1.50
  -7   2   1    2.20    1.50
  -7   2   1   -1.20    0.90
  -7   2   1    1.00    1.00
  -7   2   1   -0.50    1.40
   6  -2  -1   56.29    1.90
   6  -2  -1   59.49    2.30
   6  -2  -1   56.49    1.90
   6  -2  -1   56.99    2.50
   6  -2  -1   60.69    2.30
   6  -2  -1   54.59    2.50
   6  -2  -1   58.99    2.80
  -6   2   1   52.69    2.70
  -6   2   1   57.39    2.40
  -6   2   1   53.19    2.30
  -6   2   1   57.39    2.20
  -6   2   1   56.09    2.70
   5  -2  -1  595.64   17.80
   5  -2  -1  574.64   17.70
   5  -2  -1  575.04   17.80
   5  -2  -1  597.74   17.60
   5  -2  -1  574.64   18.00
   5  -2  -1  590.14   17.70
  -5   2   1  603.84   17.70
  -5   2   1  577.34   17.70
  -5   2   1  573.14   18.00
  -5   2   1  580.54   17.80
  -5   2   1  557.94   17.90
   4  -2  -1  339.77   10.50
   4  -2  -1  345.77   10.50
   4  -2  -1  339.17   10.60
   4  -2  -1  339.27   10.50
   4  -2  -1  333.97   10.60
   4  -2  -1  344.87   10.80
   4  -2  -1  344.07   10.50
  -4   2   1  342.27   10.60
  -4   2   1  332.37   10.70
  -4   2   1  338.17   10.80
  -4   2   1  361.66   10.60
  -4   2   1  354.66   10.70
  -4   2   1  353.56   10.50
  -4   2   1  351.36   10.50
  -4   2   1  342.77   10.50
   3  -2  -1  519.65   15.90
   3  -2  -1  517.85   15.90
   3  -2  -1  492.55   16.00
   3  -2  -1  540.85   16.10
   3  -2  -1  530.45   15.90
   3  -2  -1  508.95   15.90
   3  -2  -1  514.55   15.90
  -3   2   1  530.45   15.90
  -3   2   1  526.85   16.00
  -3   2   1  515.65   16.10
  -3   2   1  517.35   16.00
  -3   2   1  521.75   15.90
  -3   2   1  553.34   15.90
  -3   2   1  551.34   15.90
  -3   2   1  529.85   15.90
   2  -2  -1 1192.78   35.50
   2  -2  -1 1221.58   35.60
   2  -2  -1 1150.18   35.50
   2  -2  -1 1165.88   35.70
   2  -2  -1 1223.78   35.50
   2  -2  -1 1192.18   35.70
   2  -2  -1 1147.29   35.60
  -2   2   1 1141.89   35.60
  -2   2   1 1172.98   35.50
  -2   2   1 1197.18   35.50
  -2   2   1 1119.59   35.50
  -2   2   1 1198.18   35.60
  -2   2   1 1187.28   35.60
  -2   2   1 1194.38   35.50
  -2   2   1 1192.28   35.80
   1  -2  -1 3150.48   99.59
   1  -2  -1 3306.67   99.29
   1  -2  -1 3378.86   99.39
   1  -2  -1 3335.77   99.59
   1  -2  -1 3381.86   99.49
   1  -2  -1 3079.89   99.39
   1  -2  -1 3233.78   99.29
   1  -2  -1 3283.77   99.39
  -1   2   1 3297.07   99.29
  -1   2   1 3262.07   99.59
  -1   2   1 3346.37   99.49
  -1   2   1 3360.36   99.29
  -1   2   1 3376.56   99.39
  -1   2   1 3414.96   99.49
  -1   2   1 3236.98   99.29
   0  -2  -1 1283.27   39.60
   0  -2  -1 1272.97   39.40
   0  -2  -1 1312.87   39.30
   0  -2  -1 1342.17   39.20
   0  -2  -1 1258.97   39.20
   0  -2  -1 1293.97   39.40
   0   2   1 1323.07   39.40
   0   2   1 1281.27   39.10
   0   2   1 1310.17   39.30
   0   2   1 1290.17   39.10
   0   2   1 1272.97   39.20
  -1  -2  -1  281.57    8.60
  -1  -2  -1  280.77    8.40
  -1  -2  -1  281.67    8.60
  -1  -2  -1  283.67    8.70
  -1  -2  -1  277.77    8.60
  -1  -2  -1  272.77    8.60
  -1  -2  -1  273.57    8.60
  -1  -2  -1  285.87    8.40
  -1  -2  -1  278.87    8.60
   1   2   1  280.27    8.60
   1   2   1  269.77    8.60
   1   2   1  279.67    8.60
   1   2   1  290.67    8.70
   1   2   1  272.17    8.60
   1   2   1  287.17    8.60
   1   2   1  273.57    8.60
   1   2   1  283.97    8.50
  -2  -2  -1 9566.54  290.17
  -2  -2  -1 9486.05  289.77
  -2  -2  -1 9409.56  290.57
  -2  -2  -1 9994.20  289.97
  -2  -2  -1 9626.84  289.87
  -2  -2  -1 9879.81  290.57
  -2  -2  -1 9999.00  290.17
   2   2   1 9302.17  289.57
   2   2   1 9557.44  290.57
   2   2   1 9216.48  290.17
   2   2   1 9956.80  290.47
   2   2   1 9695.93  289.87
   2   2   1 9542.54  290.17
  -3  -2  -1  193.88    6.20
  -3  -2  -1  189.88    6.20
  -3  -2  -1  199.98    6.20
  -3  -2  -1  188.08    6.20
  -3  -2  -1  195.88    6.00
  -3  -2  -1  192.88    6.30
  -3  -2  -1  205.08    6.10
   3   2   1  194.68    6.10
   3   2   1  206.28    6.30
   3   2   1  198.18    6.30
   3   2   1  201.08    6.20
   3   2   1  191.88    6.20
   3   2   1  180.98    6.20
   3   2   1  204.98    6.10
   3   2   1  195.08    6.20
  -4  -2  -1   62.39    2.40
  -4  -2  -1   63.29    2.10
  -4  -2  -1   63.59    2.40
  -4  -2  -1   64.39    2.40
  -4  -2  -1   59.49    2.20
   4   2   1   61.29    2.50
   4   2   1   58.09    2.30
   4   2   1   61.79    2.60
   4   2   1   58.09    2.50
   4   2   1   60.39    2.30
   4   2   1   62.09    2.30
   4   2   1   63.69    2.30
   4   2   1   58.79    2.40
  -5  -2  -1  198.38    5.90
  -5  -2  -1  190.58    6.30
  -5  -2  -1  185.38    6.20
   5   2   1  196.28    6.30
   5   2   1  188.88    6.20
   5   2   1  194.28    6.20
   5   2   1  183.48    6.30
   5   2   1  185.68    6.30
  -6  -2  -1   26.70    1.10
  -6  -2  -1   26.90    1.70
  -6  -2  -1   30.30    1.90
   6   2   1   31.80    2.10
   6   2   1   28.70    2.00
   6   2   1   25.50    1.70
   6   2   1   30.80    2.00
   6   2   1   26.50    1.40
  -7  -2  -1   69.39    3.00
  -7  -2  -1   62.89    3.20
  -7  -2  -1   67.09    3.00
  -7  -2  -1   65.69    3.00
   7   2   1   66.99    3.20
   7   2   1   61.09    3.00
   7   2   1   65.39    3.00
   7   2   1   64.49    3.30
   7   2   1   68.89    3.30
  -8  -2  -1   38.70    2.50
  -8  -2  -1   41.10    2.50
  -8  -2  -1   38.60    2.80
  -8  -2  -1   35.60    2.20
   8   2   1   36.00    2.30
   8   2   1   35.90    2.50
   8   2   1   39.00    2.60
   8   2   1   35.60    2.60
  -9  -2  -1    6.10    1.70
  -9  -2  -1    6.80    1.80
  -9  -2  -1    6.60    1.70
   9   2   1    8.70    2.10
   9   2   1    7.90    2.40
   9   2   1    5.70    1.70
   9   2   1    6.90    1.80
 -10  -2  -1    8.10    2.00
 -10  -2  -1    8.90    2.00
 -10  -2  -1    5.20    1.90
  10   2   1    8.60    1.90
  10   2   1    5.80    2.30
  10   2   1    9.60    2.60
  10   2   1   10.10    2.00
 -11  -2  -1    4.00    2.20
  11   2   1   -0.10    3.00
  11   2   1   -2.50    2.40
 -12  -2  -1    3.40    2.50
  11  -3  -1    0.10    3.20
  11  -3  -1   -1.60    2.00
 -11   3   1    1.60    2.60
  10  -3  -1    4.30    2.60
  10  -3  -1    4.10    1.90
 -10   3   1    7.00    2.40
 -10   3   1    0.90    2.40
   9  -3  -1   55.49    3.20
   9  -3  -1   52.09    2.80
   9  -3  -1   56.09    3.80
  -9   3   1   46.50    3.20
  -9   3   1   54.69    2.70
  -9   3   1   55.09    3.40
   8  -3  -1   29.60    2.60
   8  -3  -1   33.60    2.20
   8  -3  -1   36.70    2.60
  -8   3   1   32.60    2.50
  -8   3   1   33.70    2.10
  -8   3   1   41.40    2.60
   7  -3  -1    9.70    0.70
   7  -3  -1    7.50    1.20
   7  -3  -1    9.90    1.80
   7  -3  -1    9.30    1.40
  -7   3   1    9.40    1.10
  -7   3   1    9.00    1.80
  -7   3   1    9.40    1.70
  -7   3   1   10.70    1.20
   6  -3  -1    9.30    1.60
   6  -3  -1   10.20    0.80
   6  -3  -1    9.90    1.00
   6  -3  -1    8.00    1.10
   6  -3  -1   10.40    1.00
   6  -3  -1    8.90    1.00
   6  -3  -1    6.90    1.10
  -6   3   1    6.00    1.30
  -6   3   1    9.50    1.00
  -6   3   1    8.80    1.50
  -6   3   1   11.40    1.00
  -6   3   1    7.20    0.90
  -6   3   1    6.20    1.00
   5  -3  -1  162.18    5.00
   5  -3  -1  153.98    5.10
   5  -3  -1  157.48    5.00
   5  -3  -1  154.88    4.90
   5  -3  -1  150.68    5.30
   5  -3  -1  149.79    5.10
   5  -3  -1  148.89    5.00
  -5   3   1  152.98    5.40
  -5   3   1  154.58    5.00
  -5   3   1  146.59    5.00
  -5   3   1  159.08    5.00
  -5   3   1  155.48    5.30
  -5   3   1  153.88    5.00
   4  -3  -1  932.01   29.60
   4  -3  -1 1011.20   29.60
   4  -3  -1  935.91   29.60
   4  -3  -1  982.50   29.50
   4  -3  -1  981.00   29.50
   4  -3  -1  968.10   29.50
   4  -3  -1  960.10   29.50
  -4   3   1  980.60   29.50
  -4   3   1 1004.10   29.50
  -4   3   1  995.80   29.50
  -4   3   1 1016.10   29.60
  -4   3   1  999.70   29.60
  -4   3   1  943.11   29.60
  -4   3   1  959.90   29.50
   3  -3  -1  120.79    3.90
   3  -3  -1  121.09    3.80
   3  -3  -1  114.19    3.90
   3  -3  -1  115.99    4.00
   3  -3  -1  114.89    3.80
   3  -3  -1  121.29    3.90
  -3   3   1  125.49    3.80
  -3   3   1  116.69    3.90
  -3   3   1  117.59    4.00
  -3   3   1  126.79    3.90
  -3   3   1  122.99    3.90
  -3   3   1  117.29    4.00
  -3   3   1  117.09    3.80
  -3   3   1  116.79    3.90
   2  -3  -1 2308.87   66.39
   2  -3  -1 2113.09   66.59
   2  -3  -1 2255.87   65.99
   2  -3  -1 2130.39   66.39
   2  -3  -1 2164.58   66.59
   2  -3  -1 2198.78   66.09
  -2   3   1 2245.48   66.29
  -2   3   1 2091.99   66.49
  -2   3   1 2254.57   66.39
  -2   3   1 2214.08   66.69
  -2   3   1 2118.59   66.09
  -2   3   1 2265.67   65.99
  -2   3   1 2182.58   66.39
  -2   3   1 2153.18   66.09
   1  -3  -1   28.80    1.30
   1  -3  -1   29.20    1.30
   1  -3  -1   30.30    1.20
   1  -3  -1   30.00    1.20
   1  -3  -1   28.20    1.10
   1  -3  -1   29.70    1.50
   1  -3  -1   31.40    1.20
   1  -3  -1   27.40    1.30
  -1   3   1   28.80    1.30
  -1   3   1   33.30    1.30
  -1   3   1   28.70    1.20
  -1   3   1   28.40    1.20
  -1   3   1   28.80    1.10
  -1   3   1   32.20    1.20
   0  -3  -1  313.27    9.70
   0  -3  -1  308.37    9.70
   0  -3  -1  316.57    9.60
   0  -3  -1  324.77    9.50
   0  -3  -1  312.77    9.70
   0  -3  -1  314.47    9.80
   0   3   1  317.57    9.60
   0   3   1  322.57    9.70
   0   3   1  313.67    9.50
   0   3   1  317.37    9.70
   0   3   1  309.67    9.70
   0   3   1  306.27    9.60
   0   3   1  300.47    9.50
  -1  -3  -1   48.60    1.90
  -1  -3  -1   49.10    1.90
  -1  -3  -1   44.40    1.80
  -1  -3  -1   50.19    2.10
  -1  -3  -1   48.60    1.90
  -1  -3  -1   54.99    1.90
   1   3   1   48.00    1.90
   1   3   1   49.70    1.80
   1   3   1   49.00    1.80
   1   3   1   51.49    2.00
   1   3   1   49.99    1.90
   1   3   1   51.59    1.90
  -2  -3  -1 4964.50  150.48
  -2  -3  -1 5075.09  150.78
  -2  -3  -1 5199.58  150.88
  -2  -3  -1 5006.00  150.78
  -2  -3  -1 4947.41  151.68
  -2  -3  -1 4930.41  150.98
  -2  -3  -1 5113.09  151.38
  -2  -3  -1 5110.89  151.98
   2   3   1 5056.79  150.98
   2   3   1 5054.89  150.58
   2   3   1 5203.48  151.68
   2   3   1 4814.92  150.78
   2   3   1 4921.21  151.28
   2   3   1 4464.35  150.88
   2   3   1 5196.48  151.78
   2   3   1 5129.29  151.08
   2   3   1 4830.02  150.88
  -3  -3  -1 1261.97   39.70
  -3  -3  -1 1351.66   39.50
  -3  -3  -1 1373.86   39.60
  -3  -3  -1 1275.47   39.50
  -3  -3  -1 1361.56   39.50
  -3  -3  -1 1268.47   39.60
  -3  -3  -1 1357.36   39.70
   3   3   1 1321.57   39.40
   3   3   1 1315.37   39.50
   3   3   1 1300.27   39.60
   3   3   1 1271.57   39.50
   3   3   1 1257.87   39.50
   3   3   1 1325.27   39.70
   3   3   1 1298.17   39.60
   3   3   1 1298.87   39.60
   3   3   1 1315.57   39.50
  -4  -3  -1  184.38    6.40
  -4  -3  -1  194.78    6.00
  -4  -3  -1  190.18    6.30
  -4  -3  -1  189.38    6.20
   4   3   1  181.48    6.30
   4   3   1  207.98    6.30
   4   3   1  200.88    6.30
   4   3   1  186.38    6.20
   4   3   1  183.68    6.20
   4   3   1  191.38    5.80
   4   3   1  202.28    6.10
   4   3   1  187.48    6.00
  -5  -3  -1  156.38    5.60
  -5  -3  -1  163.28    5.10
  -5  -3  -1  157.38    5.40
   5   3   1  168.98    5.40
   5   3   1  151.48    5.50
   5   3   1  163.38    5.20
   5   3   1  163.38    5.00
   5   3   1  171.78    5.50
   5   3   1  159.78    5.40
   5   3   1  155.88    5.50
  -6  -3  -1   88.29    3.70
  -6  -3  -1   83.39    3.50
  -6  -3  -1   85.29    3.00
  -6  -3  -1   88.29    3.30
   6   3   1   89.39    3.70
   6   3   1   85.89    3.50
   6   3   1   91.19    2.90
   6   3   1   85.19    3.70
   6   3   1   90.69    3.70
  -7  -3  -1   49.70    2.90
  -7  -3  -1   44.00    2.40
  -7  -3  -1   43.90    2.60
   7   3   1   44.30    3.10
   7   3   1   40.00    2.90
   7   3   1   40.80    2.60
  -8  -3  -1  200.88    7.10
  -8  -3  -1  206.48    6.90
  -8  -3  -1  205.18    7.10
  -8  -3  -1  205.78    7.30
   8   3   1  199.78    7.40
   8   3   1  210.08    7.20
   8   3   1  203.38    7.40
   8   3   1  215.58    7.10
  -9  -3  -1   -0.60    1.70
  -9  -3  -1    0.40    1.60
  -9  -3  -1    1.70    1.80
   9   3   1    1.90    1.80
   9   3   1    1.90    2.10
   9   3   1   -2.00    2.00
   9   3   1   -1.70    1.60
 -10  -3  -1    2.50    2.00
 -10  -3  -1    3.10    2.00
 -10  -3  -1    4.30    1.80
  10   3   1    0.90    2.30
  10   3   1    1.00    2.40
  10   3   1    1.90    1.90
  10   3   1    1.30    2.10
 -11  -3  -1   11.90    3.00
  11   3   1    7.80    2.80
  11  -4  -1   15.90    2.40
  11  -4  -1   14.80    3.60
 -11   4   1   15.40    3.30
 -11   4   1   17.30    3.00
  10  -4  -1   -0.70    2.80
  10  -4  -1    0.50    1.90
 -10   4   1   -2.30    2.30
 -10   4   1   -0.20    2.30
   9  -4  -1    2.40    1.70
   9  -4  -1    7.40    2.60
   9  -4  -1    5.00    1.50
  -9   4   1    4.10    1.50
  -9   4   1    6.50    1.40
  -9   4   1   10.30    2.30
  -9   4   1    3.50    2.10
   8  -4  -1    5.40    1.60
   8  -4  -1    4.30    2.10
   8  -4  -1    4.10    1.30
  -8   4   1    5.30    1.20
  -8   4   1    0.70    1.80
  -8   4   1    6.60    2.00
   7  -4  -1   23.60    1.80
   7  -4  -1   23.30    2.10
   7  -4  -1   25.30    1.60
  -7   4   1   26.00    2.20
  -7   4   1   18.70    2.00
  -7   4   1   27.60    1.80
  -7   4   1   24.20    1.50
  -7   4   1   22.30    1.60
   6  -4  -1    8.70    1.30
   6  -4  -1    7.20    0.90
   6  -4  -1    9.00    1.30
   6  -4  -1    5.60    1.10
   6  -4  -1    8.10    1.60
  -6   4   1    7.60    1.10
  -6   4   1    6.90    1.10
  -6   4   1    5.60    1.50
  -6   4   1    8.10    1.60
  -6   4   1    5.20    1.00
   5  -4  -1   51.99    2.50
   5  -4  -1   52.99    2.70
   5  -4  -1   54.99    2.20
   5  -4  -1   56.19    2.30
   5  -4  -1   53.99    2.50
   5  -4  -1   54.89    2.30
   5  -4  -1   60.89    2.30
  -5   4   1   51.89    2.60
  -5   4   1   55.29    2.20
  -5   4   1   57.09    2.20
  -5   4   1   56.09    2.20
  -5   4   1   56.69    2.30
  -5   4   1   59.69    2.40
   4  -4  -1  398.66   12.20
   4  -4  -1  382.96   12.00
   4  -4  -1  410.06   12.00
   4  -4  -1  383.76   12.20
   4  -4  -1  404.66   12.00
   4  -4  -1  375.96   12.10
  -4   4   1  404.66   12.10
  -4   4   1  384.36   12.10
  -4   4   1  408.26   12.00
  -4   4   1  375.86   12.20
  -4   4   1  381.36   12.00
  -4   4   1  390.46   12.10
  -4   4   1  373.76   12.00
   3  -4  -1 1680.83   48.20
   3  -4  -1 1550.64   48.00
   3  -4  -1 1587.24   48.10
   3  -4  -1 1548.15   48.10
   3  -4  -1 1653.73   48.00
   3  -4  -1 1626.54   48.10
  -3   4   1 1541.85   48.00
  -3   4   1 1586.84   48.10
  -3   4   1 1659.23   48.10
  -3   4   1 1547.75   48.10
  -3   4   1 1642.54   48.10
  -3   4   1 1583.44   48.20
  -3   4   1 1474.15   48.10
  -3   4   1 1645.94   48.10
   2  -4  -1  544.45   17.00
   2  -4  -1  582.14   17.10
   2  -4  -1  564.74   17.00
   2  -4  -1  533.55   17.10
   2  -4  -1  583.64   17.10
   2  -4  -1  537.25   17.00
   2  -4  -1  541.55   17.20
   2  -4  -1  563.74   17.10
  -2   4   1  550.54   17.10
  -2   4   1  549.25   17.00
  -2   4   1  595.84   17.10
  -2   4   1  580.44   17.00
  -2   4   1  576.44   17.00
  -2   4   1  542.05   17.00
  -2   4   1  543.55   17.00
   1  -4  -1 1380.16   41.30
   1  -4  -1 1298.57   41.40
   1  -4  -1 1413.26   41.50
   1  -4  -1 1383.66   41.40
   1  -4  -1 1400.56   41.50
   1  -4  -1 1335.97   41.30
   1  -4  -1 1355.86   41.40
  -1   4   1 1385.46   41.50
  -1   4   1 1416.76   41.40
  -1   4   1 1381.26   41.40
  -1   4   1 1381.36   41.40
  -1   4   1 1357.86   41.40
  -1   4   1 1373.36   41.40
  -1   4   1 1332.77   41.30
  -1   4   1 1388.86   41.50
   0  -4  -1  164.58    5.50
   0  -4  -1  170.68    5.10
   0  -4  -1  166.88    5.40
   0  -4  -1  173.68    5.40
   0  -4  -1  165.98    5.40
   0  -4  -1  162.88    5.40
   0   4   1  163.58    5.10
   0   4   1  168.08    5.40
   0   4   1  167.38    5.40
   0   4   1  170.18    5.40
   0   4   1  159.48    5.30
   0   4   1  167.98    5.20
   0   4   1  164.38    5.40
  -1  -4  -1 1110.29   35.00
  -1  -4  -1 1202.28   35.00
  -1  -4  -1 1095.09   34.90
  -1  -4  -1 1109.29   35.10
  -1  -4  -1 1204.08   35.00
  -1  -4  -1 1230.08   35.00
  -1  -4  -1 1186.98   34.80
   1   4   1 1130.39   34.90
   1   4   1 1118.39   34.90
   1   4   1 1108.69   35.00
   1   4   1 1236.68   35.00
   1   4   1 1117.49   35.00
   1   4   1 1183.58   35.10
  -2  -4  -1   81.69    3.00
  -2  -4  -1   72.09    2.70
  -2  -4  -1   75.19    2.80
  -2  -4  -1   78.59    2.90
  -2  -4  -1   79.89    2.80
  -2  -4  -1   78.99    2.50
  -2  -4  -1   81.49    2.80
   2   4   1   71.69    2.70
   2   4   1   73.49    2.80
   2   4   1   78.29    2.90
   2   4   1   74.99    2.80
   2   4   1   75.49    2.90
  -3  -4  -1  344.97   11.00
  -3  -4  -1  343.27   10.80
  -3  -4  -1  345.57   11.10
  -3  -4  -1  372.16   11.00
  -3  -4  -1  356.26   11.10
   3   4   1  345.97   11.10
   3   4   1  351.56   11.00
   3   4   1  339.07   11.00
   3   4   1  342.17   11.10
   3   4   1  368.46   11.20
   3   4   1  383.36   11.20
   3   4   1  354.06   11.00
  -4  -4  -1  584.24   17.50
  -4  -4  -1  540.75   17.70
  -4  -4  -1  545.75   17.50
  -4  -4  -1  563.84   17.70
   4   4   1  570.24   17.60
   4   4   1  593.44   17.60
   4   4   1  581.44   17.70
   4   4   1  625.14   17.50
   4   4   1  549.85   17.70
   4   4   1  554.64   17.60
   4   4   1  567.84   17.50
  -5  -4  -1   40.40    2.50
  -5  -4  -1   40.80    2.50
  -5  -4  -1   39.10    2.30
  -5  -4  -1   40.00    1.90
   5   4   1   38.90    2.00
   5   4   1   42.70    2.40
   5   4   1   37.20    2.30
   5   4   1   40.60    2.50
   5   4   1   38.50    2.20
   5   4   1   44.50    2.00
  -6  -4  -1  173.58    5.70
  -6  -4  -1  174.28    6.10
  -6  -4  -1  178.58    6.30
  -6  -4  -1  173.98    5.70
   6   4   1  172.28    6.10
   6   4   1  181.78    5.40
   6   4   1  171.88    6.00
   6   4   1  170.88    6.30
  -7  -4  -1   70.39    3.70
  -7  -4  -1   70.79    3.00
  -7  -4  -1   72.79    3.30
   7   4   1   79.79    3.80
   7   4   1   71.09    3.80
   7   4   1   73.49    3.50
  -8  -4  -1    0.40    1.20
  -8  -4  -1    0.60    1.90
  -8  -4  -1   -0.10    1.60
   8   4   1    1.60    1.50
   8   4   1   -0.60    1.90
   8   4   1    0.30    2.10
  -9  -4  -1    5.50    1.90
  -9  -4  -1    8.70    2.10
  -9  -4  -1    3.90    1.50
   9   4   1    1.90    1.90
   9   4   1    6.30    2.00
   9   4   1    3.80    2.30
   9   4   1    6.40    2.40
 -10  -4  -1   -1.20    2.10
 -10  -4  -1    1.70    2.10
  10   4   1    1.40    2.70
  10   4   1    1.40    2.10
  10   4   1    0.50    2.50
  10   4   1    1.80    2.10
  11  -5  -1    0.80    2.10
  11  -5  -1   -0.60    3.30
 -11   5   1    2.20    2.70
  10  -5  -1   30.50    2.70
  10  -5  -1   24.10    3.20
 -10   5   1   34.70    3.20
 -10   5   1   33.40    3.30
   9  -5  -1    3.40    2.10
   9  -5  -1    0.50    2.50
   9  -5  -1    3.50    1.80
  -9   5   1    6.00    2.30
  -9   5   1    1.10    2.30
  -9   5   1    6.10    1.60
  -9   5   1    4.20    1.60
   8  -5  -1    6.80    1.50
   8  -5  -1    7.00    1.70
   8  -5  -1    3.80    2.00
  -8   5   1    6.40    2.10
  -8   5   1   10.40    2.20
  -8   5   1    6.80    1.40
  -8   5   1    9.90    1.40
   7  -5  -1    1.20    1.20
   7  -5  -1    3.90    1.80
   7  -5  -1    0.90    1.40
  -7   5   1    1.80    1.80
  -7   5   1    3.20    1.70
  -7   5   1    0.50    1.30
  -7   5   1    1.10    1.10
  -7   5   1    2.60    1.20
   6  -5  -1   33.20    2.40
   6  -5  -1   31.30    2.20
   6  -5  -1   34.80    1.90
   6  -5  -1   33.40    2.40
   6  -5  -1   33.80    2.10
  -6   5   1   35.30    2.10
  -6   5   1   34.70    2.00
  -6   5   1   34.60    2.40
  -6   5   1   33.00    2.20
  -6   5   1   38.80    2.30
   5  -5  -1  240.38    7.50
   5  -5  -1  236.08    7.50
   5  -5  -1  244.48    7.70
   5  -5  -1  232.88    7.60
   5  -5  -1  223.88    7.60
  -5   5   1  227.48    7.50
  -5   5   1  222.98    7.60
  -5   5   1  229.58    7.40
  -5   5   1  226.48    7.80
  -5   5   1  238.38    7.70
   4  -5  -1   31.60    1.70
   4  -5  -1   30.30    1.80
   4  -5  -1   29.30    1.90
   4  -5  -1   26.40    1.90
   4  -5  -1   29.10    1.90
  -4   5   1   29.10    1.80
  -4   5   1   26.70    1.60
  -4   5   1   30.40    1.90
  -4   5   1   31.00    2.00
  -4   5   1   30.80    2.00
  -4   5   1   33.20    1.80
   3  -5  -1  564.24   17.60
   3  -5  -1  591.94   17.50
   3  -5  -1  576.14   17.60
   3  -5  -1  553.64   17.50
   3  -5  -1  579.64   17.60
   3  -5  -1  567.34   17.70
   3  -5  -1  561.34   17.50
  -3   5   1  572.14   17.60
  -3   5   1  591.14   17.50
  -3   5   1  569.04   17.50
  -3   5   1  563.44   17.50
  -3   5   1  579.54   17.50
  -3   5   1  567.94   17.50
   2  -5  -1  272.47    8.40
   2  -5  -1  276.57    8.30
   2  -5  -1  252.27    8.40
   2  -5  -1  273.67    8.50
   2  -5  -1  265.07    8.20
   2  -5  -1  267.47    8.40
   2  -5  -1  254.17    8.30
  -2   5   1  254.17    8.30
  -2   5   1  264.37    8.20
  -2   5   1  277.47    8.30
  -2   5   1  264.87    8.40
  -2   5   1  252.27    8.30
  -2   5   1  254.97    8.20
   1  -5  -1  117.79    4.30
   1  -5  -1  125.39    4.20
   1  -5  -1  125.99    4.20
   1  -5  -1  121.89    4.00
   1  -5  -1  112.49    4.20
   1  -5  -1  119.79    4.10
  -1   5   1  125.09    3.90
  -1   5   1  115.99    4.20
  -1   5   1  120.49    4.10
  -1   5   1  127.09    4.00
  -1   5   1  112.79    4.00
  -1   5   1  114.59    3.80
  -1   5   1  115.59    4.10
   0  -5  -1  720.33   21.30
   0  -5  -1  707.23   21.40
   0  -5  -1  676.53   21.40
   0  -5  -1  729.23   21.50
   0  -5  -1  670.73   21.30
   0   5   1  661.13   21.30
   0   5   1  672.83   21.30
   0   5   1  682.23   21.30
   0   5   1  706.63   21.40
   0   5   1  731.43   21.20
   0   5   1  709.73   21.30
   0   5   1  728.93   21.20
   0   5   1  670.53   21.00
  -1  -5  -1 1640.44   47.00
  -1  -5  -1 1492.55   46.80
  -1  -5  -1 1517.65   47.00
  -1  -5  -1 1525.75   46.90
   1   5   1 1507.75   46.80
   1   5   1 1538.65   46.90
   1   5   1 1584.04   47.00
   1   5   1 1497.45   46.90
   1   5   1 1555.14   47.00
   1   5   1 1661.63   47.00
  -2  -5  -1  109.19    4.10
  -2  -5  -1  110.59    3.90
  -2  -5  -1  110.19    4.10
  -2  -5  -1  115.69    3.70
   2   5   1  110.99    4.00
   2   5   1  105.19    3.90
   2   5   1  108.99    4.00
   2   5   1  119.89    4.20
   2   5   1  124.29    4.20
  -3  -5  -1  108.39    3.60
  -3  -5  -1  113.09    4.00
  -3  -5  -1  113.69    4.20
  -3  -5  -1  108.59    4.10
   3   5   1  111.99    3.90
   3   5   1  102.69    4.00
   3   5   1  107.59    3.90
   3   5   1  108.89    4.00
   3   5   1  110.69    3.80
  -4  -5  -1  431.86   13.50
  -4  -5  -1  442.46   14.00
  -4  -5  -1  429.06   13.90
  -4  -5  -1  434.96   13.80
  -4  -5  -1  440.86   13.40
   4   5   1  461.05   14.00
   4   5   1  445.76   13.90
   4   5   1  450.45   13.80
   4   5   1  445.16   13.70
   4   5   1  433.56   13.70
  -5  -5  -1  163.48    6.30
  -5  -5  -1  179.18    6.20
  -5  -5  -1  180.08    5.60
  -5  -5  -1  173.88    6.30
   5   5   1  170.18    6.10
   5   5   1  195.98    6.00
   5   5   1  178.98    6.00
   5   5   1  181.38    6.10
   5   5   1  173.08    6.30
  -6  -5  -1    4.90    1.70
  -6  -5  -1    5.10    0.90
  -6  -5  -1    9.10    1.70
   6   5   1    7.00    1.80
   6   5   1    5.80    1.60
   6   5   1    7.20    1.30
   6   5   1    5.60    1.50
  -7  -5  -1   36.30    2.50
  -7  -5  -1   41.00    2.10
  -7  -5  -1   43.20    3.20
   7   5   1   36.70    2.60
   7   5   1   45.10    2.60
   7   5   1   39.40    2.90
  -8  -5  -1   -1.80    2.00
  -8  -5  -1   -0.80    1.80
  -8  -5  -1    1.60    1.20
   8   5   1   -1.60    1.80
   8   5   1    0.90    2.00
   8   5   1   -1.00    2.00
  -9  -5  -1    1.50    2.10
   9   5   1   -1.10    2.40
   9   5   1    3.20    2.00
   9   5   1    2.20    2.40
 -10  -5  -1   30.50    2.90
 -10  -5  -1   37.90    3.20
  10   5   1   43.30    3.20
  10   5   1   33.90    3.50
  10   5   1   39.30    3.60
  10   5   1   40.50    3.20
  11  -6  -1    2.30    3.60
 -11   6   1   -0.60    2.80
  10  -6  -1    2.80    2.90
  10  -6  -1    6.10    2.20
 -10   6   1    5.90    2.60
 -10   6   1    2.40    2.70
   9  -6  -1   -0.30    1.90
   9  -6  -1   -0.80    2.60
  -9   6   1    0.00    2.30
  -9   6   1   -1.10    2.20
   8  -6  -1   26.80    2.60
   8  -6  -1   25.20    2.30
   8  -6  -1   29.90    2.10
  -8   6   1   25.60    2.70
  -8   6   1   27.70    2.10
  -8   6   1   25.00    2.50
  -8   6   1   25.00    1.90
   7  -6  -1   52.79    3.30
   7  -6  -1   56.39    3.20
   7  -6  -1   61.49    3.00
  -7   6   1   48.90    3.40
  -7   6   1   58.99    2.70
  -7   6   1   58.39    2.90
  -7   6   1   58.29    3.80
   6  -6  -1  134.49    5.10
   6  -6  -1  128.49    4.90
   6  -6  -1  127.99    4.60
  -6   6   1  124.19    4.70
  -6   6   1  122.69    5.20
  -6   6   1  126.79    4.80
  -6   6   1  135.29    5.00
  -6   6   1  130.49    4.60
   5  -6  -1  128.49    4.60
   5  -6  -1  125.39    4.70
   5  -6  -1  119.89    4.60
   5  -6  -1  126.59    4.50
  -5   6   1  121.29    4.60
  -5   6   1  127.69    4.60
  -5   6   1  120.39    4.50
  -5   6   1  124.19    4.40
  -5   6   1  124.69    4.80
   4  -6  -1    2.60    1.20
   4  -6  -1    4.20    1.30
   4  -6  -1    1.60    1.40
   4  -6  -1    2.90    1.20
   4  -6  -1    3.20    1.10
  -4   6   1    5.10    1.20
  -4   6   1    1.70    1.10
  -4   6   1    3.70    1.10
  -4   6   1    2.60    1.20
  -4   6   1    3.70    1.40
   3  -6  -1   19.70    1.70
   3  -6  -1   23.10    1.70
   3  -6  -1   23.90    1.60
   3  -6  -1   22.40    1.50
  -3   6   1   21.80    1.60
  -3   6   1   24.50    1.40
  -3   6   1   22.30    1.50
  -3   6   1   23.20    1.70
   2  -6  -1  340.77   10.70
   2  -6  -1  330.47   10.70
   2  -6  -1  349.07   10.90
   2  -6  -1  333.77   10.50
  -2   6   1  334.47   10.60
  -2   6   1  354.36   10.50
  -2   6   1  341.17   10.40
  -2   6   1  325.57   10.70
  -2   6   1  329.77   10.70
   1  -6  -1  385.16   12.30
   1  -6  -1  394.56   12.20
   1  -6  -1  379.26   12.20
  -1   6   1  377.96   12.20
  -1   6   1  382.56   11.80
  -1   6   1  400.46   11.90
  -1   6   1  377.86   12.10
  -1   6   1  391.06   12.20
   0  -6  -1  732.93   23.30
   0  -6  -1  732.03   23.40
   0   6   1  772.32   23.30
   0   6   1  744.23   23.20
   0   6   1  763.92   22.90
   0   6   1  738.93   23.30
   0   6   1  824.72   23.10
  -1  -6  -1  168.08    6.10
  -1  -6  -1  175.78    6.00
  -1  -6  -1  171.88    5.80
   1   6   1  177.08    5.80
   1   6   1  175.08    5.90
   1   6   1  176.68    5.90
   1   6   1  173.88    5.90
  -2  -6  -1    1.90    1.30
  -2  -6  -1   -0.20    1.20
  -2  -6  -1   -0.10    1.00
  -2  -6  -1    1.20    0.70
   2   6   1    1.00    1.20
   2   6   1    0.80    1.30
   2   6   1    0.50    1.10
   2   6   1   -1.10    1.20
  -3  -6  -1  433.96   13.70
  -3  -6  -1  435.96   13.40
  -3  -6  -1  421.76   13.90
  -3  -6  -1  445.26   13.90
   3   6   1  437.46   13.90
   3   6   1  446.66   13.80
   3   6   1  444.96   13.80
   3   6   1  438.06   13.70
  -4  -6  -1  154.38    5.10
  -4  -6  -1  152.08    5.80
  -4  -6  -1  153.28    5.60
  -4  -6  -1  154.68    5.70
   4   6   1  156.58    5.70
   4   6   1  153.18    5.40
   4   6   1  160.88    5.50
   4   6   1  159.98    5.50
   4   6   1  151.48    5.60
  -5  -6  -1  459.45   14.40
  -5  -6  -1  439.26   14.60
  -5  -6  -1  443.86   14.60
  -5  -6  -1  461.95   13.80
   5   6   1  458.75   14.30
   5   6   1  451.05   14.30
   5   6   1  452.65   14.40
   5   6   1  470.55   14.60
   5   6   1  454.75   14.60
  -6  -6  -1   -0.30    0.70
  -6  -6  -1   -2.20    1.80
  -6  -6  -1   -2.20    1.70
   6   6   1   -0.90    1.30
   6   6   1   -0.90    1.80
   6   6   1   -1.00    1.50
   6   6   1    1.30    1.50
  -7  -6  -1    2.30    1.90
  -7  -6  -1    2.60    2.10
   7   6   1    4.30    1.70
   7   6   1    3.20    2.10
   7   6   1    1.10    2.00
  -8  -6  -1   10.10    2.20
   8   6   1    5.10    2.00
   8   6   1    8.20    2.50
   8   6   1    4.60    2.10
  -9  -6  -1    0.60    2.30
   9   6   1    2.10    2.60
   9   6   1    0.40    2.60
   9   6   1    0.10    2.20
 -10  -6  -1    7.90    2.70
  10   6   1    4.60    4.60
  10   6   1    9.30    2.60
  10  -7  -1    1.30    2.30
  10  -7  -1    2.50    3.10
 -10   7   1   -1.80    2.80
 -10   7   1    5.50    2.80
   9  -7  -1    5.70    2.20
   9  -7  -1    9.20    2.80
  -9   7   1    3.10    2.30
  -9   7   1    5.00    2.50
   8  -7  -1    6.20    1.70
   8  -7  -1    8.80    2.50
   8  -7  -1    7.40    2.10
  -8   7   1    7.70    2.30
  -8   7   1    5.60    1.60
  -8   7   1    5.30    2.30
  -8   7   1    3.10    1.70
   7  -7  -1   20.00    2.30
   7  -7  -1   18.60    2.40
   7  -7  -1   22.50    2.00
  -7   7   1   21.10    1.90
  -7   7   1   18.30    2.20
  -7   7   1   21.30    1.90
  -7   7   1   17.20    2.30
   6  -7  -1    2.50    1.80
   6  -7  -1    4.40    1.70
   6  -7  -1    0.80    1.70
   6  -7  -1    2.40    1.50
  -6   7   1    0.70    1.60
  -6   7   1    0.10    1.90
  -6   7   1    2.80    1.30
  -6   7   1    1.40    1.50
  -6   7   1    2.40    1.40
   5  -7  -1   73.19    3.60
   5  -7  -1   74.89    3.80
   5  -7  -1   75.79    3.40
   5  -7  -1   77.09    3.30
  -5   7   1   72.99    3.30
  -5   7   1   68.09    3.10
  -5   7   1   68.89    3.40
  -5   7   1   73.99    3.70
  -5   7   1   74.99    3.40
   4  -7  -1    9.20    1.70
   4  -7  -1    6.60    1.70
   4  -7  -1    9.90    1.50
  -4   7   1    5.40    1.40
  -4   7   1    5.00    1.30
  -4   7   1    7.20    1.40
   3  -7  -1  586.84   18.50
   3  -7  -1  602.64   18.10
   3  -7  -1  562.94   18.30
  -3   7   1  614.94   18.00
  -3   7   1  578.14   18.20
  -3   7   1  583.24   18.00
  -3   7   1  584.64   18.30
   2  -7  -1  151.48    5.50
   2  -7  -1  151.38    5.60
  -2   7   1  152.88    5.00
  -2   7   1  155.08    5.00
  -2   7   1  143.99    5.40
  -2   7   1  155.88    5.40
  -2   7   1  151.98    5.30
   1  -7  -1   33.80    2.50
   1  -7  -1   34.40    2.60
  -1   7   1   34.90    2.20
  -1   7   1   32.90    1.60
  -1   7   1   34.30    2.40
  -1   7   1   34.40    2.20
  -1   7   1   36.10    1.70
   0  -7  -1  493.05   15.50
   0  -7  -1  470.15   15.50
   0   7   1  480.75   14.90
   0   7   1  493.35   15.40
   0   7   1  473.25   15.40
   0   7   1  536.95   15.20
   0   7   1  486.75   15.40
  -1  -7  -1   83.89    3.80
  -1  -7  -1   90.99    3.90
  -1  -7  -1   86.79    3.60
   1   7   1   88.79    3.80
   1   7   1   83.69    3.70
   1   7   1   89.59    3.70
   1   7   1   89.29    3.50
  -2  -7  -1   22.00    2.00
  -2  -7  -1   21.20    1.60
  -2  -7  -1   22.70    2.10
  -2  -7  -1   26.40    1.90
   2   7   1   25.50    2.00
   2   7   1   28.80    2.10
   2   7   1   17.40    1.90
   2   7   1   21.40    1.80
  -3  -7  -1  139.89    5.40
  -3  -7  -1  150.38    5.30
  -3  -7  -1  132.59    5.40
  -3  -7  -1  138.59    4.70
   3   7   1  136.19    5.10
   3   7   1  141.39    5.40
   3   7   1  150.18    5.40
  -4  -7  -1    2.00    0.90
  -4  -7  -1    1.70    1.60
  -4  -7  -1    5.90    1.90
  -4  -7  -1   -1.40    1.60
   4   7   1    3.50    1.40
   4   7   1    0.80    1.60
   4   7   1    2.40    1.80
   4   7   1    3.20    1.60
   4   7   1    0.80    1.60
  -5  -7  -1   74.59    3.90
  -5  -7  -1   81.29    3.70
  -5  -7  -1   78.69    4.00
   5   7   1   71.19    3.50
   5   7   1   73.79    3.80
   5   7   1   70.89    3.80
   5   7   1   77.89    3.70
   5   7   1   77.69    3.60
  -6  -7  -1    1.40    2.00
  -6  -7  -1    2.50    2.00
  -6  -7  -1    4.00    1.80
   6   7   1    0.00    2.00
   6   7   1    1.60    1.70
   6   7   1    3.10    1.70
   6   7   1    6.60    2.00
  -7  -7  -1   60.49    4.20
  -7  -7  -1   61.29    4.10
   7   7   1   67.69    4.00
   7   7   1   62.29    3.90
   7   7   1   58.29    4.30
  -8  -7  -1    5.10    2.40
   8   7   1   -0.60    2.40
   8   7   1   -0.50    2.30
   8   7   1    1.30    2.50
  -9  -7  -1   10.20    2.70
   9   7   1   13.30    3.30
   9   7   1    4.60    2.60
   9   7   1    4.20    2.50
 -10  -7  -1   -1.20    2.80
  10   7   1    1.60    2.70
  10  -8  -1   -1.00    3.00
 -10   8   1   -2.20    2.70
   9  -8  -1   32.00    3.70
   9  -8  -1   25.60    3.30
   9  -8  -1   30.30    3.00
  -9   8   1   31.00    3.20
  -9   8   1   25.00    3.30
   8  -8  -1   15.40    2.10
   8  -8  -1   13.60    2.90
   8  -8  -1   11.30    2.50
   8  -8  -1   12.00    2.60
  -8   8   1   12.20    2.10
  -8   8   1   11.60    2.60
  -8   8   1   11.60    2.40
  -8   8   1   12.90    2.00
   7  -8  -1   24.70    2.60
   7  -8  -1   28.90    2.90
   7  -8  -1   30.20    2.70
   7  -8  -1   27.90    2.30
  -7   8   1   29.90    2.60
  -7   8   1   29.30    2.40
  -7   8   1   27.40    2.20
  -7   8   1   20.20    2.70
   6  -8  -1    3.10    2.20
   6  -8  -1    2.10    2.00
   6  -8  -1    4.10    1.90
  -6   8   1    4.10    1.70
  -6   8   1    0.70    1.80
  -6   8   1    1.60    1.70
  -6   8   1    6.80    2.30
   5  -8  -1   20.20    2.30
   5  -8  -1   19.50    2.00
   5  -8  -1   15.00    2.20
  -5   8   1   21.90    1.90
  -5   8   1   19.30    2.30
  -5   8   1   18.00    2.00
  -5   8   1   17.10    1.90
   4  -8  -1   19.90    2.20
   4  -8  -1   20.40    1.80
   4  -8  -1   21.00    2.20
  -4   8   1   20.00    1.70
  -4   8   1   17.40    1.90
  -4   8   1   22.30    2.10
   3  -8  -1  151.48    5.80
   3  -8  -1  145.09    5.50
  -3   8   1  142.69    5.10
  -3   8   1  152.08    5.60
  -3   8   1  143.69    5.30
   2  -8  -1  105.69    4.70
   2  -8  -1  110.79    4.60
  -2   8   1  109.19    3.80
  -2   8   1  106.29    4.50
  -2   8   1  110.99    3.90
  -2   8   1  113.69    4.40
  -2   8   1  106.39    4.40
   1  -8  -1  183.48    6.80
   1  -8  -1  185.58    7.00
  -1   8   1  189.48    6.10
  -1   8   1  187.58    6.70
  -1   8   1  197.98    6.30
  -1   8   1  196.28    6.70
  -1   8   1  190.78    6.70
   0  -8  -1   13.20    2.10
   0  -8  -1   17.70    2.10
   0   8   1   15.50    1.90
   0   8   1   22.60    1.50
   0   8   1   19.70    2.00
   0   8   1   20.70    2.10
  -1  -8  -1   54.59    3.20
  -1  -8  -1   58.69    3.00
  -1  -8  -1   50.69    3.40
   1   8   1   60.39    2.90
   1   8   1   58.49    3.40
   1   8   1   50.69    3.00
   1   8   1   55.59    3.40
  -2  -8  -1  296.47   10.00
  -2  -8  -1  294.77   10.00
  -2  -8  -1  292.07    9.40
  -2  -8  -1  297.17    9.70
   2   8   1  309.67   10.00
   2   8   1  292.67    9.60
   2   8   1  294.57    9.80
   2   8   1  294.67   10.00
  -3  -8  -1  102.79    4.40
  -3  -8  -1  108.79    4.80
  -3  -8  -1  105.49    3.80
  -3  -8  -1  107.29    4.70
   3   8   1  106.29    4.50
   3   8   1  107.09    4.50
   3   8   1  104.39    4.30
  -4  -8  -1   16.20    1.30
  -4  -8  -1   13.50    2.10
  -4  -8  -1   16.30    2.30
  -4  -8  -1   17.50    2.10
   4   8   1   15.70    2.00
   4   8   1   13.70    1.90
   4   8   1   11.40    2.10
   4   8   1   15.90    1.80
   4   8   1   18.70    2.40
  -5  -8  -1    8.10    2.40
  -5  -8  -1    6.40    2.10
  -5  -8  -1   10.70    2.10
   5   8   1    6.00    1.70
   5   8   1    7.40    2.10
   5   8   1    6.40    2.00
   5   8   1    6.10    2.20
   5   8   1    8.30    1.90
  -6  -8  -1    2.80    2.30
  -6  -8  -1    2.80    2.30
  -6  -8  -1    1.30    2.10
   6   8   1    2.50    1.90
   6   8   1    0.60    2.30
   6   8   1    3.60    1.90
   6   8   1    0.70    1.90
  -7  -8  -1   44.40    4.20
  -7  -8  -1   42.70    3.30
   7   8   1   49.60    3.40
   7   8   1   51.69    3.80
   7   8   1   42.60    3.10
  -8  -8  -1    7.00    2.70
   8   8   1    6.50    2.90
   8   8   1    4.10    2.40
   8   8   1    2.40    2.40
  -9  -8  -1    1.00    2.80
   9   8   1    5.50    2.80
   9   8   1    5.70    3.00
  -9   9   1   -1.90    2.80
  -9   9   1    1.60    2.60
   8  -9  -1   31.30    3.10
   8  -9  -1   25.80    4.50
   8  -9  -1   15.20    3.00
  -8   9   1   21.00    2.70
  -8   9   1   29.70    2.70
  -8   9   1   21.10    3.00
   7  -9  -1    0.50    2.60
   7  -9  -1   -0.90    2.20
   7  -9  -1    1.20    2.40
  -7   9   1    3.20    2.00
  -7   9   1   -0.60    2.60
  -7   9   1    0.80    2.00
   6  -9  -1    3.20    2.50
   6  -9  -1   -0.20    1.90
   6  -9  -1    1.10    2.20
  -6   9   1   -1.50    1.80
  -6   9   1    0.00    1.80
  -6   9   1   -1.60    2.40
   5  -9  -1   26.80    2.70
   5  -9  -1   22.50    2.20
   5  -9  -1   22.50    2.60
  -5   9   1   21.80    2.60
  -5   9   1   27.90    2.50
  -5   9   1   27.00    2.10
  -5   9   1   23.80    2.30
   4  -9  -1   93.79    4.60
   4  -9  -1   98.89    4.90
  -4   9   1   92.69    4.40
  -4   9   1   89.49    4.30
  -4   9   1   97.09    3.80
   3  -9  -1   95.09    4.80
   3  -9  -1   99.69    4.80
  -3   9   1  101.29    3.80
  -3   9   1   98.89    4.40
  -3   9   1   97.79    4.50
   2  -9  -1   34.20    2.70
   2  -9  -1   28.40    2.60
  -2   9   1   40.90    2.70
  -2   9   1   30.60    2.40
  -2   9   1   34.20    2.50
  -2   9   1   36.60    2.00
   1  -9  -1    1.30    1.80
   1  -9  -1    5.10    1.90
  -1   9   1    3.10    1.80
  -1   9   1    0.70    1.90
  -1   9   1    1.70    1.70
  -1   9   1    3.30    0.90
   0  -9  -1   40.20    2.90
   0  -9  -1   37.00    2.80
   0   9   1   41.60    2.80
   0   9   1   45.20    2.90
   0   9   1   40.00    2.90
  -1  -9  -1   16.20    2.00
  -1  -9  -1   14.60    2.30
  -1  -9  -1   15.00    2.20
   1   9   1   17.10    2.10
   1   9   1   17.50    2.40
   1   9   1   14.80    1.90
   1   9   1   16.00    2.30
  -2  -9  -1  215.08    7.30
  -2  -9  -1  225.78    8.20
  -2  -9  -1  210.38    7.70
  -2  -9  -1  230.48    8.10
   2   9   1  224.98    7.70
   2   9   1  218.28    7.80
   2   9   1  233.78    8.20
   2   9   1  227.68    8.10
  -3  -9  -1    2.40    1.90
  -3  -9  -1    6.60    2.30
  -3  -9  -1    3.80    2.00
   3   9   1    4.70    2.00
   3   9   1    3.90    2.00
   3   9   1    4.80    1.90
  -4  -9  -1   -0.20    2.00
  -4  -9  -1   -0.80    2.30
  -4  -9  -1   -2.90    2.00
   4   9   1    2.40    2.00
   4   9   1   -0.30    2.10
   4   9   1    1.00    1.60
   4   9   1    0.30    2.00
   4   9   1   -0.20    2.20
  -5  -9  -1   -1.20    1.90
  -5  -9  -1    0.70    2.30
  -5  -9  -1   -0.10    2.40
   5   9   1   -0.20    2.30
   5   9   1    0.80    1.80
   5   9   1    0.30    2.00
   5   9   1   -2.00    2.10
   5   9   1    0.80    2.20
  -6  -9  -1    1.80    2.30
  -6  -9  -1   -2.20    2.40
  -6  -9  -1    1.00    2.20
   6   9   1    2.50    2.20
   6   9   1    0.40    2.50
   6   9   1    2.30    2.60
   6   9   1    0.60    2.00
  -7  -9  -1    2.80    2.60
   7   9   1    5.90    2.60
   7   9   1    2.00    2.80
   7   9   1   -1.30    2.30
  -8  -9  -1    1.10    2.90
   8   9   1    3.80    2.80
   8   9   1    2.60    2.70
   8 -10  -1    3.80    3.30
  -8  10   1    4.30    2.70
  -8  10   1    0.40    2.50
  -8  10   1    0.10    2.70
   7 -10  -1    3.40    2.90
   7 -10  -1    1.60    2.70
  -7  10   1    4.00    2.20
  -7  10   1    6.50    2.90
  -7  10   1    3.80    2.20
   6 -10  -1   -0.80    2.60
   6 -10  -1   -2.10    2.70
  -6  10   1    1.20    2.10
  -6  10   1   -0.60    2.40
  -6  10   1   -0.80    1.80
   5 -10  -1   24.60    2.90
   5 -10  -1   31.60    3.20
  -5  10   1   30.10    3.30
  -5  10   1   26.50    2.60
  -5  10   1   30.90    2.30
   4 -10  -1   40.50    3.30
   4 -10  -1   37.80    3.30
  -4  10   1   39.50    2.90
  -4  10   1   36.70    2.20
  -4  10   1   30.20    2.80
   3 -10  -1   23.80    2.80
   3 -10  -1   24.40    2.90
  -3  10   1   22.00    1.70
  -3  10   1   16.60    2.40
  -3  10   1   20.70    2.60
   2 -10  -1   14.80    2.50
   2 -10  -1   14.90    2.30
  -2  10   1   13.50    2.20
  -2  10   1   17.00    2.10
  -2  10   1   13.50    2.30
   1 -10  -1   37.50    3.20
   1 -10  -1   29.80    2.80
  -1  10   1   40.70    2.90
  -1  10   1   31.90    2.90
  -1  10   1   27.70    2.70
   0 -10  -1   52.59    4.00
   0 -10  -1   50.09    3.60
   0  10   1   61.99    4.20
   0  10   1   50.69    3.50
   0  10   1   55.59    3.60
  -1 -10  -1    7.20    2.30
  -1 -10  -1    3.90    2.50
  -1 -10  -1    4.40    2.10
   1  10   1    5.80    2.30
   1  10   1    4.60    2.20
   1  10   1    5.30    2.50
   1  10   1    7.70    2.10
  -2 -10  -1   31.80    2.80
  -2 -10  -1   31.70    3.20
  -2 -10  -1   24.20    2.60
   2  10   1   27.50    3.00
   2  10   1   25.80    2.90
   2  10   1   28.20    2.50
   2  10   1   28.90    3.10
  -3 -10  -1    6.70    2.30
  -3 -10  -1    1.90    2.50
  -3 -10  -1    1.60    2.10
   3  10   1    2.10    2.20
   3  10   1    6.00    2.60
   3  10   1    3.30    1.60
   3  10   1    4.80    2.10
   3  10   1    7.50    2.60
  -4 -10  -1   25.70    3.00
  -4 -10  -1   19.40    2.60
  -4 -10  -1   27.80    3.40
   4  10   1   19.00    3.00
   4  10   1   20.30    2.20
   4  10   1   18.20    3.00
   4  10   1   22.50    2.80
   4  10   1   24.90    2.70
  -5 -10  -1    6.10    2.40
  -5 -10  -1   11.80    3.10
  -5 -10  -1    3.80    2.60
   5  10   1    4.90    2.60
   5  10   1    6.90    2.80
   5  10   1    7.40    2.70
   5  10   1    4.90    2.00
  -6 -10  -1    3.20    3.30
  -6 -10  -1    2.90    2.50
  -6 -10  -1    3.60    2.60
   6  10   1    5.90    2.30
   6  10   1    2.60    3.00
   6  10   1    5.20    2.80
   6  10   1    0.80    2.80
  -8  11   1   -1.30    2.60
   7 -11  -1    0.40    3.10
  -7  11   1    4.80    2.20
  -7  11   1   -1.60    2.80
  -7  11   1   -2.90    2.40
   6 -11  -1   19.30    3.30
   6 -11  -1   10.30    3.10
  -6  11   1   13.60    2.60
  -6  11   1   14.20    2.30
  -6  11   1    7.90    3.00
   5 -11  -1    7.60    2.80
   5 -11  -1    9.70    3.00
  -5  11   1    9.60    2.60
  -5  11   1    8.70    1.90
   4 -11  -1   12.70    3.00
   4 -11  -1   14.00    2.90
  -4  11   1   11.40    2.60
  -4  11   1   10.90    2.70
   3 -11  -1   41.70    3.50
   3 -11  -1   38.60    3.50
  -3  11   1   37.10    3.20
  -3  11   1   41.80    3.30
   2 -11  -1   -0.50    2.40
   2 -11  -1   -4.10    2.30
  -2  11   1   -1.10    2.40
  -2  11   1    0.00    2.30
   1 -11  -1   20.10    2.70
   1 -11  -1   24.60    3.20
  -1  11   1   20.60    2.60
  -1  11   1   19.60    2.80
   0 -11  -1   12.30    2.80
   0 -11  -1    7.90    2.50
   0 -11  -1   10.50    2.60
   0  11   1    9.00    2.60
   0  11   1    8.90    2.40
   0  11   1   11.90    2.60
   0  11   1   14.80    2.70
  -1 -11  -1   46.10    3.40
  -1 -11  -1   47.10    3.90
  -1 -11  -1   35.40    3.20
   1  11   1   39.90    3.30
   1  11   1   45.10    3.70
   1  11   1   46.20    3.30
   1  11   1   43.40    3.50
  -2 -11  -1    2.20    2.30
  -2 -11  -1    0.30    2.90
  -2 -11  -1   -0.20    2.20
   2  11   1    2.10    2.20
   2  11   1    0.10    2.40
   2  11   1    0.30    2.40
   2  11   1   -0.60    2.70
  -3 -11  -1    2.40    2.80
  -3 -11  -1    6.30    2.40
  -3 -11  -1    4.20    2.90
   3  11   1    7.90    2.50
   3  11   1    6.60    2.90
   3  11   1    0.60    2.60
   3  11   1    7.30    2.80
  -4 -11  -1    4.40    2.90
  -4 -11  -1    2.50    2.40
  -4 -11  -1    3.70    3.20
   4  11   1    5.20    3.10
   4  11   1    6.70    2.90
   4  11   1    6.70    2.60
  -5 -11  -1    5.60    3.00
  -5 -11  -1    5.70    3.80
  -5 -11  -1    3.60    3.10
   5  11   1    0.00    3.20
   5  11   1    0.60    2.90
   6 -12  -1    3.10    3.30
  -6  12   1    8.10    2.90
   5 -12  -1    5.10    3.20
  -5  12   1    3.60    2.80
   4 -12  -1    2.50    3.30
   4 -12  -1   -0.30    2.90
  -4  12   1    2.70    2.60
   3 -12  -1    6.70    3.30
   3 -12  -1    3.50    2.80
  -3  12   1    8.90    2.80
  -3  12   1    4.80    2.70
   2 -12  -1    8.30    2.80
   2 -12  -1    4.80    3.00
  -2  12   1    7.80    2.80
  -2  12   1    5.60    2.80
   1 -12  -1   -0.80    2.60
   1 -12  -1    3.70    2.60
   1 -12  -1    6.30    3.00
  -1  12   1    4.00    2.50
  -1  12   1    6.60    2.80
  -1  12   1    7.50    2.50
   0 -12  -1    1.90    2.50
   0 -12  -1   -0.50    2.50
   0 -12  -1    6.90    3.30
   0  12   1    3.30    2.80
   0  12   1    2.60    2.40
   0  12   1    1.60    2.60
  -1 -12  -1    0.50    2.80
  -1 -12  -1   -4.50    3.20
  -1 -12  -1   -4.00    2.50
   1  12   1   -0.50    2.60
   1  12   1   -0.20    2.90
   1  12   1    0.80    2.80
  -2 -12  -1   -1.80    2.50
  -2 -12  -1    1.70    2.90
  -2 -12  -1   -1.00    3.00
   2  12   1    0.60    2.80
   2  12   1   -5.70    3.00
  -3 -12  -1   -1.20    3.20
   3  12   1    3.30    3.10
  -4 -12  -1   -5.10    3.40
   4 -13  -1    5.40    3.20
   3 -13  -1   -0.10    3.10
  -2  13   1   13.80    3.20
  -1  13   1   -0.30    3.20
   0  13   1   -0.10    3.20
   1  13   1   -1.80    3.60
  -2 -11   2   -0.80    3.30
   1  11  -2    1.60    3.30
  -1 -11   2   -1.70    2.90
   0  11  -2   -0.50    3.10
   0  11  -2   -1.10    3.00
   0  11  -2   -0.10    3.10
   0 -11   2    1.10    3.20
  -1  11  -2    2.30    3.10
  -1  11  -2    5.40    3.20
  -1  11  -2    1.40    3.00
   1 -11   2    3.10    3.00
  -2  11  -2   49.70    4.10
  -2  11  -2   43.80    4.00
   2 -11   2   50.59    4.40
  -3  11  -2    2.10    2.70
  -3  11  -2    2.90    3.00
  -3  11  -2    4.90    2.70
   3 -11   2    2.60    3.40
  -4  11  -2    5.80    3.10
  -4  11  -2    0.30    3.10
   4 -11   2    5.30    3.40
  -5  11  -2    1.80    2.70
  -5  11  -2   -2.20    3.10
   5  10  -2    1.80    2.60
   4  10  -2   15.90    3.30
   4  10  -2   12.80    3.00
   4  10  -2   17.60    3.10
  -4 -10   2   17.70    3.10
   3  10  -2    6.90    2.80
   3  10  -2    8.00    3.40
   3  10  -2    6.40    3.10
   3  10  -2    1.20    2.90
  -3 -10   2    6.10    2.80
  -3 -10   2    6.10    3.00
   2  10  -2    1.60    2.40
   2  10  -2    2.40    2.70
   2  10  -2    4.40    2.90
   2  10  -2   -0.90    3.00
  -2 -10   2    3.50    2.70
  -2 -10   2    0.50    2.70
   1  10  -2    0.20    2.80
   1  10  -2    0.80    2.60
   1  10  -2    0.90    2.80
   1  10  -2    0.30    2.90
  -1 -10   2    1.00    2.70
  -1 -10   2    0.50    2.60
   0  10  -2   27.70    3.10
   0  10  -2   35.80    3.40
   0  10  -2   25.40    3.20
   0 -10   2   30.80    3.50
  -1  10  -2   10.20    2.90
  -1  10  -2   11.30    2.80
  -1  10  -2    8.10    2.80
   1 -10   2   10.30    2.90
  -2  10  -2   24.00    3.10
  -2  10  -2   33.40    3.30
  -2  10  -2   32.20    3.30
   2 -10   2   35.90    3.60
  -3  10  -2   18.70    3.00
  -3  10  -2   25.00    3.20
  -3  10  -2   24.60    3.00
   3 -10   2   16.80    3.20
  -4  10  -2    0.80    2.70
  -4  10  -2    4.20    2.60
  -4  10  -2    0.50    2.70
   4 -10   2   -0.20    3.00
  -5  10  -2   22.10    3.00
  -5  10  -2   25.00    3.20
  -5  10  -2   22.00    2.90
   5 -10   2   21.50    3.00
   5 -10   2   25.30    3.70
  -6  10  -2    7.50    2.50
  -6  10  -2    5.40    2.80
  -6  10  -2    1.80    2.90
   6 -10   2    6.90    3.40
   6 -10   2    1.40    2.50
  -7  10  -2   12.60    3.10
  -7  10  -2   15.10    3.50
   7 -10   2   17.90    3.20
  -8  10  -2   14.30    2.70
   8 -10   2   12.20    3.60
   6   9  -2   12.60    3.10
   6   9  -2   12.20    2.90
   6   9  -2   14.10    2.90
   6   9  -2    8.80    2.80
  -6  -9   2    7.80    3.00
   5   9  -2    9.30    2.80
   5   9  -2    6.10    2.60
   5   9  -2    5.30    2.40
   5   9  -2   10.20    2.90
   5   9  -2    7.10    3.20
  -5  -9   2    9.00    2.80
   4   9  -2   12.20    2.80
   4   9  -2   13.90    2.50
   4   9  -2   14.40    2.90
   4   9  -2    9.60    2.70
  -4  -9   2   11.10    2.70
   3   9  -2   16.60    2.60
   3   9  -2   21.90    3.10
   3   9  -2   17.10    2.80
   3   9  -2   18.70    2.60
  -3  -9   2   14.50    2.70
  -3  -9   2   19.00    3.00
   2   9  -2    6.10    2.70
   2   9  -2    7.50    2.60
   2   9  -2   10.60    2.60
   2   9  -2   10.90    2.20
  -2  -9   2   10.50    2.10
  -2  -9   2    8.30    2.60
  -2  -9   2   10.60    2.50
   1   9  -2   11.20    2.80
   1   9  -2    9.10    2.50
   1   9  -2    7.60    2.60
  -1  -9   2   12.30    2.70
  -1  -9   2   12.30    2.40
   0   9  -2    3.20    2.50
   0   9  -2   -0.50    2.40
   0   9  -2    0.00    2.10
   0  -9   2    1.50    2.30
   0  -9   2   -1.20    1.50
  -1   9  -2   78.39    4.40
  -1   9  -2   78.39    4.30
  -1   9  -2   84.69    4.80
   1  -9   2   81.89    5.00
   1  -9   2   77.59    4.00
  -2   9  -2   11.80    2.50
  -2   9  -2   16.60    2.50
  -2   9  -2   13.70    2.60
   2  -9   2   13.70    2.80
   2  -9   2   10.60    2.00
  -3   9  -2    2.10    2.20
  -3   9  -2    2.20    2.30
  -3   9  -2    4.10    2.40
   3  -9   2    1.10    1.80
   3  -9   2    1.40    2.60
  -4   9  -2   31.90    3.10
  -4   9  -2   26.40    2.60
  -4   9  -2   31.30    2.00
  -4   9  -2   34.30    3.10
   4  -9   2   26.30    2.60
   4  -9   2   36.40    3.40
  -5   9  -2   48.20    3.50
  -5   9  -2   40.30    2.50
  -5   9  -2   45.80    3.20
  -5   9  -2   49.30    3.60
   5  -9   2   42.40    3.50
   5  -9   2   40.10    3.10
  -6   9  -2   37.10    3.00
  -6   9  -2   47.80    3.50
  -6   9  -2   40.20    2.70
  -6   9  -2   44.30    3.60
   6  -9   2   41.00    3.80
   6  -9   2   35.40    3.10
  -7   9  -2   -0.10    2.60
  -7   9  -2   -2.00    2.00
  -7   9  -2    0.20    2.60
  -7   9  -2    2.20    2.20
   7  -9   2    4.70    2.60
   7  -9   2   -3.10    2.90
   7  -9   2   -1.00    2.70
   7  -9   2    3.10    2.50
  -8   9  -2    0.50    2.90
  -8   9  -2    2.10    2.30
  -8   9  -2    5.20    2.80
  -8   9  -2    3.60    2.40
   8  -9   2    2.70    2.90
   8  -9   2    7.30    2.80
   8  -9   2    1.10    2.80
  -9   9  -2    4.80    3.00
   9  -9   2    4.70    3.30
   9  -9   2    2.50    3.20
   7   8  -2   10.70    3.20
   7   8  -2   12.60    2.70
  -7  -8   2   12.20    2.90
   6   8  -2    0.20    2.60
   6   8  -2    6.30    2.80
   6   8  -2   11.00    2.60
   6   8  -2    5.80    2.50
   6   8  -2    5.70    2.70
  -6  -8   2    4.80    2.60
   5   8  -2   21.40    2.80
   5   8  -2   15.40    2.70
   5   8  -2   15.50    2.70
   5   8  -2   15.70    2.70
   5   8  -2   18.10    2.60
  -5  -8   2   17.90    2.50
   4   8  -2   11.90    2.50
   4   8  -2    5.90    2.30
   4   8  -2    9.40    2.30
  -4  -8   2   13.40    2.10
  -4  -8   2    9.10    2.40
  -4  -8   2   10.80    2.30
   3   8  -2   12.40    2.60
   3   8  -2   14.70    2.70
   3   8  -2    9.50    2.00
   3   8  -2   10.90    2.30
  -3  -8   2   12.00    1.60
  -3  -8   2   11.60    2.40
  -3  -8   2   10.70    2.00
  -3  -8   2   13.40    2.30
   2   8  -2    4.10    2.10
   2   8  -2    7.50    1.90
   2   8  -2    5.30    2.30
   2   8  -2    7.90    2.30
  -2  -8   2    7.70    2.20
  -2  -8   2    8.60    2.10
  -2  -8   2    6.00    1.50
  -2  -8   2    5.00    1.90
   1   8  -2  124.99    5.60
   1   8  -2  123.19    5.60
   1   8  -2  125.19    5.40
  -1  -8   2  121.89    5.20
  -1  -8   2  119.29    4.80
  -1  -8   2  137.59    5.60
   0   8  -2   67.39    4.30
   0   8  -2   73.69    4.10
   0   8  -2   68.89    3.90
   0  -8   2   74.29    4.30
   0  -8   2   70.19    3.50
  -1   8  -2   56.09    3.90
  -1   8  -2   56.89    3.60
  -1   8  -2   57.69    3.70
   1  -8   2   48.80    3.60
   1  -8   2   57.49    3.30
  -2   8  -2    2.20    2.00
  -2   8  -2    3.70    1.90
  -2   8  -2    3.00    0.90
  -2   8  -2    3.00    2.20
   2  -8   2    1.20    1.50
   2  -8   2    0.30    2.10
  -3   8  -2   -0.60    2.00
  -3   8  -2    3.60    1.80
  -3   8  -2    2.80    1.90
  -3   8  -2    2.80    1.10
   3  -8   2    1.30    1.60
   3  -8   2    1.90    2.20
  -4   8  -2   96.19    4.60
  -4   8  -2   96.69    4.90
  -4   8  -2   95.09    3.90
  -4   8  -2  102.39    4.50
   4  -8   2   93.19    4.50
   4  -8   2   97.69    4.90
  -5   8  -2   71.59    4.10
  -5   8  -2   67.69    3.80
  -5   8  -2   77.49    4.30
  -5   8  -2   71.79    3.50
  -5   8  -2   74.19    3.70
   5  -8   2   67.19    4.10
   5  -8   2   62.69    3.80
   5  -8   2   72.09    4.30
  -6   8  -2   50.39    3.40
  -6   8  -2   54.39    3.50
  -6   8  -2   54.19    3.50
  -6   8  -2   52.99    3.70
  -6   8  -2   54.89    3.50
   6  -8   2   49.50    3.50
   6  -8   2   51.59    3.90
   6  -8   2   59.09    3.90
   6  -8   2   56.99    3.50
  -7   8  -2   10.30    2.20
  -7   8  -2   10.40    2.30
  -7   8  -2   11.80    2.60
  -7   8  -2    6.60    2.50
   7  -8   2    9.70    2.30
   7  -8   2   14.20    2.80
   7  -8   2    9.40    2.90
   7  -8   2   11.60    2.50
  -8   8  -2   44.50    3.40
  -8   8  -2   44.10    3.50
  -8   8  -2   50.39    3.40
  -8   8  -2   52.89    3.40
   8  -8   2   55.49    3.90
   8  -8   2   47.80    3.80
   8  -8   2   55.69    3.60
   8  -8   2   47.60    3.90
  -9   8  -2    2.60    2.50
  -9   8  -2    1.20    2.50
  -9   8  -2    1.70    2.70
  -9   8  -2    4.60    2.50
   9  -8   2    3.30    2.90
   9  -8   2    6.00    2.50
   9  -8   2    8.90    3.30
 -10   8  -2   11.00    2.80
 -10   8  -2    2.90    3.00
 -10   8  -2    7.40    3.00
  10  -8   2    7.60    3.00
   7   7  -2   26.60    2.80
   7   7  -2   27.40    3.20
   7   7  -2   25.50    3.20
  -7  -7   2   25.30    2.90
   6   7  -2    1.10    2.20
   6   7  -2   -0.40    2.20
   6   7  -2    1.30    2.20
   6   7  -2    0.60    2.40
   6   7  -2   -0.10    2.10
  -6  -7   2   -0.20    2.20
   5   7  -2    0.10    1.90
   5   7  -2   -1.20    2.00
   5   7  -2   -0.90    2.00
   5   7  -2   -0.30    2.10
   5   7  -2    0.20    2.10
  -5  -7   2    0.70    2.00
  -5  -7   2   -0.50    1.70
   4   7  -2    5.50    2.10
   4   7  -2    9.50    2.10
   4   7  -2    7.80    2.00
  -4  -7   2    6.40    2.00
  -4  -7   2   13.10    2.00
  -4  -7   2    9.70    2.10
   3   7  -2   34.70    2.80
   3   7  -2   34.00    2.80
   3   7  -2   36.30    2.50
   3   7  -2   35.20    2.70
  -3  -7   2   31.50    2.40
  -3  -7   2   32.90    2.40
  -3  -7   2   31.20    2.40
  -3  -7   2   35.90    2.90
   2   7  -2   72.09    3.70
   2   7  -2   78.99    4.10
   2   7  -2   73.49    3.80
   2   7  -2   69.39    3.40
  -2  -7   2   65.89    3.20
  -2  -7   2   69.59    3.60
  -2  -7   2   79.49    4.00
   1   7  -2   68.89    3.80
   1   7  -2   68.29    3.40
   1   7  -2   68.59    3.80
  -1  -7   2   71.39    3.60
  -1  -7   2   63.49    3.10
  -1  -7   2   57.89    3.40
   0   7  -2   93.79    4.30
   0   7  -2   96.69    4.50
   0   7  -2   91.49    4.30
   0  -7   2   99.69    4.50
   0  -7   2  100.19    3.90
  -1   7  -2    5.70    1.80
  -1   7  -2    5.10    1.90
  -1   7  -2    4.00    1.80
  -1   7  -2    3.40    0.70
   1  -7   2    5.50    1.80
   1  -7   2    4.60    1.30
  -2   7  -2  240.28    8.20
  -2   7  -2  244.18    8.30
  -2   7  -2  225.88    7.50
  -2   7  -2  245.18    8.20
   2  -7   2  240.08    8.00
   2  -7   2  234.18    8.30
  -3   7  -2  233.58    8.10
  -3   7  -2  243.48    7.70
  -3   7  -2  239.48    8.40
  -3   7  -2  244.38    8.30
   3  -7   2  235.78    8.30
   3  -7   2  230.98    8.00
  -4   7  -2   79.29    3.60
  -4   7  -2   75.39    4.10
  -4   7  -2   77.79    3.80
  -4   7  -2   74.89    3.30
  -4   7  -2   83.69    4.00
   4  -7   2   80.59    3.70
   4  -7   2   77.49    3.80
   4  -7   2   76.99    4.20
  -5   7  -2   38.80    2.90
  -5   7  -2   39.80    2.80
  -5   7  -2   38.60    2.30
  -5   7  -2   33.60    2.50
  -5   7  -2   35.30    2.50
   5  -7   2   41.20    3.00
   5  -7   2   31.30    2.60
   5  -7   2   31.40    2.40
   5  -7   2   34.40    2.50
  -6   7  -2   -2.50    2.00
  -6   7  -2   -1.10    1.50
  -6   7  -2   -1.20    1.60
  -6   7  -2   -1.60    1.50
  -6   7  -2    2.20    2.00
   6  -7   2    2.00    2.20
   6  -7   2   -0.20    2.00
   6  -7   2    0.20    1.90
   6  -7   2   -0.40    1.70
  -7   7  -2   -1.10    2.10
  -7   7  -2   -3.60    2.00
  -7   7  -2   -0.70    1.80
  -7   7  -2   -3.90    1.80
  -7   7  -2    3.10    2.10
   7  -7   2    2.30    2.00
   7  -7   2    1.50    2.10
   7  -7   2   -1.90    2.20
   7  -7   2   -0.60    2.40
  -8   7  -2   45.90    3.00
  -8   7  -2   36.30    2.90
  -8   7  -2   41.30    3.30
  -8   7  -2   29.60    2.80
   8  -7   2   31.80    3.30
   8  -7   2   33.70    3.20
   8  -7   2   42.20    3.10
  -9   7  -2   32.30    2.90
  -9   7  -2   31.90    3.10
  -9   7  -2   31.70    3.20
  -9   7  -2   28.20    2.90
   9  -7   2   28.60    3.40
   9  -7   2   31.10    3.40
   9  -7   2   35.30    3.00
 -10   7  -2    1.50    2.40
 -10   7  -2    1.60    3.30
 -10   7  -2    3.10    2.60
 -10   7  -2    2.60    2.50
  10  -7   2    7.40    2.60
  10  -7   2    2.90    3.30
   8   6  -2    3.30    2.60
   8   6  -2    7.40    3.00
  -8  -6   2    5.40    2.60
   7   6  -2    4.00    2.50
   7   6  -2    1.70    2.10
   7   6  -2    5.10    2.40
  -7  -6   2    1.20    2.10
   6   6  -2    7.30    2.20
   6   6  -2    4.40    2.00
   6   6  -2    1.90    2.00
   6   6  -2    3.00    2.00
   6   6  -2    4.70    2.30
  -6  -6   2    4.50    1.80
  -6  -6   2    3.50    1.90
   5   6  -2   21.10    2.40
   5   6  -2   21.20    2.30
   5   6  -2   24.80    2.40
   5   6  -2   20.90    2.20
   5   6  -2   23.10    2.40
  -5  -6   2   22.80    2.20
  -5  -6   2   17.30    2.30
  -5  -6   2   25.70    2.30
   4   6  -2   46.80    3.10
   4   6  -2   44.80    3.20
   4   6  -2   44.30    2.70
  -4  -6   2   41.20    2.60
  -4  -6   2   43.40    2.80
  -4  -6   2   44.50    2.90
   3   6  -2   35.40    2.40
   3   6  -2   37.90    2.50
   3   6  -2   39.30    2.40
   3   6  -2   36.30    2.60
  -3  -6   2   32.50    2.30
  -3  -6   2   35.50    2.50
  -3  -6   2   37.00    1.80
  -3  -6   2   34.70    2.30
  -3  -6   2   39.40    2.50
   2   6  -2  134.49    5.20
   2   6  -2  133.69    5.10
   2   6  -2  135.79    4.70
   2   6  -2  124.99    5.00
  -2  -6   2  129.39    4.90
  -2  -6   2  130.39    5.20
  -2  -6   2  125.89    4.60
   1   6  -2   32.20    2.40
   1   6  -2   32.20    2.20
   1   6  -2   31.00    2.30
   1   6  -2   31.50    1.90
  -1  -6   2   34.30    2.40
  -1  -6   2   29.80    2.00
  -1  -6   2   31.70    2.30
   0   6  -2   46.00    2.80
   0   6  -2   42.10    2.80
   0   6  -2   51.09    2.10
   0   6  -2   40.80    3.00
   0   6  -2   46.90    1.60
   0  -6   2   46.50    3.00
   0  -6   2   49.20    2.50
  -1   6  -2    7.90    1.70
  -1   6  -2    8.70    1.50
  -1   6  -2   11.30    1.80
   1  -6   2    8.60    1.20
   1  -6   2    8.00    1.70
  -2   6  -2  208.38    7.10
  -2   6  -2  205.28    7.10
  -2   6  -2  209.28    7.30
   2  -6   2  216.38    7.30
   2  -6   2  208.78    7.00
  -3   6  -2  293.57    9.40
  -3   6  -2  284.67    9.30
  -3   6  -2  277.57    9.40
  -3   6  -2  283.57    9.20
   3  -6   2  284.77    9.50
   3  -6   2  285.17    9.30
   3  -6   2  283.77    9.30
  -4   6  -2  148.69    5.30
  -4   6  -2  155.68    5.60
  -4   6  -2  145.09    5.70
  -4   6  -2  144.09    5.30
   4  -6   2  151.58    5.70
   4  -6   2  148.19    5.40
   4  -6   2  146.09    5.60
   4  -6   2  148.39    5.40
  -5   6  -2   39.20    2.50
  -5   6  -2   39.80    2.50
  -5   6  -2   37.00    2.60
  -5   6  -2   37.10    2.60
   5  -6   2   44.60    2.60
   5  -6   2   33.70    2.50
   5  -6   2   41.60    2.80
   5  -6   2   39.90    2.80
  -6   6  -2    2.50    1.90
  -6   6  -2    0.80    1.70
  -6   6  -2    2.40    1.50
  -6   6  -2   -0.70    1.50
  -6   6  -2    0.80    1.30
  -6   6  -2    0.00    1.70
   6  -6   2   -0.50    1.90
   6  -6   2   -1.40    1.90
   6  -6   2   -2.70    1.50
  -7   6  -2  195.88    7.00
  -7   6  -2  189.88    7.20
  -7   6  -2  184.08    6.90
  -7   6  -2  180.38    6.70
  -7   6  -2  192.38    7.10
   7  -6   2  191.18    6.90
   7  -6   2  197.98    7.30
   7  -6   2  194.28    7.40
  -8   6  -2    7.80    2.20
  -8   6  -2    7.00    2.00
  -8   6  -2    9.00    2.30
  -8   6  -2    8.10    2.20
  -8   6  -2    5.40    1.80
   8  -6   2    5.10    2.10
   8  -6   2    2.30    2.30
   8  -6   2    7.30    2.70
  -9   6  -2   18.70    2.30
  -9   6  -2   24.00    2.70
  -9   6  -2   19.80    2.70
  -9   6  -2   21.20    2.70
   9  -6   2   22.60    2.50
   9  -6   2   19.80    2.80
   9  -6   2   25.60    3.30
 -10   6  -2   -0.40    2.40
 -10   6  -2    0.50    2.30
 -10   6  -2   -1.50    2.60
 -10   6  -2    0.70    2.10
  10  -6   2   -3.00    3.00
  10  -6   2   -0.70    2.80
  10  -6   2    1.30    2.20
   9   5  -2    7.40    2.60
   8   5  -2    0.00    2.60
   8   5  -2    1.50    1.90
   8   5  -2   -2.30    2.20
  -8  -5   2    0.90    2.00
   7   5  -2   13.10    2.30
   7   5  -2   12.10    2.10
   7   5  -2    9.00    1.90
   7   5  -2   11.20    2.30
  -7  -5   2   10.30    2.10
   6   5  -2    3.60    2.00
   6   5  -2    2.30    1.70
   6   5  -2    1.10    2.00
   6   5  -2    0.70    1.70
  -6  -5   2    2.80    1.70
  -6  -5   2    2.30    1.80
   5   5  -2    8.70    1.70
   5   5  -2    8.30    1.50
   5   5  -2    8.00    1.70
   5   5  -2    8.10    2.00
   5   5  -2   10.70    1.80
  -5  -5   2    2.40    1.50
  -5  -5   2    9.40    1.70
  -5  -5   2    9.90    1.90
   4   5  -2  432.36   13.50
   4   5  -2  435.26   13.60
   4   5  -2  416.56   13.60
  -4  -5   2  438.36   13.70
  -4  -5   2  422.06   13.50
  -4  -5   2  426.16   13.00
  -4  -5   2  425.06   13.60
   3   5  -2  176.98    6.10
   3   5  -2  182.68    6.40
   3   5  -2  179.68    6.30
   3   5  -2  173.98    6.40
   3   5  -2  188.38    7.30
  -3  -5   2  180.18    6.10
  -3  -5   2  180.08    5.70
  -3  -5   2  186.28    6.40
  -3  -5   2  179.48    6.10
  -3  -5   2  178.58    6.30
   2   5  -2   50.29    2.50
   2   5  -2   45.70    2.60
   2   5  -2   45.20    2.90
   2   5  -2   52.09    2.40
  -2  -5   2   48.40    2.70
  -2  -5   2   49.50    2.80
  -2  -5   2   46.50    2.30
   1   5  -2   18.70    1.70
   1   5  -2   20.30    1.70
   1   5  -2   17.00    1.60
   1   5  -2   20.30    1.40
  -1  -5   2   16.80    1.60
  -1  -5   2   16.50    1.20
   0   5  -2    0.70    0.60
   0   5  -2    1.20    1.20
   0   5  -2    0.60    1.20
   0   5  -2   -0.20    1.20
   0  -5   2    0.40    0.80
   0  -5   2    4.50    1.30
  -1   5  -2  450.25   14.50
  -1   5  -2  463.35   14.50
  -1   5  -2  461.55   14.50
   1  -5   2  470.75   14.30
   1  -5   2  465.45   14.50
  -2   5  -2  669.53   20.60
  -2   5  -2  693.23   20.70
  -2   5  -2  654.83   20.60
  -2   5  -2  679.73   20.50
   2  -5   2  642.74   20.50
   2  -5   2  650.93   20.60
   2  -5   2  678.73   20.50
  -3   5  -2  377.36   11.90
  -3   5  -2  376.86   11.90
  -3   5  -2  376.46   11.90
  -3   5  -2  389.86   12.10
   3  -5   2  360.86   11.80
   3  -5   2  373.76   11.80
   3  -5   2  379.06   12.00
   3  -5   2  382.86   12.10
  -4   5  -2   -0.10    1.20
  -4   5  -2    0.40    1.30
  -4   5  -2    1.20    1.20
  -4   5  -2    0.80    1.10
   4  -5   2    0.20    1.30
   4  -5   2   -0.80    1.20
   4  -5   2    1.00    1.50
  -5   5  -2  220.08    7.40
  -5   5  -2  225.28    7.60
  -5   5  -2  220.08    7.30
  -5   5  -2  224.48    7.70
   5  -5   2  225.88    7.80
   5  -5   2  217.18    7.70
   5  -5   2  227.28    7.40
  -6   5  -2    2.50    1.50
  -6   5  -2    2.70    1.50
  -6   5  -2    0.30    1.50
  -6   5  -2    1.50    1.10
  -6   5  -2    2.60    1.70
   6  -5   2    0.70    1.70
   6  -5   2    0.90    1.40
   6  -5   2    2.80    1.80
  -7   5  -2  231.88    8.10
  -7   5  -2  237.98    8.00
  -7   5  -2  235.98    8.00
  -7   5  -2  227.68    7.90
  -7   5  -2  236.78    8.10
   7  -5   2  227.28    8.20
   7  -5   2  231.68    7.90
   7  -5   2  229.88    8.20
  -8   5  -2  112.29    4.80
  -8   5  -2  111.59    5.10
  -8   5  -2  112.49    4.70
  -8   5  -2  114.39    5.00
  -8   5  -2  114.09    4.90
   8  -5   2  119.29    4.90
   8  -5   2  109.19    5.20
   8  -5   2  112.09    5.40
  -9   5  -2   10.20    2.00
  -9   5  -2    7.20    2.20
  -9   5  -2    5.30    2.10
  -9   5  -2    9.60    2.10
   9  -5   2   10.80    2.50
   9  -5   2    8.40    2.10
   9  -5   2    6.40    2.70
 -10   5  -2   11.50    2.40
 -10   5  -2   11.50    2.20
 -10   5  -2   14.70    2.40
 -10   5  -2    9.80    2.70
  10  -5   2    7.20    2.90
  10  -5   2   13.10    2.40
  10  -5   2    7.40    2.70
 -11   5  -2    0.20    2.70
 -11   5  -2   -1.00    2.40
  11  -5   2   -2.10    2.90
  11  -5   2    2.00    5.30
   9   4  -2    5.30    2.30
   9   4  -2    1.60    2.90
   8   4  -2    1.00    1.70
   8   4  -2    0.40    2.30
   8   4  -2    0.30    2.00
  -8  -4   2    0.50    1.80
   7   4  -2    8.80    1.60
   7   4  -2    6.60    2.00
   7   4  -2    5.50    1.60
   7   4  -2    1.50    2.00
  -7  -4   2    6.20    1.70
   6   4  -2    0.10    1.40
   6   4  -2    0.00    1.40
   6   4  -2   -1.30    1.60
   6   4  -2    1.90    1.80
  -6  -4   2   -0.10    0.90
  -6  -4   2   -0.40    1.50
  -6  -4   2    0.10    1.50
  -6  -4   2   -1.40    1.40
   5   4  -2    4.30    1.60
   5   4  -2    3.30    1.40
   5   4  -2    1.60    1.40
   5   4  -2    3.40    1.50
   5   4  -2    3.30    1.40
  -5  -4   2    5.50    0.80
  -5  -4   2    3.90    1.50
  -5  -4   2    4.00    1.40
  -5  -4   2    5.10    1.50
   4   4  -2   10.60    1.50
   4   4  -2    9.70    1.30
   4   4  -2   13.30    1.40
   4   4  -2   11.50    1.50
   4   4  -2   13.00    1.50
  -4  -4   2   14.40    1.50
  -4  -4   2   11.60    1.60
  -4  -4   2   16.10    1.50
  -4  -4   2   12.30    0.90
   3   4  -2  280.57    8.80
   3   4  -2  268.37    8.80
   3   4  -2  284.27    8.80
   3   4  -2  270.47    8.70
   3   4  -2  274.67    8.80
   3   4  -2  259.87    8.60
  -3  -4   2  270.97    8.40
  -3  -4   2  262.77    8.80
  -3  -4   2  265.07    8.60
  -3  -4   2  265.87    8.80
   2   4  -2    6.20    1.10
   2   4  -2    5.20    0.90
   2   4  -2    5.90    1.20
   2   4  -2    6.10    1.10
   2   4  -2    5.80    1.30
  -2  -4   2    6.00    1.30
  -2  -4   2    4.70    0.80
  -2  -4   2    6.40    0.80
  -2  -4   2    5.60    1.20
   1   4  -2   30.30    1.10
   1   4  -2   33.20    1.60
   1   4  -2   31.40    1.80
   1   4  -2   28.30    1.80
   1   4  -2   28.90    1.80
   1   4  -2   30.00    2.00
  -1  -4   2   32.50    1.50
  -1  -4   2   28.50    1.80
  -1  -4   2   28.50    2.10
   0   4  -2  228.68    7.80
   0   4  -2  240.78    7.50
   0   4  -2  246.88    7.90
   0   4  -2  239.28    7.80
   0   4  -2  253.07    7.80
   0  -4   2  245.38    7.90
   0  -4   2  238.68    7.60
  -1   4  -2 1557.54   45.20
  -1   4  -2 1503.05   45.20
  -1   4  -2 1593.24   45.20
  -1   4  -2 1473.95   45.10
  -1   4  -2 1462.85   45.00
  -1   4  -2 1435.96   45.10
   1  -4   2 1510.85   45.00
   1  -4   2 1449.76   45.00
   1  -4   2 1433.86   45.10
  -2   4  -2  208.68    6.80
  -2   4  -2  204.08    6.90
  -2   4  -2  210.08    6.90
  -2   4  -2  209.68    6.90
  -2   4  -2  237.78    7.10
   2  -4   2  204.88    6.80
   2  -4   2  210.08    6.70
   2  -4   2  204.78    7.00
  -3   4  -2    8.90    1.10
  -3   4  -2    8.90    1.20
  -3   4  -2    9.30    1.30
  -3   4  -2    8.70    1.20
   3  -4   2   10.20    1.20
   3  -4   2   10.40    1.30
   3  -4   2    8.90    1.40
  -4   4  -2   20.60    1.40
  -4   4  -2   21.00    1.50
  -4   4  -2   22.00    1.60
  -4   4  -2   19.00    1.60
   4  -4   2   18.90    1.50
   4  -4   2   21.90    1.80
   4  -4   2   20.20    1.60
  -5   4  -2   32.80    2.20
  -5   4  -2   31.20    2.10
  -5   4  -2   32.40    1.80
  -5   4  -2   38.30    2.30
   5  -4   2   32.30    2.00
   5  -4   2   35.00    2.10
   5  -4   2   37.80    2.30
   5  -4   2   31.40    2.20
  -6   4  -2  376.96   12.20
  -6   4  -2  389.26   12.40
  -6   4  -2  384.96   12.30
  -6   4  -2  385.06   12.00
  -6   4  -2  371.46   12.10
   6  -4   2  379.36   12.40
   6  -4   2  388.16   12.50
   6  -4   2  399.36   12.00
   6  -4   2  383.36   12.20
  -7   4  -2   18.00    2.00
  -7   4  -2   14.40    1.70
  -7   4  -2   14.70    1.80
   7  -4   2   17.00    1.90
   7  -4   2   18.10    2.10
   7  -4   2   13.30    2.20
  -8   4  -2    8.50    1.90
  -8   4  -2   11.30    1.80
  -8   4  -2    9.90    2.00
  -8   4  -2    8.90    1.70
   8  -4   2    9.80    1.70
   8  -4   2   13.40    2.30
   8  -4   2   10.50    2.00
  -9   4  -2    6.10    1.80
  -9   4  -2    7.80    2.10
  -9   4  -2    7.90    2.00
   9  -4   2   10.70    2.40
   9  -4   2    6.80    1.90
   9  -4   2    8.90    2.70
 -10   4  -2    6.70    2.20
 -10   4  -2    7.90    2.00
 -10   4  -2    9.50    2.20
  10  -4   2    8.80    3.10
  10  -4   2    6.20    2.40
  10  -4   2    7.10    2.10
 -11   4  -2    5.10    2.10
 -11   4  -2   10.40    2.70
 -11   4  -2   15.30    4.10
 -11   4  -2   11.00    2.50
  11  -4   2   15.90    2.50
  11  -4   2    5.20    3.10
  11  -4   2    7.90    2.80
  10   3  -2   17.30    2.60
   9   3  -2   -0.40    2.60
   9   3  -2   -0.10    2.00
   8   3  -2    0.20    1.80
   8   3  -2    2.80    1.50
   8   3  -2   -0.10    2.40
  -8  -3   2    1.40    1.40
  -8  -3   2    2.20    1.60
   7   3  -2    0.30    1.40
   7   3  -2    0.50    1.20
   7   3  -2   -0.40    1.60
   7   3  -2   -1.40    2.00
  -7  -3   2    0.30    1.10
  -7  -3   2   -1.60    1.40
   6   3  -2   -0.50    1.40
   6   3  -2   -0.70    1.20
   6   3  -2   -0.80    1.60
   6   3  -2   -1.50    1.20
  -6  -3   2    0.60    1.30
  -6  -3   2   -0.70    1.20
  -6  -3   2    4.40    1.00
   5   3  -2  810.42   23.90
   5   3  -2  785.62   23.90
   5   3  -2  781.92   23.80
   5   3  -2  777.02   23.70
   5   3  -2  763.42   24.00
  -5  -3   2  764.22   23.60
  -5  -3   2  755.82   23.80
  -5  -3   2  788.62   23.90
  -5  -3   2  759.12   23.90
   4   3  -2  358.76   11.20
   4   3  -2  356.76   11.10
   4   3  -2  342.87   11.30
   4   3  -2  352.86   11.20
   4   3  -2  358.86   11.20
  -4  -3   2  350.66   10.90
  -4  -3   2  382.16   11.30
  -4  -3   2  349.47   11.10
  -4  -3   2  349.87   11.30
  -4  -3   2  358.56   10.90
   3   3  -2    7.30    1.00
   3   3  -2    7.80    1.10
   3   3  -2    5.80    0.90
   3   3  -2    7.50    1.10
   3   3  -2    4.40    1.10
   3   3  -2    6.20    1.00
  -3  -3   2    7.30    1.10
  -3  -3   2    7.80    1.20
  -3  -3   2    8.00    0.70
  -3  -3   2    9.80    1.00
   2   3  -2   67.39    2.60
   2   3  -2   69.59    2.50
   2   3  -2   61.09    2.70
   2   3  -2   69.39    2.20
   2   3  -2   71.09    2.70
   2   3  -2   68.89    2.80
   2   3  -2   64.89    2.70
  -2  -3   2   67.19    2.40
  -2  -3   2   66.29    2.80
  -2  -3   2   64.99    2.70
  -2  -3   2   69.69    2.50
  -2  -3   2   72.99    2.50
  -2  -3   2   69.29    2.60
   1   3  -2    3.70    0.90
   1   3  -2    3.50    1.00
   1   3  -2    5.10    0.80
   1   3  -2    4.60    0.60
   1   3  -2    4.70    0.80
   1   3  -2    8.10    0.80
   1   3  -2    6.00    0.40
  -1  -3   2    6.20    0.60
  -1  -3   2    7.60    0.70
  -1  -3   2    6.40    0.90
  -1  -3   2    6.20    1.10
  -1  -3   2    6.40    0.90
  -1  -3   2    6.60    0.80
  -1  -3   2    6.40    1.00
   0   3  -2  229.68    7.30
   0   3  -2  216.18    7.20
   0   3  -2  236.38    7.20
   0   3  -2  219.78    7.00
   0   3  -2  227.38    7.30
   0   3  -2  217.78    7.30
   0  -3   2  231.58    7.20
   0  -3   2  242.68    7.30
   0  -3   2  240.28    7.30
   0  -3   2  225.38    7.30
   0  -3   2  228.88    7.10
  -1   3  -2  766.52   23.50
  -1   3  -2  775.22   23.40
  -1   3  -2  746.63   23.40
  -1   3  -2  752.62   23.50
  -1   3  -2  813.02   23.50
  -1   3  -2  782.02   23.50
  -1   3  -2  754.32   23.50
   1  -3   2  795.32   23.50
   1  -3   2  762.72   23.30
   1  -3   2  788.32   23.40
   1  -3   2  769.02   23.50
   1  -3   2  750.32   23.50
   1  -3   2  797.12   23.50
   1  -3   2  743.83   23.40
  -2   3  -2 1897.61   55.09
  -2   3  -2 1811.62   54.99
  -2   3  -2 1868.61   54.99
  -2   3  -2 1760.22   54.99
  -2   3  -2 1810.02   55.09
  -2   3  -2 1845.12   55.09
  -2   3  -2 1785.02   55.09
   2  -3   2 1776.42   55.09
   2  -3   2 1799.22   55.09
   2  -3   2 1855.61   54.99
   2  -3   2 1777.52   54.99
   2  -3   2 1900.11   55.09
   2  -3   2 1849.11   54.99
  -3   3  -2   94.69    3.60
  -3   3  -2  113.09    3.60
  -3   3  -2   91.79    3.50
  -3   3  -2  101.39    3.50
  -3   3  -2   97.19    3.50
   3  -3   2   93.09    3.40
   3  -3   2   95.79    3.60
   3  -3   2  100.69    3.70
   3  -3   2   99.59    3.60
   3  -3   2   99.39    3.40
  -4   3  -2 1932.81   59.29
  -4   3  -2 1944.11   59.49
  -4   3  -2 1977.00   59.29
   4  -3   2 1975.40   59.39
   4  -3   2 1973.40   59.49
   4  -3   2 1972.20   59.49
   4  -3   2 1888.31   59.39
   4  -3   2 2082.19   59.29
  -5   3  -2  172.48    6.00
  -5   3  -2  180.38    5.80
  -5   3  -2  168.58    5.90
  -5   3  -2  173.58    5.70
   5  -3   2  168.58    5.80
   5  -3   2  176.38    6.10
   5  -3   2  174.08    6.10
   5  -3   2  194.58    6.10
   5  -3   2  178.58    5.70
  -6   3  -2  470.85   14.90
  -6   3  -2  470.55   14.80
  -6   3  -2  465.45   15.00
  -6   3  -2  474.75   14.60
   6  -3   2  476.25   15.10
   6  -3   2  492.95   14.60
   6  -3   2  493.05   14.90
   6  -3   2  477.45   15.00
  -7   3  -2   22.00    1.70
  -7   3  -2   26.40    1.90
  -7   3  -2   28.40    2.20
   7  -3   2   26.70    2.20
   7  -3   2   22.50    2.20
   7  -3   2   26.70    1.90
  -8   3  -2   13.70    1.80
  -8   3  -2   16.60    2.00
  -8   3  -2   15.20    1.80
   8  -3   2   17.60    2.20
   8  -3   2   14.20    1.80
   8  -3   2   15.90    2.30
  -9   3  -2   19.50    2.00
  -9   3  -2   19.10    2.40
  -9   3  -2   24.90    2.20
   9  -3   2   23.20    2.80
   9  -3   2   16.20    2.40
   9  -3   2   22.40    2.20
 -10   3  -2    3.70    1.90
 -10   3  -2    4.20    2.20
 -10   3  -2    2.30    1.80
  10  -3   2    5.80    2.60
  10  -3   2    4.10    2.30
  10  -3   2    3.30    2.00
 -11   3  -2   11.80    2.20
 -11   3  -2    8.20    2.80
 -11   3  -2    8.90    3.00
  11  -3   2   13.50    2.40
  11  -3   2    9.40    2.70
  11  -3   2    4.10    3.30
  10   2  -2    8.20    3.10
  10   2  -2    5.00    2.20
   9   2  -2   -0.80    2.30
   9   2  -2    1.10    1.80
  -9  -2   2    1.50    1.60
   8   2  -2    4.10    1.50
   8   2  -2    1.80    2.10
   8   2  -2    5.60    1.40
   8   2  -2    4.00    1.70
  -8  -2   2    3.00    1.40
  -8  -2   2    1.70    1.40
  -8  -2   2    6.20    1.50
   7   2  -2  132.99    5.30
   7   2  -2  133.99    4.70
   7   2  -2  125.59    5.00
   7   2  -2  133.29    4.50
  -7  -2   2  126.69    4.70
  -7  -2   2  124.89    4.70
   6   2  -2    1.50    1.30
   6   2  -2    1.50    1.00
   6   2  -2    0.00    1.50
   6   2  -2    0.90    1.00
  -6  -2   2    2.20    0.90
  -6  -2   2    1.80    1.10
  -6  -2   2    1.90    1.00
  -6  -2   2   -0.30    1.10
   5   2  -2    7.60    1.10
   5   2  -2    5.40    1.00
   5   2  -2    7.10    1.40
   5   2  -2    7.20    1.10
   5   2  -2    9.40    0.90
   5   2  -2    8.10    1.30
  -5  -2   2    7.60    1.20
  -5  -2   2    8.20    1.00
  -5  -2   2    8.70    1.00
  -5  -2   2    8.70    1.10
  -5  -2   2    7.80    1.50
   4   2  -2  222.68    7.40
   4   2  -2  225.68    7.50
   4   2  -2  241.08    7.30
   4   2  -2  237.88    7.40
   4   2  -2  227.28    7.40
   4   2  -2  229.98    7.40
   4   2  -2  243.98    7.60
  -4  -2   2  233.38    7.30
  -4  -2   2  222.08    7.50
  -4  -2   2  236.78    7.50
  -4  -2   2  238.08    7.40
  -4  -2   2  240.78    7.40
  -4  -2   2  223.78    7.40
  -4  -2   2  233.18    7.30
   3   2  -2   16.30    1.20
   3   2  -2   15.60    1.20
   3   2  -2   18.10    1.10
   3   2  -2   17.20    1.20
   3   2  -2   16.10    1.20
   3   2  -2   16.20    1.20
  -3  -2   2   16.70    1.10
  -3  -2   2   16.80    1.10
  -3  -2   2   18.60    1.20
  -3  -2   2   16.30    1.10
  -3  -2   2   18.90    1.20
  -3  -2   2   16.00    1.00
  -3  -2   2   18.80    1.40
   2   2  -2  284.47    9.00
   2   2  -2  292.87    8.80
   2   2  -2  282.77    9.00
   2   2  -2  290.97    9.00
   2   2  -2  284.97    9.00
   2   2  -2  275.17    9.00
  -2  -2   2  298.27    9.00
  -2  -2   2  277.97    9.10
  -2  -2   2  294.07    9.00
  -2  -2   2  303.27    9.00
  -2  -2   2  299.07    9.00
  -2  -2   2  290.27    8.90
   1   2  -2  831.92   25.10
   1   2  -2  781.32   25.20
   1   2  -2  847.22   25.00
   1   2  -2  845.22   25.20
   1   2  -2  781.82   25.20
   1   2  -2  845.22   25.10
   1   2  -2  805.32   25.10
  -1  -2   2  790.62   25.30
  -1  -2   2  851.01   25.10
  -1  -2   2  859.01   25.20
  -1  -2   2  881.21   25.20
  -1  -2   2  817.22   25.20
  -1  -2   2  861.61   25.10
  -1  -2   2  817.32   25.00
   0   2  -2 2110.19   68.19
   0   2  -2 2208.28   68.19
   0   2  -2 2225.08   68.09
   0   2  -2 2239.48   67.89
   0   2  -2 2325.47   68.39
   0   2  -2 2209.48   67.99
   0   2  -2 2115.59   68.39
   0  -2   2 2299.87   68.09
   0  -2   2 2320.77   67.79
   0  -2   2 2299.97   68.69
   0  -2   2 2262.37   68.19
   0  -2   2 2267.57   67.89
   0  -2   2 2290.37   68.39
   0  -2   2 2400.86   68.59
  -1   2  -2   61.79    2.20
  -1   2  -2   60.69    2.10
  -1   2  -2   57.89    2.20
  -1   2  -2   55.59    2.20
  -1   2  -2   64.59    2.40
  -1   2  -2   60.19    2.30
  -1   2  -2   61.49    2.30
   1  -2   2   60.59    2.00
   1  -2   2   62.19    2.20
   1  -2   2   66.49    2.30
   1  -2   2   61.89    2.20
   1  -2   2   58.69    2.20
  -2   2  -2 1502.25   43.80
  -2   2  -2 1458.85   43.80
  -2   2  -2 1450.15   43.70
  -2   2  -2 1488.25   43.80
  -2   2  -2 1511.55   43.70
  -2   2  -2 1379.76   43.70
  -2   2  -2 1418.56   43.70
   2  -2   2 1526.15   43.70
   2  -2   2 1406.26   43.80
   2  -2   2 1409.76   43.70
   2  -2   2 1474.65   43.70
   2  -2   2 1448.26   43.80
   2  -2   2 1371.36   43.80
  -3   2  -2  161.58    5.20
  -3   2  -2  154.08    5.10
  -3   2  -2  161.38    5.30
  -3   2  -2  154.58    5.30
  -3   2  -2  154.38    5.10
  -3   2  -2  182.88    5.30
   3  -2   2  148.69    5.10
   3  -2   2  147.49    5.20
   3  -2   2  169.48    5.30
   3  -2   2  162.98    5.10
   3  -2   2  163.38    5.20
  -4   2  -2   52.59    2.20
  -4   2  -2   49.00    2.30
  -4   2  -2   49.60    1.90
  -4   2  -2   54.69    2.10
   4  -2   2   51.69    2.20
   4  -2   2   51.39    2.20
   4  -2   2   48.10    2.40
   4  -2   2   49.90    2.30
   4  -2   2   50.09    1.90
   4  -2   2   51.49    2.30
   4  -2   2   50.99    2.20
  -5   2  -2  263.37    8.40
  -5   2  -2  264.97    8.40
  -5   2  -2  262.57    8.20
  -5   2  -2  268.47    8.60
   5  -2   2  271.77    8.60
   5  -2   2  261.87    8.40
   5  -2   2  261.97    8.60
   5  -2   2  263.87    8.20
   5  -2   2  260.97    8.50
  -6   2  -2  417.86   13.20
  -6   2  -2  426.26   13.20
  -6   2  -2  415.16   13.40
   6  -2   2  424.76   12.90
   6  -2   2  413.66   13.40
   6  -2   2  427.06   13.30
   6  -2   2  449.76   13.50
   6  -2   2  422.16   13.40
  -7   2  -2    3.60    1.50
  -7   2  -2    3.70    1.30
  -7   2  -2    3.10    1.20
   7  -2   2    2.10    1.50
   7  -2   2    5.90    1.70
   7  -2   2    4.10    1.30
  -8   2  -2    1.20    1.40
  -8   2  -2    0.50    1.60
  -8   2  -2   -2.10    1.30
   8  -2   2    1.40    1.60
   8  -2   2    1.20    1.50
   8  -2   2   -0.40    1.90
  -9   2  -2   68.39    3.40
  -9   2  -2   61.59    3.90
  -9   2  -2   65.59    3.50
  -9   2  -2   66.89    3.80
   9  -2   2   65.89    4.40
   9  -2   2   65.99    3.50
   9  -2   2   66.49    3.90
 -10   2  -2   21.90    2.20
 -10   2  -2   19.30    2.20
 -10   2  -2   15.40    2.40
  10  -2   2   22.50    2.30
  10  -2   2   19.00    2.60
  10  -2   2   14.80    3.00
 -11   2  -2    2.10    2.60
 -11   2  -2    2.80    2.00
  11  -2   2    7.30    3.00
  11  -2   2    4.60    2.50
  11  -2   2    7.10    2.20
  11   1  -2    9.00    2.40
 -11  -1   2    3.30    3.00
  10   1  -2    2.80    2.00
  10   1  -2   -2.30    2.60
 -10  -1   2    0.40    2.00
   9   1  -2   11.80    2.00
   9   1  -2   12.00    2.50
  -9  -1   2   13.80    2.00
   8   1  -2    3.30    1.30
   8   1  -2    4.60    1.60
   8   1  -2    4.90    2.10
   8   1  -2    2.30    1.30
  -8  -1   2    4.40    1.60
  -8  -1   2    3.10    1.30
  -8  -1   2    3.00    1.20
   7   1  -2   19.40    1.50
   7   1  -2   18.10    1.50
   7   1  -2   19.60    2.20
   7   1  -2   20.00    1.30
   7   1  -2   19.20    1.70
  -7  -1   2   18.70    1.40
  -7  -1   2   22.80    1.50
  -7  -1   2   19.30    1.70
   6   1  -2  144.69    4.70
   6   1  -2  139.99    4.90
   6   1  -2  130.89    5.20
   6   1  -2  138.49    4.70
   6   1  -2  145.99    4.90
  -6  -1   2  136.69    4.80
  -6  -1   2  144.29    4.80
  -6  -1   2  130.19    4.70
   5   1  -2  179.08    6.10
   5   1  -2  182.18    6.40
   5   1  -2  184.38    6.10
   5   1  -2  184.28    6.00
   5   1  -2  212.38    6.20
   5   1  -2  183.18    6.00
  -5  -1   2  184.68    6.00
  -5  -1   2  183.78    6.10
  -5  -1   2  190.78    6.10
  -5  -1   2  191.48    6.00
   4   1  -2   13.80    1.00
   4   1  -2   12.60    1.00
   4   1  -2   13.00    0.90
   4   1  -2   12.00    0.90
   4   1  -2   14.30    1.00
   4   1  -2   14.90    1.30
   4   1  -2   11.40    1.30
  -4  -1   2   15.00    1.00
  -4  -1   2   14.10    1.10
  -4  -1   2   14.20    1.00
  -4  -1   2   12.10    0.90
  -4  -1   2   15.10    1.00
  -4  -1   2   15.40    1.50
   3   1  -2   71.79    2.80
   3   1  -2   74.29    2.60
   3   1  -2   74.09    2.60
   3   1  -2   74.89    2.50
   3   1  -2   75.99    2.80
   3   1  -2   72.29    2.50
   3   1  -2   72.99    2.60
   3   1  -2   73.49    2.60
   3   1  -2   71.19    2.70
  -3  -1   2   75.09    2.50
  -3  -1   2   77.69    2.60
  -3  -1   2   74.29    2.60
  -3  -1   2   73.99    2.90
  -3  -1   2   74.39    2.50
  -3  -1   2   74.39    2.60
  -3  -1   2   75.49    2.60
  -3  -1   2   76.29    2.60
   2   1  -2  155.58    5.00
   2   1  -2  150.98    5.00
   2   1  -2  150.68    5.00
   2   1  -2  158.68    4.90
   2   1  -2  154.98    4.90
   2   1  -2  154.48    4.90
   2   1  -2  164.68    5.10
   2   1  -2  154.98    5.00
   2   1  -2  158.58    5.00
  -2  -1   2  149.09    5.10
  -2  -1   2  159.48    4.90
  -2  -1   2  157.68    5.00
  -2  -1   2  158.18    4.90
  -2  -1   2  150.48    4.90
  -2  -1   2  162.18    4.90
  -2  -1   2  163.28    4.90
  -2  -1   2  158.08    5.00
   1   1  -2 2204.58   70.69
   1   1  -2 2230.98   70.69
   1   1  -2 2189.68   70.49
   1   1  -2 2339.97   70.49
   1   1  -2 2327.47   70.59
   1   1  -2 2405.06   70.99
   1   1  -2 2389.46   70.69
  -1  -1   2 2370.86   70.89
  -1  -1   2 2447.26   70.69
  -1  -1   2 2262.77   70.59
  -1  -1   2 2482.15   70.89
  -1  -1   2 2462.65   70.79
  -1  -1   2 2293.87   70.89
   0   1  -2  917.91   27.60
   0   1  -2  872.61   27.70
   0   1  -2  896.61   27.70
   0   1  -2  914.21   27.60
   0   1  -2  923.61   27.60
   0   1  -2  905.61   27.60
   0  -1   2  915.51   27.70
   0  -1   2  921.51   27.60
   0  -1   2  937.31   27.70
   0  -1   2  922.71   27.60
   0  -1   2  915.51   27.60
   0  -1   2  952.20   27.60
  -1   1  -2 1185.08   35.20
  -1   1  -2 1154.58   35.10
  -1   1  -2 1156.58   35.10
  -1   1  -2 1154.18   35.10
  -1   1  -2 1136.49   35.10
  -1   1  -2 1148.39   35.10
   1  -1   2 1173.18   35.10
   1  -1   2 1161.98   35.10
   1  -1   2 1175.88   35.10
   1  -1   2 1124.59   35.20
   1  -1   2 1205.18   35.10
   1  -1   2 1196.38   35.30
  -2   1  -2  491.95   15.40
  -2   1  -2  493.65   15.40
  -2   1  -2  521.55   15.40
  -2   1  -2  530.75   15.50
  -2   1  -2  509.15   15.50
  -2   1  -2  514.55   15.50
   2  -1   2  493.95   15.40
   2  -1   2  519.45   15.40
   2  -1   2  502.75   15.50
   2  -1   2  489.35   15.40
   2  -1   2  508.25   15.50
   2  -1   2  500.55   15.40
  -3   1  -2 1467.15   45.80
  -3   1  -2 1486.85   45.80
  -3   1  -2 1586.44   45.90
  -3   1  -2 1591.24   45.80
  -3   1  -2 1491.45   45.80
  -3   1  -2 1471.85   45.80
  -3   1  -2 1596.74   45.80
   3  -1   2 1526.15   45.80
   3  -1   2 1457.55   45.80
   3  -1   2 1559.84   45.80
   3  -1   2 1443.56   45.80
   3  -1   2 1466.45   46.00
   3  -1   2 1543.25   45.80
   3  -1   2 1578.44   45.90
  -4   1  -2  736.53   22.70
  -4   1  -2  750.22   22.70
  -4   1  -2  774.62   22.70
  -4   1  -2  731.23   22.50
  -4   1  -2  775.72   22.60
  -4   1  -2  734.03   22.60
  -4   1  -2  739.13   22.40
   4  -1   2  710.83   22.70
   4  -1   2  755.82   22.60
   4  -1   2  706.73   22.70
   4  -1   2  768.22   22.60
   4  -1   2  730.23   22.40
   4  -1   2  740.43   22.70
   4  -1   2  747.23   22.60
  -5   1  -2 1006.00   30.10
  -5   1  -2  954.20   30.00
  -5   1  -2  972.10   30.00
  -5   1  -2  990.20   29.70
   5  -1   2  968.00   29.70
   5  -1   2  975.50   30.10
   5  -1   2  994.10   30.00
   5  -1   2 1065.19   30.20
   5  -1   2  979.30   30.10
  -6   1  -2   10.40    1.40
  -6   1  -2    8.90    1.20
  -6   1  -2    9.80    1.10
   6  -1   2   10.90    1.20
   6  -1   2   14.70    1.40
   6  -1   2    9.40    1.30
   6  -1   2   10.10    1.50
  -7   1  -2   23.50    1.60
  -7   1  -2   22.70    1.70
  -7   1  -2   26.10    2.00
   7  -1   2   20.20    2.00
   7  -1   2   27.70    2.10
   7  -1   2   22.10    1.70
   7  -1   2   23.80    2.00
  -8   1  -2   51.59    2.80
  -8   1  -2   54.49    3.20
  -8   1  -2   55.59    2.90
   8  -1   2   53.79    3.20
   8  -1   2   54.39    3.30
   8  -1   2   50.29    2.90
  -9   1  -2   31.70    2.50
  -9   1  -2   36.30    2.30
  -9   1  -2   34.30    2.30
  -9   1  -2   41.80    2.70
   9  -1   2   28.40    2.80
   9  -1   2   33.10    2.70
   9  -1   2   32.20    2.40
 -10   1  -2   15.20    2.10
 -10   1  -2   23.50    2.50
  10  -1   2   20.50    2.60
  10  -1   2   22.20    3.00
  10  -1   2   22.30    2.30
 -11   1  -2   41.60    2.90
 -11   1  -2   37.30    3.20
  11  -1   2   41.50    3.90
  11  -1   2   40.60    3.30
  11  -1   2   40.60    3.00
  11   0  -2   -1.30    2.00
 -11   0   2    2.60    2.30
  10   0  -2    8.10    3.00
  10   0  -2    7.60    2.00
 -10   0   2    4.60    2.20
   9   0  -2    5.00    1.70
   9   0  -2    3.80    2.50
  -9   0   2    7.10    2.00
   8   0  -2  106.79    4.20
   8   0  -2  110.89    5.00
   8   0  -2  100.79    3.90
   8   0  -2  107.69    3.80
  -8   0   2  100.39    3.80
  -8   0   2  110.59    4.50
  -8   0   2  102.69    3.90
   7   0  -2   77.09    2.80
   7   0  -2   82.09    3.80
   7   0  -2   83.49    3.00
   7   0  -2   76.89    3.10
   7   0  -2   79.29    3.30
  -7   0   2   79.49    3.20
  -7   0   2   80.79    3.50
  -7   0   2   78.09    3.00
  -7   0   2   73.79    3.00
   6   0  -2   27.50    1.50
   6   0  -2   24.60    1.70
   6   0  -2   26.70    1.50
   6   0  -2   27.10    1.80
   6   0  -2   23.80    1.60
   6   0  -2   25.60    1.60
   6   0  -2   26.70    2.10
  -6   0   2   26.30    1.40
  -6   0   2   23.30    1.60
  -6   0   2   25.30    1.50
  -6   0   2   23.70    1.50
  -6   0   2   23.90    1.70
  -6   0   2   23.90    1.50
   5   0  -2   12.70    0.90
   5   0  -2   13.50    0.90
   5   0  -2   15.10    0.90
   5   0  -2   13.60    1.00
   5   0  -2   11.30    1.00
   5   0  -2   13.30    1.40
   5   0  -2   11.60    0.90
  -5   0   2   15.70    0.90
  -5   0   2   12.60    1.00
  -5   0   2   12.10    0.90
  -5   0   2   12.10    0.90
  -5   0   2   11.00    0.90
  -5   0   2    9.90    1.10
   4   0  -2  578.94   17.30
   4   0  -2  583.84   17.60
   4   0  -2  572.44   17.30
   4   0  -2  571.44   17.40
   4   0  -2  540.25   17.40
   4   0  -2  583.34   17.40
   4   0  -2  577.64   17.40
  -4   0   2  589.64   17.30
  -4   0   2  573.44   17.60
  -4   0   2  591.94   17.30
  -4   0   2  572.94   17.30
  -4   0   2  612.84   17.40
  -4   0   2  567.44   17.40
  -4   0   2  485.45   17.30
   3   0  -2  105.39    3.50
   3   0  -2  106.79    3.50
   3   0  -2   97.89    3.60
   3   0  -2  104.89    3.40
   3   0  -2  105.09    3.70
   3   0  -2  104.09    3.40
   3   0  -2  104.79    3.40
   3   0  -2  113.49    3.70
   3   0  -2  100.09    3.30
  -3   0   2  104.99    3.50
  -3   0   2  109.99    3.40
  -3   0   2  108.29    3.30
  -3   0   2  104.29    3.50
  -3   0   2  102.79    3.30
  -3   0   2  102.59    3.60
   2   0  -2   30.20    1.30
   2   0  -2   31.00    1.10
   2   0  -2   29.40    1.50
   2   0  -2   29.20    1.30
   2   0  -2   31.10    1.30
   2   0  -2   31.20    1.20
   2   0  -2   31.20    1.20
   2   0  -2   32.90    1.50
  -2   0   2   34.80    1.20
  -2   0   2   33.00    1.20
  -2   0   2   32.30    1.30
  -2   0   2   34.30    1.20
  -2   0   2   35.40    1.30
  -2   0   2   33.00    1.30
  -2   0   2   34.40    1.60
   1   0  -2 1281.47   39.70
   1   0  -2 1298.87   39.50
   1   0  -2 1350.76   39.60
   1   0  -2 1317.17   39.50
   1   0  -2 1321.77   39.70
   1   0  -2 1276.17   39.70
   1   0  -2 1294.07   39.80
  -1   0   2 1269.27   39.80
  -1   0   2 1309.67   39.70
  -1   0   2 1273.47   39.50
  -1   0   2 1340.87   39.90
  -1   0   2 1372.96   39.70
  -1   0   2 1360.76   39.60
   0   0  -2  709.53   21.40
   0   0  -2  681.23   21.50
   0   0  -2  707.13   21.40
   0   0  -2  684.23   21.50
   0   0  -2  707.23   21.40
   0   0  -2  722.13   21.50
   0   0   2  695.83   21.40
   0   0   2  720.43   21.40
   0   0   2  704.23   21.50
   0   0   2  728.83   21.40
   0   0   2  747.33   21.50
  -1   0  -2 1743.13   51.89
  -1   0  -2 1785.02   52.39
  -1   0  -2 1723.43   52.19
  -1   0  -2 1676.23   52.39
  -1   0  -2 1686.83   52.19
  -1   0  -2 1741.63   52.29
  -1   0  -2 1638.54   52.09
  -1   0  -2 1673.43   52.09
   1   0   2 1642.24   52.49
   1   0   2 1784.12   52.29
   1   0   2 1805.12   52.19
   1   0   2 1726.23   52.39
   1   0   2 1734.13   52.29
   1   0   2 1746.83   52.39
   1   0   2 1764.72   52.49
   1   0   2 1737.03   52.19
  -2   0  -2 2953.60   90.69
  -2   0  -2 2878.41   90.69
  -2   0  -2 2987.00   90.49
  -2   0  -2 3005.70   90.89
  -2   0  -2 2942.21   90.59
  -2   0  -2 2998.70   90.59
  -2   0  -2 3101.29   90.69
   2   0   2 2925.21   90.59
   2   0   2 3035.50   90.89
   2   0   2 3065.79   90.69
   2   0   2 3009.20   90.49
   2   0   2 3123.39   90.89
   2   0   2 3028.90   90.99
   2   0   2 2905.81   90.59
   2   0   2 2984.60   90.79
   2   0   2 2993.90   90.59
  -3   0  -2 2631.54   80.99
  -3   0  -2 2629.54   80.29
  -3   0  -2 2624.34   80.59
  -3   0  -2 2733.43   80.89
  -3   0  -2 2644.14   80.69
  -3   0  -2 2718.83   80.99
  -3   0  -2 2696.93   80.39
  -3   0  -2 2790.72   80.89
  -3   0  -2 2635.44   81.09
   3   0   2 2870.71   81.59
   3   0   2 2531.85   80.59
   3   0   2 2742.33   80.89
   3   0   2 2598.14   81.09
   3   0   2 2596.44   81.19
   3   0   2 2802.12   81.09
   3   0   2 2711.23   80.89
   3   0   2 2512.75   80.79
  -4   0  -2  186.98    6.10
  -4   0  -2  185.28    6.20
  -4   0  -2  197.48    6.20
  -4   0  -2  184.68    6.10
  -4   0  -2  203.28    6.20
  -4   0  -2  186.38    6.00
  -4   0  -2  202.58    6.10
  -4   0  -2  190.98    5.90
  -4   0  -2  199.68    6.10
   4   0   2  184.98    6.10
   4   0   2  184.68    6.20
   4   0   2  192.78    6.00
   4   0   2  195.18    6.10
   4   0   2  195.58    6.20
   4   0   2  188.98    6.20
   4   0   2  203.38    6.30
   4   0   2  181.88    6.10
   4   0   2  203.98    6.10
  -5   0  -2  455.05   14.20
  -5   0  -2  466.05   14.10
  -5   0  -2  453.55   14.20
  -5   0  -2  466.15   14.30
   5   0   2  478.45   14.10
   5   0   2  450.55   14.20
   5   0   2  482.65   14.30
   5   0   2  430.46   14.30
   5   0   2  454.95   14.30
   5   0   2  463.45   14.20
  -6   0  -2  147.19    4.80
  -6   0  -2  141.49    5.10
  -6   0  -2  138.69    4.90
  -6   0  -2  139.49    4.90
   6   0   2  142.09    5.10
   6   0   2  151.28    5.10
   6   0   2  136.59    4.80
   6   0   2  144.59    4.90
   6   0   2  143.19    5.10
  -7   0  -2    6.30    1.40
  -7   0  -2    8.00    1.20
  -7   0  -2    4.50    1.20
  -7   0  -2    5.20    1.20
   7   0   2    3.50    1.40
   7   0   2    2.90    1.50
   7   0   2    4.90    1.30
   7   0   2    6.70    1.30
   7   0   2    5.50    1.40
  -8   0  -2  393.66   12.70
  -8   0  -2  392.06   12.70
  -8   0  -2  417.76   13.00
   8   0   2  400.16   13.00
   8   0   2  411.36   13.00
   8   0   2  393.66   12.70
   8   0   2  401.96   12.70
  -9   0  -2   34.50    2.40
  -9   0  -2   26.90    2.40
  -9   0  -2   35.10    2.40
  -9   0  -2   35.90    2.60
   9   0   2   30.20    2.70
   9   0   2   41.20    2.80
   9   0   2   39.60    2.50
   9   0   2   36.10    2.50
 -10   0  -2    0.90    2.00
 -10   0  -2    0.00    1.70
  10   0   2    2.70    1.80
  10   0   2   -2.70    2.30
  10   0   2    2.10    2.10
 -11   0  -2    2.80    2.00
 -11   0  -2    0.60    2.30
  11   0   2   -0.80    2.40
  11   0   2    3.00    2.10
  11   0   2   -1.50    2.70
 -12   0  -2    2.60    2.60
  11  -1  -2    3.20    2.00
 -11   1   2    3.40    2.50
  10  -1  -2   23.30    3.30
  10  -1  -2   21.70    2.20
 -10   1   2   23.80    2.70
   9  -1  -2   -1.20    1.50
   9  -1  -2    0.00    2.20
  -9   1   2    0.90    1.90
   8  -1  -2   16.80    2.50
   8  -1  -2   17.40    1.40
   8  -1  -2   16.30    1.70
  -8   1   2   19.60    2.00
  -8   1   2   17.10    1.40
   7  -1  -2   12.50    1.10
   7  -1  -2   12.70    1.10
   7  -1  -2   12.50    1.80
   7  -1  -2   13.70    0.90
   7  -1  -2   15.40    1.40
  -7   1   2   13.30    1.20
  -7   1   2   14.40    1.10
  -7   1   2   12.50    1.10
  -7   1   2   11.60    1.70
  -7   1   2   12.20    1.10
  -7   1   2   13.50    1.10
   6  -1  -2   91.79    3.90
   6  -1  -2   92.19    3.20
   6  -1  -2   90.89    3.00
   6  -1  -2   86.29    3.00
   6  -1  -2   82.59    3.10
   6  -1  -2   84.19    3.10
   6  -1  -2   85.69    3.30
  -6   1   2   89.49    3.00
  -6   1   2   83.69    3.00
  -6   1   2   86.29    3.00
  -6   1   2   91.79    3.60
  -6   1   2   92.99    3.10
   5  -1  -2    0.70    0.60
   5  -1  -2    0.00    0.70
   5  -1  -2    1.00    0.60
   5  -1  -2    1.40    1.20
   5  -1  -2    1.30    0.60
   5  -1  -2   -0.10    0.70
   5  -1  -2    0.10    0.60
  -5   1   2    1.50    0.60
  -5   1   2    0.80    0.90
  -5   1   2    0.00    0.50
  -5   1   2    1.00    0.60
  -5   1   2    1.30    1.20
  -5   1   2    1.00    0.60
  -5   1   2   -0.30    0.60
   4  -1  -2  205.78    6.30
   4  -1  -2  198.98    6.20
   4  -1  -2  198.58    6.60
   4  -1  -2  201.98    6.30
   4  -1  -2  201.88    6.20
   4  -1  -2  201.38    6.30
   4  -1  -2  203.18    6.30
  -4   1   2  211.58    6.30
  -4   1   2  205.88    6.20
  -4   1   2  194.18    6.60
  -4   1   2  206.48    6.20
  -4   1   2  208.48    6.30
  -4   1   2  195.08    6.50
  -4   1   2  200.18    6.20
   3  -1  -2  216.38    6.80
   3  -1  -2  218.68    6.60
   3  -1  -2  213.48    6.70
   3  -1  -2  226.18    7.00
   3  -1  -2  209.98    6.80
   3  -1  -2  214.28    6.60
   3  -1  -2  222.08    6.70
   3  -1  -2  229.08    7.00
   3  -1  -2  216.88    6.60
   3  -1  -2  208.48    6.90
   3  -1  -2  223.28    6.80
  -3   1   2  219.68    7.00
  -3   1   2  220.18    6.70
  -3   1   2  214.58    6.80
  -3   1   2  220.18    6.60
  -3   1   2  212.88    6.60
  -3   1   2  220.08    6.70
  -3   1   2  217.48    6.60
   2  -1  -2 3970.00  118.59
   2  -1  -2 4008.20  118.79
   2  -1  -2 3977.90  118.19
   2  -1  -2 3992.80  118.39
  -2   1   2 3959.80  117.49
  -2   1   2 3922.51  118.19
  -2   1   2 3870.91  118.69
  -2   1   2 3823.52  117.49
  -2   1   2 3831.32  118.39
  -2   1   2 3946.31  117.49
  -2   1   2 3765.22  118.29
   1  -1  -2 1352.66   41.10
   1  -1  -2 1387.06   41.50
   1  -1  -2 1411.86   41.00
   1  -1  -2 1385.56   41.10
  -1   1   2 1330.47   41.10
  -1   1   2 1373.36   41.20
  -1   1   2 1364.66   41.10
  -1   1   2 1312.67   41.20
   0  -1  -2   15.50    0.70
   0  -1  -2   14.90    0.60
   0  -1  -2   14.00    0.60
   0  -1  -2   16.80    0.70
   0  -1  -2   14.60    0.70
   0  -1  -2   14.50    0.70
   0  -1  -2   14.70    0.60
   0  -1  -2   14.20    0.60
   0  -1  -2   14.60    0.60
   0   1   2   15.00    0.80
   0   1   2   14.50    0.70
   0   1   2   13.50    0.80
   0   1   2   14.20    0.60
   0   1   2   14.40    0.60
   0   1   2   14.40    0.70
   0   1   2   14.80    0.60
   0   1   2   14.40    0.60
  -1  -1  -2 3611.04  109.19
  -1  -1  -2 3477.05  108.79
  -1  -1  -2 3603.94  108.79
  -1  -1  -2 3639.94  109.29
  -1  -1  -2 3467.05  108.99
  -1  -1  -2 3397.46  108.79
  -1  -1  -2 3622.44  108.99
   1   1   2 3472.75  108.89
   1   1   2 3744.43  109.09
   1   1   2 3621.84  109.09
   1   1   2 3730.63  108.99
   1   1   2 3766.82  109.39
   1   1   2 3684.43  108.99
   1   1   2 3731.43  108.89
  -2  -1  -2  103.69    3.40
  -2  -1  -2   99.89    3.50
  -2  -1  -2  100.99    3.40
  -2  -1  -2  105.69    3.40
  -2  -1  -2  103.79    3.40
  -2  -1  -2  103.79    3.50
   2   1   2  107.59    3.50
   2   1   2  103.99    3.40
   2   1   2  105.49    3.20
   2   1   2  103.99    3.50
   2   1   2  101.79    3.40
   2   1   2  102.69    3.40
   2   1   2  110.99    3.50
   2   1   2  105.29    3.40
  -3  -1  -2   18.50    1.00
  -3  -1  -2   20.40    1.20
  -3  -1  -2   16.70    1.00
  -3  -1  -2   18.00    1.20
  -3  -1  -2   19.90    1.00
  -3  -1  -2   18.30    1.10
   3   1   2   17.40    1.10
   3   1   2   18.10    0.80
   3   1   2   16.80    1.10
   3   1   2   16.20    1.00
   3   1   2   18.70    1.20
   3   1   2   17.40    1.10
   3   1   2   18.10    1.00
   3   1   2   16.80    1.10
  -4  -1  -2 1593.64   46.30
  -4  -1  -2 1548.55   46.40
  -4  -1  -2 1570.24   46.50
  -4  -1  -2 1497.15   46.30
  -4  -1  -2 1530.15   46.30
  -4  -1  -2 1493.45   46.30
  -4  -1  -2 1476.75   46.30
  -4  -1  -2 1616.74   46.50
   4   1   2 1457.45   46.30
   4   1   2 1482.35   46.30
   4   1   2 1551.34   46.30
   4   1   2 1622.24   46.50
   4   1   2 1484.05   46.40
   4   1   2 1587.44   46.50
   4   1   2 1474.45   46.40
   4   1   2 1610.14   46.40
  -5  -1  -2  169.28    5.50
  -5  -1  -2  161.18    5.40
  -5  -1  -2  159.08    5.30
   5   1   2  161.18    5.50
   5   1   2  155.48    5.30
   5   1   2  159.88    5.50
   5   1   2  159.88    5.30
   5   1   2  168.28    5.50
   5   1   2  170.48    5.30
  -6  -1  -2  592.04   18.50
  -6  -1  -2  588.84   18.40
  -6  -1  -2  598.34   18.60
   6   1   2  575.24   18.60
   6   1   2  593.84   18.60
   6   1   2  662.33   18.60
   6   1   2  598.44   18.60
   6   1   2  597.34   18.50
   6   1   2  602.44   18.50
  -7  -1  -2  147.19    5.30
  -7  -1  -2  151.68    5.30
  -7  -1  -2  150.58    5.50
   7   1   2  141.29    5.50
   7   1   2  147.59    5.50
   7   1   2  145.49    5.30
   7   1   2  154.18    5.20
   7   1   2  166.78    5.70
  -8  -1  -2  131.49    4.80
  -8  -1  -2  123.69    5.00
  -8  -1  -2  127.49    4.80
   8   1   2  131.69    4.70
   8   1   2  137.49    4.90
   8   1   2  126.39    5.10
   8   1   2  126.19    5.10
  -9  -1  -2    1.90    1.60
  -9  -1  -2    0.10    1.80
  -9  -1  -2    1.60    1.70
  -9  -1  -2    2.30    1.60
   9   1   2    0.60    2.20
   9   1   2    1.90    1.80
   9   1   2    2.90    1.60
   9   1   2    4.60    1.60
 -10  -1  -2   12.70    1.90
 -10  -1  -2   12.50    2.00
 -10  -1  -2    8.10    2.10
  10   1   2   13.20    2.40
  10   1   2   14.50    2.10
  10   1   2   12.40    2.00
  10   1   2   10.70    2.70
 -11  -1  -2    2.50    2.20
 -11  -1  -2    2.50    2.00
 -11  -1  -2    2.20    2.10
  11   1   2    0.30    2.10
  11   1   2    2.70    2.10
  11   1   2    4.80    2.80
  11   1   2    5.60    2.50
 -12  -1  -2    0.60    2.50
  11  -2  -2   -2.20    1.80
 -11   2   2   -2.30    2.50
  10  -2  -2   -0.10    2.80
  10  -2  -2    0.20    1.70
 -10   2   2    2.90    2.30
   9  -2  -2   55.59    3.70
   9  -2  -2   58.39    3.10
  -9   2   2   59.99    3.80
   8  -2  -2    3.30    2.00
   8  -2  -2    4.00    1.40
   8  -2  -2    6.40    1.20
  -8   2   2    9.10    1.90
  -8   2   2    8.30    1.10
   7  -2  -2   11.80    1.10
   7  -2  -2   11.70    0.80
   7  -2  -2   12.40    1.90
   7  -2  -2   14.20    1.40
  -7   2   2   13.30    1.00
  -7   2   2   11.50    1.70
  -7   2   2    8.20    0.90
  -7   2   2   11.40    1.10
  -7   2   2   12.40    1.90
   6  -2  -2   14.00    1.60
   6  -2  -2   15.20    0.90
   6  -2  -2   16.30    1.20
   6  -2  -2   16.00    1.20
   6  -2  -2   15.10    1.10
   6  -2  -2   15.70    1.00
  -6   2   2   14.90    1.50
  -6   2   2   15.20    1.00
  -6   2   2   15.10    1.00
  -6   2   2   13.30    1.60
   5  -2  -2  949.80   28.50
   5  -2  -2  950.90   28.50
   5  -2  -2  891.81   28.80
   5  -2  -2  947.31   28.50
   5  -2  -2  959.00   28.60
   5  -2  -2  949.51   28.60
  -5   2   2  966.10   28.50
  -5   2   2  953.90   28.70
  -5   2   2  965.10   28.50
  -5   2   2  906.21   28.80
  -5   2   2  937.91   28.50
   4  -2  -2  462.55   14.50
   4  -2  -2  491.85   14.40
   4  -2  -2  457.45   14.30
   4  -2  -2  468.05   14.30
   4  -2  -2  472.65   14.30
  -4   2   2  449.26   14.60
  -4   2   2  487.85   14.30
  -4   2   2  473.65   14.30
  -4   2   2  496.45   14.30
  -4   2   2  446.46   14.50
   3  -2  -2  161.38    5.10
   3  -2  -2  155.58    5.10
   3  -2  -2  170.38    5.40
   3  -2  -2  168.08    5.40
   3  -2  -2  163.58    5.00
   3  -2  -2  166.98    5.00
   3  -2  -2  166.98    5.30
   3  -2  -2  158.18    5.30
   3  -2  -2  164.88    5.20
   3  -2  -2  163.88    5.00
  -3   2   2  165.28    5.00
  -3   2   2  167.78    5.00
  -3   2   2  158.58    5.30
  -3   2   2  154.18    5.30
  -3   2   2  167.88    5.00
  -3   2   2  161.88    5.00
  -3   2   2  161.98    5.00
   2  -2  -2  362.36   10.90
   2  -2  -2  351.36   10.70
   2  -2  -2  359.26   10.60
   2  -2  -2  353.66   10.70
   2  -2  -2  344.77   10.60
   2  -2  -2  341.47   10.90
   2  -2  -2  365.76   10.80
   2  -2  -2  329.57   10.80
   2  -2  -2  358.16   10.80
  -2   2   2  360.56   10.60
  -2   2   2  341.37   10.80
  -2   2   2  356.26   10.60
  -2   2   2  356.56   10.60
  -2   2   2  352.46   10.60
  -2   2   2  360.76   10.60
  -2   2   2  342.07   10.90
   1  -2  -2   21.80    1.10
   1  -2  -2   20.40    0.80
   1  -2  -2   21.50    0.80
   1  -2  -2   20.50    1.00
   1  -2  -2   21.50    0.80
   1  -2  -2   20.70    1.10
   1  -2  -2   19.80    0.90
   1  -2  -2   20.70    1.00
   1  -2  -2   21.50    0.80
   1  -2  -2   21.50    1.00
  -1   2   2   20.40    1.00
  -1   2   2   21.60    0.80
  -1   2   2   19.40    1.00
  -1   2   2   19.40    1.00
  -1   2   2   20.30    0.80
  -1   2   2   21.50    0.80
   0  -2  -2    7.20    0.50
   0  -2  -2    6.90    0.50
   0  -2  -2    5.70    0.40
   0  -2  -2    6.80    0.50
   0  -2  -2    6.50    0.50
   0  -2  -2    5.80    0.40
   0  -2  -2    7.80    0.50
   0  -2  -2    7.10    0.60
   0  -2  -2    6.30    0.40
   0   2   2    6.50    0.50
   0   2   2    7.80    0.50
   0   2   2    6.20    0.50
   0   2   2    6.60    0.50
   0   2   2    6.70    0.50
   0   2   2    7.00    0.60
   0   2   2    6.50    0.40
   0   2   2    7.40    0.50
   0   2   2    6.90    0.50
  -1  -2  -2 4854.91  146.49
  -1  -2  -2 4956.30  146.39
  -1  -2  -2 4890.91  146.49
  -1  -2  -2 4811.42  146.59
  -1  -2  -2 4615.34  146.69
  -1  -2  -2 4645.84  146.49
   1   2   2 4791.12  146.49
   1   2   2 4678.43  146.49
   1   2   2 5118.79  146.99
   1   2   2 4880.11  146.09
   1   2   2 5019.70  146.39
   1   2   2 5017.20  146.49
  -2  -2  -2 8066.29  244.78
  -2  -2  -2 8176.08  244.68
  -2  -2  -2 8017.00  243.98
  -2  -2  -2 7948.81  244.88
  -2  -2  -2 8327.77  244.28
  -2  -2  -2 8212.08  244.38
   2   2   2 7857.41  244.08
   2   2   2 8255.27  244.88
   2   2   2 7970.70  244.28
   2   2   2 8265.47  244.38
   2   2   2 8101.29  244.78
   2   2   2 8156.18  244.88
  -3  -2  -2  374.66   12.30
  -3  -2  -2  390.26   12.20
  -3  -2  -2  403.16   12.30
  -3  -2  -2  403.96   12.20
  -3  -2  -2  415.86   12.20
  -3  -2  -2  386.26   12.40
  -3  -2  -2  411.76   12.10
   3   2   2  409.26   12.40
   3   2   2  396.76   12.20
   3   2   2  412.66   12.30
   3   2   2  388.66   12.20
   3   2   2  386.16   12.30
   3   2   2  397.96   12.30
  -4  -2  -2  396.36   12.40
  -4  -2  -2  392.26   12.50
  -4  -2  -2  389.56   12.40
  -4  -2  -2  392.36   12.50
  -4  -2  -2  427.06   12.40
  -4  -2  -2  409.36   12.40
  -4  -2  -2  402.56   12.10
   4   2   2  414.46   12.30
   4   2   2  384.16   12.50
   4   2   2  412.76   12.50
   4   2   2  381.76   12.30
   4   2   2  414.06   12.50
   4   2   2  409.06   12.40
   4   2   2  375.36   12.40
  -5  -2  -2 1282.07   37.60
  -5  -2  -2 1203.78   37.80
  -5  -2  -2 1190.98   37.90
   5   2   2 1249.07   37.90
   5   2   2 1238.48   37.80
   5   2   2 1296.67   37.70
   5   2   2 1299.07   38.00
   5   2   2 1229.18   37.90
  -6  -2  -2   28.40    2.10
  -6  -2  -2   22.30    1.60
  -6  -2  -2   25.90    1.70
   6   2   2   23.80    1.80
   6   2   2   28.70    2.10
   6   2   2   28.50    1.70
   6   2   2   27.80    1.80
   6   2   2   24.60    1.60
  -7  -2  -2  453.85   14.30
  -7  -2  -2  463.45   14.50
  -7  -2  -2  442.66   14.30
   7   2   2  459.35   14.50
   7   2   2  460.45   14.30
   7   2   2  457.45   14.30
   7   2   2  464.35   14.50
  -8  -2  -2   64.59    3.20
  -8  -2  -2   60.29    3.40
  -8  -2  -2   63.19    3.10
   8   2   2   60.09    3.20
   8   2   2   58.99    3.50
   8   2   2   67.89    3.20
   8   2   2   55.09    3.70
  -9  -2  -2   -1.90    1.60
  -9  -2  -2    0.40    1.60
  -9  -2  -2   -0.90    1.70
  -9  -2  -2    0.70    1.70
   9   2   2    0.20    1.90
   9   2   2    0.90    2.00
   9   2   2    1.60    1.80
   9   2   2    0.20    1.60
 -10  -2  -2    9.50    2.10
 -10  -2  -2   14.50    2.20
 -10  -2  -2   10.70    2.10
  10   2   2   13.90    2.60
  10   2   2   10.00    2.70
  10   2   2   14.00    2.20
  10   2   2   14.30    2.00
 -11  -2  -2   13.50    2.20
 -11  -2  -2   12.60    2.40
 -11  -2  -2   14.60    2.40
  11   2   2   17.10    2.50
  11   2   2    9.00    3.00
  11   2   2   13.30    2.30
  11   2   2   11.80    2.70
 -12  -2  -2    4.10    2.50
  11  -3  -2   13.30    2.10
 -11   3   2   12.60    2.90
  10  -3  -2    1.00    1.70
  10  -3  -2    0.40    2.50
 -10   3   2   -1.20    2.30
   9  -3  -2   -2.60    2.20
   9  -3  -2    1.40    1.50
  -9   3   2   -2.10    2.00
  -9   3   2   -1.30    2.00
   8  -3  -2    3.90    1.30
   8  -3  -2    2.30    1.10
   8  -3  -2    3.20    1.90
  -8   3   2    4.60    1.90
  -8   3   2    3.00    1.00
  -8   3   2    2.30    1.90
   7  -3  -2   -0.10    0.70
   7  -3  -2   -0.30    1.70
   7  -3  -2    0.10    0.90
   7  -3  -2    0.40    1.10
  -7   3   2    1.20    0.90
  -7   3   2    1.70    1.00
  -7   3   2   -0.40    0.80
  -7   3   2    1.20    1.70
  -7   3   2    1.10    1.60
   6  -3  -2   10.40    1.20
   6  -3  -2   10.00    1.20
   6  -3  -2    9.60    0.90
   6  -3  -2    9.50    1.00
   6  -3  -2    9.90    0.90
   6  -3  -2    9.40    1.50
  -6   3   2    7.70    1.60
  -6   3   2   11.10    1.00
  -6   3   2   11.00    0.90
  -6   3   2    9.00    1.40
  -6   3   2   12.00    1.00
   5  -3  -2  436.66   13.40
   5  -3  -2  432.86   13.30
   5  -3  -2  436.36   13.70
   5  -3  -2  429.46   13.40
   5  -3  -2  443.86   13.40
  -5   3   2  419.96   13.70
  -5   3   2  420.26   13.60
  -5   3   2  434.36   13.30
  -5   3   2  456.55   13.30
  -5   3   2  456.55   13.40
   4  -3  -2  175.88    5.40
   4  -3  -2  167.88    5.40
   4  -3  -2  167.48    5.40
   4  -3  -2  175.88    5.40
   4  -3  -2  167.68    5.50
   4  -3  -2  172.98    5.70
  -4   3   2  162.98    5.60
  -4   3   2  174.88    5.60
  -4   3   2  175.98    5.40
  -4   3   2  172.28    5.40
  -4   3   2  168.98    5.30
  -4   3   2  173.88    5.40
  -4   3   2  159.58    5.70
  -4   3   2  178.58    5.40
   3  -3  -2  275.17    7.90
   3  -3  -2  232.38    7.60
   3  -3  -2  245.88    7.60
   3  -3  -2  243.98    7.60
   3  -3  -2  246.18    7.70
   3  -3  -2  242.68    7.60
   3  -3  -2  253.07    7.90
  -3   3   2  259.17    7.60
  -3   3   2  252.97    7.60
  -3   3   2  238.48    7.90
  -3   3   2  257.57    7.70
  -3   3   2  248.48    7.60
  -3   3   2  228.98    7.70
  -3   3   2  241.08    7.60
   2  -3  -2  499.85   15.70
   2  -3  -2  510.55   15.70
   2  -3  -2  515.95   15.70
   2  -3  -2  519.15   15.60
   2  -3  -2  531.25   15.70
   2  -3  -2  528.25   15.80
  -2   3   2  536.95   15.70
  -2   3   2  534.35   15.60
  -2   3   2  515.45   15.60
  -2   3   2  480.15   15.70
  -2   3   2  501.75   15.60
  -2   3   2  516.15   15.80
  -2   3   2  526.15   15.70
   1  -3  -2    3.40    0.60
   1  -3  -2    4.50    0.40
   1  -3  -2    5.70    0.50
   1  -3  -2    5.10    0.40
   1  -3  -2    4.10    0.50
   1  -3  -2    3.60    0.50
   1  -3  -2    3.80    0.50
   1  -3  -2    5.30    0.40
  -1   3   2    4.10    0.50
  -1   3   2    4.80    0.40
  -1   3   2    4.20    0.50
  -1   3   2    4.20    0.30
  -1   3   2    4.60    0.50
  -1   3   2    4.00    0.50
  -1   3   2    5.00    0.70
   0  -3  -2 4782.82  147.59
   0  -3  -2 4856.81  147.09
   0  -3  -2 5082.99  147.29
   0  -3  -2 4839.62  147.19
   0  -3  -2 4894.81  147.59
   0  -3  -2 5087.39  147.79
   0  -3  -2 4609.44  147.89
   0  -3  -2 4724.53  147.49
   0   3   2 4965.70  147.59
   0   3   2 4825.32  148.09
   0   3   2 4868.81  147.39
   0   3   2 4980.80  147.49
   0   3   2 5043.30  147.79
  -1  -3  -2 1779.62   54.29
  -1  -3  -2 1745.13   54.19
  -1  -3  -2 1825.62   54.09
  -1  -3  -2 1791.12   53.89
  -1  -3  -2 1811.62   53.89
  -1  -3  -2 1747.13   54.79
  -1  -3  -2 1836.22   54.19
  -1  -3  -2 1808.62   53.99
   1   3   2 1725.03   53.99
   1   3   2 1798.42   53.89
   1   3   2 1818.12   54.29
   1   3   2 1812.42   54.39
   1   3   2 1774.72   54.29
   1   3   2 1770.32   54.49
   1   3   2 1744.33   54.09
   1   3   2 1851.71   53.89
  -2  -3  -2    8.50    0.70
  -2  -3  -2    7.10    0.90
  -2  -3  -2    8.60    0.60
  -2  -3  -2   10.20    0.80
  -2  -3  -2    7.30    0.80
  -2  -3  -2    9.30    0.80
  -2  -3  -2   10.80    0.90
   2   3   2    6.70    0.80
   2   3   2    8.60    0.40
   2   3   2    6.80    0.60
   2   3   2    8.20    0.70
   2   3   2    9.70    0.90
   2   3   2    9.00    0.90
   2   3   2   10.10    0.80
   2   3   2    9.00    0.50
  -3  -3  -2    8.00    0.80
  -3  -3  -2    9.40    0.70
  -3  -3  -2   11.90    1.10
  -3  -3  -2    8.40    0.90
  -3  -3  -2    9.60    0.80
  -3  -3  -2    9.20    0.80
  -3  -3  -2    9.10    1.00
  -3  -3  -2   10.10    1.00
   3   3   2    7.40    0.90
   3   3   2    8.00    0.90
   3   3   2    7.00    0.80
   3   3   2    9.40    0.60
   3   3   2    8.50    0.90
   3   3   2    8.20    0.80
   3   3   2    8.50    0.80
  -4  -3  -2  212.48    6.90
  -4  -3  -2  222.88    6.70
  -4  -3  -2  220.88    6.90
  -4  -3  -2  204.18    7.10
  -4  -3  -2  231.28    7.10
   4   3   2  225.28    7.10
   4   3   2  223.58    6.80
   4   3   2  208.88    7.00
   4   3   2  201.98    6.90
   4   3   2  205.48    6.90
  -5  -3  -2  590.94   18.80
  -5  -3  -2  618.84   18.60
   5   3   2  596.94   18.80
   5   3   2  603.44   18.90
   5   3   2  583.24   18.80
   5   3   2  665.53   18.80
   5   3   2  633.94   19.00
   5   3   2  612.44   19.00
  -6  -3  -2   83.49    3.40
  -6  -3  -2   86.59    3.70
  -6  -3  -2   87.79    2.80
   6   3   2   81.29    3.40
   6   3   2   81.79    3.60
   6   3   2   79.29    3.30
  -7  -3  -2  186.28    5.60
  -7  -3  -2  182.88    6.30
  -7  -3  -2  179.68    6.50
   7   3   2  179.08    6.50
   7   3   2  169.58    6.20
   7   3   2  184.28    6.40
   7   3   2  182.68    5.80
  -8  -3  -2   68.19    3.40
  -8  -3  -2   62.39    3.40
  -8  -3  -2   65.69    3.60
   8   3   2   71.89    3.80
   8   3   2   67.59    3.40
   8   3   2   66.09    3.60
   8   3   2   68.19    3.60
  -9  -3  -2    3.20    2.00
  -9  -3  -2    5.20    1.90
  -9  -3  -2    6.70    1.70
  -9  -3  -2    5.00    1.70
   9   3   2    7.40    1.80
   9   3   2    2.70    2.10
   9   3   2    5.50    2.00
   9   3   2    4.30    2.10
 -10  -3  -2   18.30    2.20
 -10  -3  -2   19.40    2.40
 -10  -3  -2   21.80    2.30
  10   3   2   22.00    2.40
  10   3   2   19.80    2.80
  10   3   2   19.90    2.70
  10   3   2   18.20    2.40
 -11  -3  -2   -2.00    2.20
 -11  -3  -2    0.30    2.10
 -11  -3  -2    0.10    2.20
  11   3   2   -1.40    2.70
  11   3   2    0.60    2.10
  11   3   2    0.90    3.00
  11   3   2    1.70    2.30
  11  -4  -2    6.30    2.00
  10  -4  -2   31.30    3.50
  10  -4  -2   26.70    2.20
 -10   4   2   24.70    2.90
 -10   4   2   15.50    2.70
   9  -4  -2    0.10    2.40
   9  -4  -2    5.80    1.60
  -9   4   2    3.70    2.00
  -9   4   2    7.60    2.40
   8  -4  -2   14.90    2.40
   8  -4  -2   11.70    1.60
   8  -4  -2   12.40    1.40
  -8   4   2   14.60    2.20
  -8   4   2   14.90    1.30
  -8   4   2   11.90    1.40
  -8   4   2   14.70    2.30
   7  -4  -2    1.10    1.00
   7  -4  -2    1.60    1.60
   7  -4  -2    1.20    1.20
  -7   4   2    1.00    1.70
  -7   4   2    0.60    1.00
  -7   4   2    1.10    0.90
  -7   4   2    2.70    1.70
   6  -4  -2  270.87    8.40
   6  -4  -2  270.87    8.60
   6  -4  -2  273.87    8.90
   6  -4  -2  267.87    8.60
   6  -4  -2  279.97    8.40
   6  -4  -2  262.37    8.40
   6  -4  -2  278.87    8.40
  -6   4   2  275.47    8.40
  -6   4   2  258.17    8.40
  -6   4   2  257.67    8.90
  -6   4   2  269.87    8.40
  -6   4   2  267.17    8.80
  -6   4   2  257.17    8.40
  -6   4   2  259.47    8.50
   5  -4  -2  260.87    8.10
   5  -4  -2  253.47    8.10
   5  -4  -2  261.97    8.20
   5  -4  -2  266.97    8.10
   5  -4  -2  260.07    8.40
   5  -4  -2  248.98    8.20
   5  -4  -2  266.87    8.10
  -5   4   2  250.07    8.00
  -5   4   2  258.27    8.40
  -5   4   2  247.78    8.10
  -5   4   2  252.37    8.50
  -5   4   2  269.47    8.10
  -5   4   2  272.77    8.10
  -5   4   2  255.07    8.10
   4  -4  -2  186.88    6.20
   4  -4  -2  198.78    6.40
   4  -4  -2  191.98    6.10
   4  -4  -2  199.38    6.20
   4  -4  -2  194.18    6.20
   4  -4  -2  197.08    6.10
  -4   4   2  190.38    6.50
  -4   4   2  199.18    6.10
  -4   4   2  195.58    6.20
  -4   4   2  194.38    6.40
  -4   4   2  196.68    6.20
  -4   4   2  200.88    6.30
  -4   4   2  190.78    6.10
   3  -4  -2  426.76   13.20
   3  -4  -2  411.86   13.20
   3  -4  -2  445.16   13.10
   3  -4  -2  436.96   13.20
   3  -4  -2  410.46   13.10
   3  -4  -2  435.76   13.20
  -3   4   2  422.26   13.10
  -3   4   2  421.36   13.20
  -3   4   2  422.46   13.10
  -3   4   2  445.86   13.10
  -3   4   2  444.96   13.20
  -3   4   2  433.86   13.10
  -3   4   2  422.86   13.10
  -3   4   2  430.66   13.40
   2  -4  -2  762.02   24.20
   2  -4  -2  792.22   24.10
   2  -4  -2  816.12   24.30
   2  -4  -2  811.22   24.20
   2  -4  -2  756.52   24.20
   2  -4  -2  812.92   24.10
   2  -4  -2  776.42   24.40
   2  -4  -2  852.71   24.20
  -2   4   2  814.62   24.20
  -2   4   2  770.52   24.20
  -2   4   2  797.52   24.20
  -2   4   2  803.02   24.20
  -2   4   2  773.72   24.30
  -2   4   2  833.72   24.20
  -2   4   2  812.42   24.10
   1  -4  -2  746.23   23.10
   1  -4  -2  744.13   23.00
   1  -4  -2  742.53   22.80
   1  -4  -2  796.12   22.90
   1  -4  -2  786.62   23.00
   1  -4  -2  726.83   23.00
   1  -4  -2  755.02   22.90
   1  -4  -2  774.22   22.90
  -1   4   2  749.23   23.00
  -1   4   2  798.32   23.00
  -1   4   2  739.03   22.90
  -1   4   2  731.93   22.90
  -1   4   2  728.03   22.80
  -1   4   2  746.73   23.10
  -1   4   2  795.52   22.90
   0  -4  -2 1950.70   60.49
   0  -4  -2 2009.50   60.39
   0  -4  -2 2059.19   60.79
   0  -4  -2 2005.00   60.49
   0  -4  -2 1937.21   60.79
   0  -4  -2 2030.10   61.09
   0  -4  -2 2116.49   60.79
   0   4   2 1982.20   60.89
   0   4   2 2002.70   60.49
   0   4   2 1919.91   60.39
   0   4   2 2133.09   61.19
   0   4   2 1996.70   60.69
   0   4   2 2011.40   60.89
  -1  -4  -2   63.59    2.30
  -1  -4  -2   57.59    2.60
  -1  -4  -2   61.49    2.30
  -1  -4  -2   58.49    2.40
  -1  -4  -2   59.39    2.00
  -1  -4  -2   61.79    2.30
  -1  -4  -2   59.39    2.20
  -1  -4  -2   65.39    2.00
   1   4   2   61.89    2.30
   1   4   2   58.39    2.20
   1   4   2   59.79    2.20
   1   4   2   59.89    2.00
   1   4   2   61.19    2.50
  -2  -4  -2  720.43   22.40
  -2  -4  -2  749.92   22.50
  -2  -4  -2  743.63   22.40
  -2  -4  -2  765.72   22.40
  -2  -4  -2  740.93   22.50
  -2  -4  -2  715.83   22.60
  -2  -4  -2  760.22   22.50
   2   4   2  720.03   22.30
   2   4   2  725.73   22.40
   2   4   2  738.73   22.60
   2   4   2  751.12   22.40
   2   4   2  754.72   22.50
   2   4   2  719.63   22.50
   2   4   2  717.63   22.50
  -3  -4  -2  798.72   24.00
  -3  -4  -2  810.62   23.70
  -3  -4  -2  774.82   23.90
  -3  -4  -2  747.63   23.70
  -3  -4  -2  774.42   23.80
   3   4   2  801.02   23.90
   3   4   2  730.53   23.70
   3   4   2  792.72   23.50
   3   4   2  783.82   23.60
   3   4   2  809.42   23.80
   3   4   2  756.32   23.80
   3   4   2  767.82   23.70
  -4  -4  -2 1882.21   58.29
  -4  -4  -2 1875.01   58.49
  -4  -4  -2 1934.21   58.49
  -4  -4  -2 2030.10   58.19
   4   4   2 1846.62   58.29
   4   4   2 1993.20   58.49
   4   4   2 1929.61   58.29
   4   4   2 1879.91   58.39
   4   4   2 2025.20   58.29
  -5  -4  -2  188.88    6.40
  -5  -4  -2  185.98    6.70
  -5  -4  -2  200.18    6.20
  -5  -4  -2  192.38    6.60
   5   4   2  192.08    6.60
   5   4   2  189.58    6.40
   5   4   2  193.88    5.80
   5   4   2  196.68    6.20
   5   4   2  186.48    6.40
  -6  -4  -2   98.59    4.00
  -6  -4  -2   99.49    3.40
  -6  -4  -2   94.49    4.10
   6   4   2   99.39    4.00
   6   4   2  105.19    4.10
   6   4   2   95.09    4.20
   6   4   2  101.19    3.20
  -7  -4  -2   65.09    3.50
  -7  -4  -2   64.99    3.30
   7   4   2   60.29    3.30
   7   4   2   67.99    3.60
   7   4   2   67.99    3.50
  -8  -4  -2    4.60    1.80
  -8  -4  -2    2.80    1.90
  -8  -4  -2    2.40    1.30
   8   4   2    4.50    1.80
   8   4   2    2.10    1.80
   8   4   2    3.50    2.00
  -9  -4  -2   20.00    1.90
  -9  -4  -2   20.90    2.30
  -9  -4  -2   19.20    2.30
   9   4   2   19.30    2.50
   9   4   2   17.00    2.60
   9   4   2   21.70    2.30
   9   4   2   22.00    2.50
 -10  -4  -2   16.80    2.50
 -10  -4  -2   16.30    2.40
 -10  -4  -2   16.80    2.10
  10   4   2   15.90    3.00
  10   4   2   18.60    2.30
  10   4   2   13.80    2.50
  10   4   2   14.80    2.70
 -11  -4  -2    3.10    2.40
 -11  -4  -2    0.10    2.30
  11   4   2   -2.50    2.40
  11   4   2    0.80    2.30
  11  -5  -2    1.20    1.90
 -11   5   2   -0.90    2.60
  10  -5  -2   -1.90    1.80
  10  -5  -2   -2.10    2.90
 -10   5   2    3.90    2.50
 -10   5   2   -0.10    2.50
   9  -5  -2    1.80    2.50
   9  -5  -2    0.20    1.60
  -9   5   2   -1.40    2.10
  -9   5   2    0.60    2.30
   8  -5  -2   16.50    1.80
   8  -5  -2   14.70    2.50
   8  -5  -2   14.90    1.50
  -8   5   2   13.80    1.50
  -8   5   2   15.80    1.40
  -8   5   2   17.60    2.50
  -8   5   2   14.90    2.10
   7  -5  -2   75.19    3.30
   7  -5  -2   75.59    3.00
   7  -5  -2   75.89    3.90
  -7   5   2   71.19    3.90
  -7   5   2   74.99    3.80
  -7   5   2   72.59    3.00
  -7   5   2   73.99    3.00
   6  -5  -2  110.99    4.40
   6  -5  -2  118.59    4.60
   6  -5  -2  111.09    4.20
   6  -5  -2  115.39    4.00
   6  -5  -2  115.19    4.00
  -6   5   2  109.09    4.00
  -6   5   2  111.59    3.90
  -6   5   2  117.59    4.60
  -6   5   2  114.29    4.10
  -6   5   2  110.69    4.50
   5  -5  -2    3.90    1.10
   5  -5  -2    2.90    1.00
   5  -5  -2    4.90    0.90
   5  -5  -2    5.20    0.90
   5  -5  -2    4.00    1.00
   5  -5  -2    5.00    0.90
   5  -5  -2    1.90    1.30
  -5   5   2    4.50    0.90
  -5   5   2    3.90    1.00
  -5   5   2    4.30    1.40
  -5   5   2    5.80    0.90
  -5   5   2    5.30    0.90
  -5   5   2    4.50    1.50
  -5   5   2    2.00    0.90
   4  -5  -2    0.70    0.90
   4  -5  -2    1.00    0.70
   4  -5  -2    2.20    1.00
   4  -5  -2    1.60    0.80
   4  -5  -2    1.20    0.90
   4  -5  -2    1.40    0.90
  -4   5   2    1.60    0.80
  -4   5   2    1.20    0.70
  -4   5   2    1.80    0.80
  -4   5   2    1.00    0.80
  -4   5   2    0.70    0.80
  -4   5   2    1.70    1.10
  -4   5   2    2.20    1.20
   3  -5  -2  699.73   21.80
   3  -5  -2  710.13   21.80
   3  -5  -2  704.43   21.90
   3  -5  -2  720.93   21.80
   3  -5  -2  737.03   21.90
   3  -5  -2  706.43   22.10
  -3   5   2  703.83   22.00
  -3   5   2  747.93   21.70
  -3   5   2  710.83   21.80
  -3   5   2  697.53   21.80
  -3   5   2  732.83   21.80
  -3   5   2  722.23   21.80
   2  -5  -2  151.48    4.90
   2  -5  -2  156.08    5.10
   2  -5  -2  152.28    5.00
   2  -5  -2  147.09    5.30
   2  -5  -2  152.78    5.10
   2  -5  -2  154.78    5.10
   2  -5  -2  159.18    5.00
   2  -5  -2  160.08    5.00
  -2   5   2  152.08    4.80
  -2   5   2  161.18    5.00
  -2   5   2  152.08    5.00
  -2   5   2  150.68    5.00
  -2   5   2  148.99    5.00
   1  -5  -2  600.04   18.40
   1  -5  -2  623.14   18.30
   1  -5  -2  564.94   18.30
   1  -5  -2  592.54   18.10
   1  -5  -2  599.64   18.30
   1  -5  -2  594.04   18.40
   1  -5  -2  620.34   18.20
   1  -5  -2  569.74   18.50
  -1   5   2  589.84   18.50
  -1   5   2  602.24   18.10
  -1   5   2  583.44   18.30
  -1   5   2  635.14   18.40
  -1   5   2  607.24   18.30
  -1   5   2  633.94   18.30
  -1   5   2  577.64   18.20
   0  -5  -2  810.92   25.90
   0  -5  -2  825.02   26.10
   0  -5  -2  895.11   25.90
   0  -5  -2  830.32   25.90
   0  -5  -2  890.01   25.70
   0  -5  -2  883.01   26.00
   0   5   2  853.71   25.90
   0   5   2  849.81   26.00
   0   5   2  843.32   25.70
   0   5   2  842.42   25.90
   0   5   2  859.41   25.60
   0   5   2  841.32   25.90
  -1  -5  -2    1.20    0.80
  -1  -5  -2    1.70    0.90
  -1  -5  -2   -0.60    1.00
  -1  -5  -2    1.20    0.40
  -1  -5  -2    1.00    0.80
  -1  -5  -2    1.60    0.40
  -1  -5  -2    2.20    0.90
  -1  -5  -2    2.00    0.80
   1   5   2    1.50    0.90
   1   5   2    0.50    0.90
   1   5   2    1.40    0.90
   1   5   2    2.70    0.80
   1   5   2    0.50    0.70
  -2  -5  -2  226.48    6.90
  -2  -5  -2  230.48    7.40
  -2  -5  -2  237.18    7.30
  -2  -5  -2  227.48    7.40
  -2  -5  -2  226.38    6.90
  -2  -5  -2  215.88    7.20
  -2  -5  -2  217.88    7.50
   2   5   2  229.18    7.10
   2   5   2  229.48    7.50
   2   5   2  223.18    7.20
   2   5   2  241.78    7.50
   2   5   2  226.08    7.40
   2   5   2  221.08    7.30
  -3  -5  -2  209.28    7.10
  -3  -5  -2  228.98    7.00
  -3  -5  -2  213.38    7.20
  -3  -5  -2  212.78    7.00
   3   5   2  216.18    7.00
   3   5   2  209.08    7.00
   3   5   2  217.78    7.20
   3   5   2  221.08    6.90
  -4  -5  -2  757.62   24.30
  -4  -5  -2  735.63   24.30
  -4  -5  -2  786.02   24.20
  -4  -5  -2  854.61   24.30
   4   5   2  765.92   24.10
   4   5   2  811.52   24.30
   4   5   2  792.12   24.10
   4   5   2  817.72   23.90
   4   5   2  784.82   24.30
  -5  -5  -2    7.80    1.50
  -5  -5  -2    5.50    1.50
  -5  -5  -2    7.60    1.70
   5   5   2    6.40    1.50
   5   5   2    7.40    1.30
   5   5   2    8.50    1.70
   5   5   2    6.90    1.00
  -6  -5  -2   17.00    1.90
  -6  -5  -2   10.10    1.80
  -6  -5  -2   13.70    2.00
   6   5   2   11.70    1.70
   6   5   2   18.70    1.50
   6   5   2   16.10    1.80
   6   5   2   11.50    1.80
  -7  -5  -2  107.29    4.60
  -7  -5  -2   99.29    4.20
  -7  -5  -2  101.19    3.80
   7   5   2  102.29    4.70
   7   5   2  107.19    4.30
   7   5   2  101.49    4.40
  -8  -5  -2    6.30    1.30
  -8  -5  -2    4.20    1.90
  -8  -5  -2    5.70    2.20
   8   5   2    2.90    2.10
   8   5   2    4.50    1.90
   8   5   2    3.70    2.00
  -9  -5  -2   26.30    2.00
  -9  -5  -2   23.10    2.60
   9   5   2   28.30    3.00
   9   5   2   25.60    2.60
   9   5   2   24.00    2.90
 -10  -5  -2   -0.30    2.30
 -10  -5  -2   -0.10    2.20
  10   5   2    2.60    2.50
  10   5   2   -0.70    2.60
  10   5   2    2.10    2.70
  10   5   2    2.20    2.20
 -11  -5  -2    0.50    2.50
 -11  -5  -2    3.00    2.50
  11   5   2    0.30    2.60
  11   5   2    3.60    2.50
  11  -6  -2    3.60    2.10
  10  -6  -2    5.10    2.00
  10  -6  -2    4.30    3.10
 -10   6   2    7.70    2.70
 -10   6   2    6.90    2.60
   9  -6  -2   15.10    2.80
   9  -6  -2   11.90    2.00
  -9   6   2   18.40    2.70
  -9   6   2   16.20    2.80
   8  -6  -2    4.10    2.20
   8  -6  -2   -0.20    1.60
   8  -6  -2    0.60    1.30
  -8   6   2    2.90    1.40
  -8   6   2    1.50    2.10
  -8   6   2    0.70    2.10
  -8   6   2    1.40    1.20
   7  -6  -2   64.29    3.70
   7  -6  -2   58.89    3.20
   7  -6  -2   66.99    2.90
  -7   6   2   63.79    3.00
  -7   6   2   66.69    3.90
  -7   6   2   60.19    2.80
  -7   6   2   66.99    3.40
   6  -6  -2  126.99    4.70
   6  -6  -2  132.69    4.90
   6  -6  -2  127.99    4.50
  -6   6   2  122.69    4.40
  -6   6   2  119.79    4.50
  -6   6   2  123.69    5.20
  -6   6   2  127.79    4.60
  -6   6   2  130.89    5.00
   5  -6  -2    6.90    1.40
   5  -6  -2    8.40    1.20
   5  -6  -2    7.80    1.30
   5  -6  -2    6.30    1.30
  -5   6   2    7.80    1.10
  -5   6   2    4.10    1.30
  -5   6   2    7.70    1.10
  -5   6   2    9.00    1.20
  -5   6   2    7.80    1.60
   4  -6  -2   -0.30    1.10
   4  -6  -2    0.00    1.10
   4  -6  -2   -0.20    1.00
   4  -6  -2   -1.00    1.30
  -4   6   2   -0.40    0.90
  -4   6   2    1.00    1.10
  -4   6   2    0.00    1.00
  -4   6   2    0.10    1.30
  -4   6   2    1.10    0.90
   3  -6  -2  283.37    9.10
   3  -6  -2  286.97    9.20
   3  -6  -2  292.57    9.00
   3  -6  -2  281.57    9.40
  -3   6   2  290.97    8.90
  -3   6   2  279.97    9.00
  -3   6   2  291.57    9.00
  -3   6   2  282.67    9.30
  -3   6   2  283.07    9.10
   2  -6  -2  136.79    4.60
   2  -6  -2  134.39    5.00
   2  -6  -2  139.39    4.80
   2  -6  -2  144.29    4.80
  -2   6   2  144.09    4.50
  -2   6   2  138.49    4.80
  -2   6   2  140.99    4.70
  -2   6   2  140.59    4.60
   1  -6  -2 1541.15   44.40
   1  -6  -2 1508.55   44.70
   1  -6  -2 1450.75   44.60
   1  -6  -2 1423.76   44.80
  -1   6   2 1469.25   44.60
  -1   6   2 1466.25   44.60
  -1   6   2 1509.55   44.30
  -1   6   2 1423.86   44.40
   0  -6  -2  187.58    6.70
   0  -6  -2  204.48    6.20
   0  -6  -2  196.48    6.60
   0  -6  -2  210.48    6.60
   0   6   2  192.88    6.20
   0   6   2  204.88    6.20
   0   6   2  190.88    6.40
   0   6   2  194.98    6.50
  -1  -6  -2   19.50    0.90
  -1  -6  -2   18.20    1.40
  -1  -6  -2   15.40    1.70
  -1  -6  -2   22.30    1.60
  -1  -6  -2   18.90    1.00
   1   6   2   19.00    1.50
   1   6   2   16.90    1.50
   1   6   2   17.60    1.50
   1   6   2   19.40    1.30
  -2  -6  -2  145.89    4.50
  -2  -6  -2  138.89    4.90
  -2  -6  -2  149.49    4.40
  -2  -6  -2  147.29    5.40
  -2  -6  -2  141.39    5.10
  -2  -6  -2  145.79    4.40
   2   6   2  143.19    4.60
   2   6   2  138.89    4.90
   2   6   2  139.79    4.90
   2   6   2  135.29    5.00
  -3  -6  -2   30.90    2.30
  -3  -6  -2   33.90    1.30
  -3  -6  -2   30.00    2.10
  -3  -6  -2   35.30    2.70
   3   6   2   32.90    2.00
   3   6   2   29.80    2.30
   3   6   2   33.20    2.00
   3   6   2   29.60    2.10
   3   6   2   35.40    1.80
  -4  -6  -2  365.66   11.50
  -4  -6  -2  354.16   11.30
  -4  -6  -2  339.97   11.50
   4   6   2  345.07   11.40
   4   6   2  362.56   11.30
   4   6   2  365.26   11.20
   4   6   2  355.76   11.40
  -5  -6  -2   29.90    2.30
  -5  -6  -2   37.00    2.30
  -5  -6  -2   37.50    2.60
   5   6   2   38.20    2.40
   5   6   2   36.30    2.60
   5   6   2   35.80    2.40
  -6  -6  -2   -0.10    1.70
  -6  -6  -2    1.50    1.90
  -6  -6  -2    1.50    0.80
  -6  -6  -2   -0.20    1.70
   6   6   2   -0.30    1.50
   6   6   2    0.00    1.50
   6   6   2   -1.40    1.70
  -7  -6  -2   46.20    2.20
  -7  -6  -2   49.50    3.00
  -7  -6  -2   39.40    3.00
   7   6   2   52.29    3.00
   7   6   2   49.00    3.30
   7   6   2   45.80    3.30
  -8  -6  -2   11.90    2.40
  -8  -6  -2   12.80    2.40
   8   6   2   13.30    2.60
   8   6   2   13.60    2.40
   8   6   2   12.50    2.10
  -9  -6  -2    6.50    2.40
   9   6   2    6.00    2.30
   9   6   2    9.20    2.70
   9   6   2    3.40    2.30
 -10  -6  -2    1.40    2.40
 -10  -6  -2    2.50    2.50
  10   6   2   -1.80    2.50
  10   6   2   -0.50    2.80
  10   6   2   -1.00    3.10
  10   6   2   -0.80    2.40
 -11  -6  -2    6.50    2.90
 -11  -6  -2    6.90    3.10
  11   6   2    4.00    3.10
  11   6   2    7.00    3.20
  10  -7  -2    7.70    3.20
  10  -7  -2    9.20    2.30
 -10   7   2    7.90    3.00
   9  -7  -2   12.00    2.20
   9  -7  -2   11.70    2.90
  -9   7   2   12.10    2.70
  -9   7   2   11.10    2.60
   8  -7  -2   18.70    2.70
   8  -7  -2   21.70    2.30
  -8   7   2   24.10    2.70
  -8   7   2   28.60    2.80
  -8   7   2   25.50    2.20
  -8   7   2   27.70    2.30
   7  -7  -2    2.30    1.50
   7  -7  -2    1.70    2.00
   7  -7  -2    2.90    1.70
  -7   7   2    3.60    2.20
  -7   7   2    3.10    1.30
  -7   7   2    4.00    1.40
  -7   7   2   -1.00    1.90
   6  -7  -2   10.50    2.30
   6  -7  -2   10.80    1.90
   6  -7  -2   10.90    1.80
   6  -7  -2   11.10    1.50
  -6   7   2   11.40    1.70
  -6   7   2   11.10    1.50
  -6   7   2   11.80    1.90
  -6   7   2    7.90    2.10
  -6   7   2   11.70    1.40
   5  -7  -2    5.40    1.50
   5  -7  -2    9.50    1.50
   5  -7  -2    7.00    1.80
  -5   7   2    9.50    1.50
  -5   7   2    7.60    1.50
  -5   7   2    6.10    1.30
  -5   7   2    3.80    1.70
   4  -7  -2   94.49    3.80
   4  -7  -2   89.69    4.20
   4  -7  -2   93.29    3.60
   4  -7  -2   87.99    3.80
  -4   7   2   92.69    3.70
  -4   7   2   86.89    4.10
  -4   7   2   88.59    3.50
  -4   7   2   89.89    3.60
   3  -7  -2  219.98    7.60
   3  -7  -2  220.28    7.00
   3  -7  -2  214.28    7.30
   3  -7  -2  210.98    7.30
  -3   7   2  224.28    6.90
  -3   7   2  214.28    7.20
  -3   7   2  214.98    7.10
  -3   7   2  210.98    7.00
   2  -7  -2   98.39    4.20
   2  -7  -2   93.69    3.90
   2  -7  -2  101.49    3.90
  -2   7   2   94.89    3.50
  -2   7   2  100.59    3.80
  -2   7   2   95.99    3.60
  -2   7   2  101.39    3.30
   1  -7  -2  119.49    4.50
   1  -7  -2  117.49    4.80
  -1   7   2  122.39    3.90
  -1   7   2  117.09    3.90
  -1   7   2  118.59    4.40
  -1   7   2  111.39    4.20
   0  -7  -2  323.77   11.00
   0  -7  -2  334.07   10.80
   0   7   2  346.67   10.40
   0   7   2  344.77   10.80
   0   7   2  335.37   10.80
  -1  -7  -2  137.59    5.30
  -1  -7  -2  144.39    4.40
  -1  -7  -2  140.19    5.00
  -1  -7  -2  147.59    4.50
  -1  -7  -2  135.59    5.20
   1   7   2  134.29    5.10
   1   7   2  133.29    5.10
   1   7   2  138.19    5.00
   1   7   2  135.39    4.80
  -2  -7  -2  570.04   18.10
  -2  -7  -2  568.14   17.60
  -2  -7  -2  599.74   17.40
  -2  -7  -2  567.14   17.90
  -2  -7  -2  595.24   17.50
  -2  -7  -2  570.44   18.30
   2   7   2  579.44   18.00
   2   7   2  576.64   17.90
   2   7   2  585.44   18.00
  -3  -7  -2  169.08    6.10
  -3  -7  -2  161.18    6.30
  -3  -7  -2  165.38    5.30
  -3  -7  -2  166.68    5.80
   3   7   2  176.38    6.10
   3   7   2  165.88    5.60
   3   7   2  166.58    5.80
   3   7   2  175.68    6.00
   3   7   2  163.48    5.90
  -4  -7  -2    1.50    0.40
  -4  -7  -2    3.20    1.50
  -4  -7  -2    1.50    1.70
  -4  -7  -2    3.90    1.80
   4   7   2    1.20    1.10
   4   7   2    1.90    1.40
   4   7   2    0.30    1.50
   4   7   2    3.00    1.50
  -5  -7  -2   14.10    0.80
  -5  -7  -2   12.80    2.10
  -5  -7  -2   13.10    1.90
  -5  -7  -2   10.30    2.20
   5   7   2   11.90    1.90
   5   7   2   15.10    1.80
   5   7   2   13.10    1.60
   5   7   2   16.70    2.20
  -6  -7  -2  112.79    5.20
  -6  -7  -2  114.69    5.20
  -6  -7  -2  118.29    4.90
   6   7   2  107.39    4.60
   6   7   2  110.39    4.60
   6   7   2  110.99    5.10
  -7  -7  -2   13.30    2.50
  -7  -7  -2    5.40    2.10
   7   7   2    7.30    2.10
   7   7   2   10.30    2.20
   7   7   2    7.20    2.30
  -8  -7  -2    2.60    2.50
  -8  -7  -2    3.10    2.30
   8   7   2   -0.40    2.20
   8   7   2    2.00    2.50
   8   7   2   -0.50    2.20
  -9  -7  -2   -0.10    2.50
   9   7   2    0.30    2.50
   9   7   2    0.70    2.40
   9   7   2   -1.40    2.70
 -10  -7  -2    3.60    2.90
  10   7   2    1.50    3.20
  10   7   2    1.70    2.70
  10  -8  -2    4.80    2.50
   9  -8  -2    0.20    2.70
   9  -8  -2   -0.30    2.20
   9  -8  -2   -1.30    3.00
  -9   8   2   -0.70    2.70
  -9   8   2   -1.90    2.50
   8  -8  -2    7.40    2.40
   8  -8  -2    6.40    2.20
   8  -8  -2    7.20    2.60
  -8   8   2    9.30    2.70
  -8   8   2    7.10    2.40
   7  -8  -2    9.40    2.10
   7  -8  -2    8.10    2.40
   7  -8  -2    9.10    2.20
  -7   8   2    9.80    2.20
  -7   8   2    7.10    2.30
  -7   8   2   10.60    1.70
   6  -8  -2   20.40    2.50
   6  -8  -2   29.10    2.50
   6  -8  -2   26.10    2.30
  -6   8   2   25.30    2.70
  -6   8   2   25.90    2.30
  -6   8   2   30.30    2.10
   5  -8  -2   66.89    3.80
   5  -8  -2   59.89    3.20
   5  -8  -2   66.59    3.50
  -5   8   2   68.59    3.30
  -5   8   2   57.19    3.20
  -5   8   2   63.19    3.70
  -5   8   2   67.09    3.30
   4  -8  -2  165.98    5.80
   4  -8  -2  166.58    6.10
   4  -8  -2  162.58    6.50
  -4   8   2  160.28    6.00
  -4   8   2  165.88    6.20
  -4   8   2  168.48    5.90
  -4   8   2  172.48    5.80
   3  -8  -2   43.20    2.30
   3  -8  -2   44.90    3.40
   3  -8  -2   42.60    2.90
  -3   8   2   45.40    2.40
  -3   8   2   43.80    2.60
  -3   8   2   44.50    2.00
  -3   8   2   40.60    2.80
   2  -8  -2   85.69    4.00
   2  -8  -2   89.29    3.90
  -2   8   2   86.89    3.80
  -2   8   2   84.39    3.70
  -2   8   2   86.59    3.30
  -2   8   2   87.89    3.10
   1  -8  -2   11.10    1.90
   1  -8  -2   11.30    1.80
  -1   8   2   13.00    1.00
  -1   8   2   12.40    1.10
  -1   8   2   12.40    1.50
  -1   8   2   10.90    1.70
   0  -8  -2   16.20    2.00
   0  -8  -2   20.10    2.10
   0   8   2   19.30    1.80
   0   8   2   22.80    1.40
   0   8   2   18.50    1.90
  -1  -8  -2  220.18    8.10
  -1  -8  -2  232.08    7.70
  -1  -8  -2  226.48    7.90
  -1  -8  -2  232.28    7.30
   1   8   2  226.58    7.90
   1   8   2  250.17    7.50
   1   8   2  227.88    7.90
   1   8   2  233.58    8.00
   1   8   2  235.28    7.70
  -2  -8  -2    3.50    1.50
  -2  -8  -2    6.10    0.90
  -2  -8  -2    5.60    1.90
  -2  -8  -2    4.80    0.60
  -2  -8  -2    4.70    1.80
   2   8   2    3.00    1.70
   2   8   2    3.70    1.80
   2   8   2    5.40    1.90
   2   8   2    5.10    1.40
  -3  -8  -2    2.00    1.80
  -3  -8  -2    1.60    1.60
  -3  -8  -2    3.30    1.90
  -3  -8  -2    3.00    0.70
   3   8   2    2.80    1.60
   3   8   2    4.20    1.10
   3   8   2    2.00    1.70
   3   8   2    3.30    1.50
   3   8   2    2.70    1.60
  -4  -8  -2    3.80    1.90
  -4  -8  -2    6.30    2.00
  -4  -8  -2    5.10    1.90
   4   8   2    5.90    2.00
   4   8   2    4.10    1.90
   4   8   2    5.10    1.30
   4   8   2    3.40    1.60
  -5  -8  -2    5.60    2.20
  -5  -8  -2    5.90    1.90
  -5  -8  -2    4.60    2.10
   5   8   2    5.80    1.80
   5   8   2    8.90    2.00
   5   8   2    6.80    1.60
   5   8   2    9.60    2.20
  -6  -8  -2   61.69    3.90
  -6  -8  -2   55.69    3.90
  -6  -8  -2   52.69    4.10
   6   8   2   58.89    4.10
   6   8   2   57.89    3.80
   6   8   2   49.00    3.40
  -7  -8  -2   41.10    3.20
  -7  -8  -2   31.90    3.20
   7   8   2   34.50    3.00
   7   8   2   34.20    3.30
   7   8   2   29.60    2.70
  -8  -8  -2    3.50    2.60
   8   8   2    0.30    2.20
   8   8   2   -1.50    2.60
   8   8   2    1.60    2.40
  -9  -8  -2    0.00    2.80
   9   8   2    3.40    2.70
   9   8   2    4.30    2.70
   9  -9  -2    3.40    2.50
  -9   9   2    3.50    2.80
  -9   9   2    2.30    2.70
   8  -9  -2   -1.60    2.20
   8  -9  -2   -0.80    2.70
  -8   9   2   -2.40    2.30
  -8   9   2    5.90    2.60
   7  -9  -2    1.90    2.10
   7  -9  -2    1.10    2.10
   7  -9  -2    1.10    2.40
  -7   9   2   -0.30    1.70
  -7   9   2   -0.40    2.50
  -7   9   2    2.20    2.10
   6  -9  -2   21.50    2.50
   6  -9  -2   17.10    2.10
   6  -9  -2   19.30    2.90
  -6   9   2   17.90    2.10
  -6   9   2   19.20    2.60
  -6   9   2   17.20    2.10
   5  -9  -2    3.20    1.60
   5  -9  -2    2.70    2.30
   5  -9  -2    1.00    1.90
  -5   9   2    2.20    1.60
  -5   9   2    2.30    2.20
  -5   9   2    4.00    1.80
  -5   9   2    2.90    1.70
   4  -9  -2   75.19    4.50
   4  -9  -2   70.89    3.30
   4  -9  -2   71.69    3.90
  -4   9   2   69.29    3.50
  -4   9   2   71.69    3.30
  -4   9   2   69.19    3.70
   3  -9  -2   18.40    2.30
   3  -9  -2   25.30    2.40
  -3   9   2   20.50    2.00
  -3   9   2   20.60    2.10
  -3   9   2   23.90    1.70
   2  -9  -2    3.00    1.80
   2  -9  -2    6.50    2.10
  -2   9   2    6.40    1.70
  -2   9   2    6.10    1.20
  -2   9   2    3.30    1.70
   1  -9  -2  410.96   13.30
   1  -9  -2  406.16   13.50
  -1   9   2  399.86   13.10
  -1   9   2  417.86   13.20
  -1   9   2  403.76   12.60
   0  -9  -2   11.50    2.20
   0  -9  -2   16.90    2.00
   0  -9  -2    8.60    2.00
   0   9   2   11.40    2.00
   0   9   2   13.90    1.70
   0   9   2   13.20    2.00
  -1  -9  -2  157.58    6.30
  -1  -9  -2  170.98    6.60
  -1  -9  -2  168.98    6.00
   1   9   2  159.48    5.90
   1   9   2  163.18    6.10
   1   9   2  178.28    6.40
  -2  -9  -2   23.00    2.60
  -2  -9  -2   24.70    1.60
  -2  -9  -2   21.90    2.30
  -2  -9  -2   18.20    2.40
   2   9   2   19.40    2.40
   2   9   2   18.90    2.10
   2   9   2   24.80    2.40
   2   9   2   23.40    2.30
  -3  -9  -2    1.00    2.00
  -3  -9  -2   -2.60    1.90
  -3  -9  -2   -0.90    1.90
   3   9   2   -1.20    1.80
   3   9   2   -1.70    1.80
   3   9   2    0.40    2.00
   3   9   2    0.40    1.20
  -4  -9  -2   -0.10    2.00
  -4  -9  -2    5.10    2.40
  -4  -9  -2    5.00    2.00
   4   9   2    0.30    2.10
   4   9   2    1.30    2.10
   4   9   2    1.00    1.40
   4   9   2    3.30    2.00
  -5  -9  -2   20.50    2.60
  -5  -9  -2   21.90    2.50
  -5  -9  -2   20.70    2.80
   5   9   2   18.80    2.70
   5   9   2   24.50    2.10
   5   9   2   22.60    2.60
   5   9   2   20.50    2.60
  -6  -9  -2    1.20    2.20
  -6  -9  -2    7.60    2.80
  -6  -9  -2    3.10    2.30
   6   9   2    4.60    2.30
   6   9   2    3.80    1.90
   6   9   2    6.30    2.70
  -7  -9  -2   26.90    3.20
  -7  -9  -2   33.00    3.10
   7   9   2   26.40    3.20
   7   9   2   31.30    2.80
   7   9   2   32.40    3.00
  -8  -9  -2    1.90    2.80
   8   9   2   -0.10    2.40
   8   9   2    0.00    2.50
   9   9   2    6.50    2.90
   8 -10  -2    2.90    3.60
   8 -10  -2   -2.50    2.50
  -8  10   2    0.60    3.00
  -8  10   2    2.20    2.40
   7 -10  -2    4.00    2.50
   7 -10  -2   -1.10    2.70
  -7  10   2    3.30    2.90
  -7  10   2    2.00    2.10
  -7  10   2    7.30    2.20
   6 -10  -2   12.60    2.50
   6 -10  -2   12.10    2.70
  -6  10   2   11.90    2.10
  -6  10   2    9.90    2.80
  -6  10   2   12.30    2.20
   5 -10  -2   29.80    2.90
   5 -10  -2   29.00    3.00
  -5  10   2   27.00    3.00
  -5  10   2   33.00    2.40
  -5  10   2   36.30    2.70
   4 -10  -2    3.30    2.40
   4 -10  -2    6.70    2.30
  -4  10   2    5.60    2.00
  -4  10   2   11.60    1.70
  -4  10   2    7.00    2.00
   3 -10  -2    3.50    2.10
   3 -10  -2    3.10    2.10
  -3  10   2    2.40    1.80
  -3  10   2    2.60    2.00
  -3  10   2    3.10    1.40
   2 -10  -2   -2.20    2.10
   2 -10  -2   -4.20    1.90
  -2  10   2    2.20    1.20
  -2  10   2    3.60    1.90
  -2  10   2    1.20    1.80
   1 -10  -2   13.90    2.50
   1 -10  -2   11.80    2.30
  -1  10   2   17.70    2.30
  -1  10   2   15.80    2.20
   0 -10  -2   24.70    2.80
   0 -10  -2   21.70    2.70
   0 -10  -2   20.90    2.20
   0  10   2   25.60    2.60
   0  10   2   20.30    2.30
   0  10   2   28.40    2.20
  -1 -10  -2   42.00    3.00
  -1 -10  -2   38.10    3.20
  -1 -10  -2   37.00    3.10
   1  10   2   44.60    2.90
   1  10   2   43.30    3.20
   1  10   2   47.10    3.10
  -2 -10  -2   -0.50    2.40
  -2 -10  -2   -1.20    2.20
  -2 -10  -2    2.90    2.20
   2  10   2    1.20    2.20
   2  10   2   -0.20    2.00
  -3 -10  -2   26.90    2.80
  -3 -10  -2   25.00    3.10
  -3 -10  -2   38.20    3.00
   3  10   2   36.30    2.70
   3  10   2   39.40    3.10
   3  10   2   30.70    3.10
   3  10   2   32.90    2.10
  -4 -10  -2    5.70    2.70
  -4 -10  -2   -1.80    2.10
  -4 -10  -2    0.90    2.30
   4  10   2   -1.90    2.20
   4  10   2    5.00    2.50
   4  10   2   -1.40    1.50
   4  10   2    3.40    2.10
  -5 -10  -2    6.30    2.60
  -5 -10  -2    5.30    2.50
  -5 -10  -2    6.90    2.80
   5  10   2    7.40    2.70
   5  10   2    6.60    2.70
   5  10   2   10.60    2.00
   5  10   2   10.00    2.60
  -6 -10  -2    3.00    2.40
  -6 -10  -2    2.00    2.80
  -6 -10  -2    0.80    2.40
   6  10   2    2.70    2.40
   6  10   2   -0.10    2.00
   6  10   2   -3.50    2.70
  -7 -10  -2    1.50    2.90
   7  10   2    1.20    2.80
   7 -11  -2   13.80    3.40
  -7  11   2    9.40    3.20
  -7  11   2   10.10    2.40
  -7  11   2   13.60    2.80
   6 -11  -2    0.90    2.90
   6 -11  -2    0.90    2.70
  -6  11   2    5.80    2.10
  -6  11   2    1.20    3.00
  -6  11   2    4.70    2.30
   5 -11  -2    8.50    2.80
   5 -11  -2    5.40    2.90
  -5  11   2    3.70    2.80
  -5  11   2    6.70    2.00
  -5  11   2    8.00    2.30
   4 -11  -2    3.50    2.60
   4 -11  -2    1.10    2.60
  -4  11   2    5.80    2.20
  -4  11   2    4.80    1.70
   3 -11  -2    4.60    2.50
   3 -11  -2    5.50    2.60
  -3  11   2    7.40    2.10
  -3  11   2    4.50    2.20
   2 -11  -2   49.50    3.50
   2 -11  -2   38.30    3.40
  -2  11   2   55.19    3.40
  -2  11   2   47.50    3.30
   1 -11  -2   20.40    3.00
   1 -11  -2   18.50    2.80
  -1  11   2   11.90    2.50
  -1  11   2   15.60    2.50
   0 -11  -2   18.70    2.80
   0 -11  -2   19.80    2.50
   0 -11  -2   23.50    3.00
   0  11   2   25.40    2.60
   0  11   2   13.60    2.60
   0  11   2   18.00    2.40
  -1 -11  -2    0.60    2.30
  -1 -11  -2    1.50    2.60
  -1 -11  -2    3.10    2.10
   1  11   2    4.40    2.50
   1  11   2    3.00    2.20
   1  11   2   -0.80    1.90
  -2 -11  -2    0.70    2.60
  -2 -11  -2   -2.00    2.20
  -2 -11  -2    1.30    2.20
   2  11   2   -1.60    2.10
   2  11   2   -2.30    2.20
  -3 -11  -2    6.50    2.90
  -3 -11  -2    3.50    2.40
  -3 -11  -2    7.10    2.70
   3  11   2    5.30    2.50
   3  11   2    9.10    2.80
   3  11   2    3.40    2.70
  -4 -11  -2   20.70    3.00
  -4 -11  -2   25.60    3.60
  -4 -11  -2   24.30    3.10
   4  11   2   22.40    3.10
   4  11   2   27.60    3.40
   4  11   2   27.70    3.10
  -5 -11  -2    2.70    2.80
  -5 -11  -2    1.90    3.00
  -5 -11  -2    3.90    2.70
   5  11   2    3.70    2.80
   5  11   2    5.70    3.00
   5  11   2   -0.50    2.90
  -6 -11  -2   10.30    3.50
  -6 -11  -2   14.20    2.90
  -7  12   2    4.40    3.80
   6 -12  -2    3.60    3.30
  -6  12   2   -4.50    2.40
   5 -12  -2   -3.70    3.10
   5 -12  -2    3.40    3.70
  -5  12   2    1.10    2.80
  -5  12   2   -3.10    2.30
   4 -12  -2    9.30    3.10
   4 -12  -2    2.70    3.00
  -4  12   2    4.80    2.60
   3 -12  -2   15.00    3.10
   3 -12  -2    7.10    3.00
  -3  12   2   10.10    2.60
  -3  12   2   15.90    4.50
   2 -12  -2   29.80    3.60
   2 -12  -2   24.50    3.20
  -2  12   2   25.00    3.00
  -2  12   2   27.90    3.00
   1 -12  -2   -1.90    3.00
   1 -12  -2   -1.40    2.60
   1 -12  -2   -1.80    2.40
  -1  12   2    1.00    2.40
  -1  12   2   -2.60    2.10
  -1  12   2   -0.30    2.50
   0 -12  -2    6.50    2.50
   0 -12  -2    6.80    2.90
   0 -12  -2    4.40    2.80
   0  12   2    6.50    2.50
   0  12   2    3.60    2.30
   0  12   2    9.00    2.80
  -1 -12  -2    8.20    2.80
  -1 -12  -2    1.20    2.80
  -1 -12  -2    0.70    2.70
   1  12   2    7.60    2.90
   1  12   2    4.00    2.60
   1  12   2    3.50    2.80
  -2 -12  -2    6.10    2.60
  -2 -12  -2    3.80    3.10
  -2 -12  -2    2.10    2.50
   2  12   2    5.10    2.50
   2  12   2    2.80    2.80
   2  12   2    3.40    2.90
  -3 -12  -2   -0.30    2.60
  -3 -12  -2   -1.00    2.60
  -3 -12  -2    2.50    3.20
   3  12   2    5.30    2.60
   3  12   2    2.60    3.00
   3  12   2    0.10    2.80
  -4 -12  -2    3.30    2.80
  -4 -12  -2   16.70    3.70
   4  12   2    8.60    3.00
  -5 -12  -2   -2.30    3.40
  -5 -12  -2   -1.80    2.70
   4 -13  -2    2.80    3.30
  -4  13   2   -1.10    2.70
   3 -13  -2   -1.00    2.90
  -3  13   2    0.60    2.80
   2 -13  -2    1.40    3.00
   2 -13  -2    1.80    2.80
  -2  13   2    0.90    3.50
  -2  13   2    0.80    2.70
  -2  13   2    1.30    2.60
   1 -13  -2    7.50    3.90
   1 -13  -2    1.80    3.10
   1 -13  -2    7.50    2.80
  -1  13   2    3.50    3.10
  -1  13   2    9.40    2.60
  -1  13   2    6.80    2.70
   0 -13  -2   -0.60    3.40
   0 -13  -2   -4.40    2.80
   0 -13  -2   -0.40    3.30
   0  13   2    1.20    3.20
   0  13   2   -0.40    3.70
   0  13   2   -1.80    3.00
  -1 -13  -2    8.30    3.50
  -1 -13  -2    2.60    3.00
  -2 -13  -2   -0.60    3.80
  -2 -13  -2   -1.60    2.80
   2  13   2    1.40    2.90
  -1 -11   3   -1.40    3.40
   0 -11   3    1.60    3.40
   1 -11   3   34.30    4.00
  -2  11  -3    0.30    3.40
   2 -11   3    0.30    3.40
  -3  11  -3   10.80    3.40
  -4  11  -3    7.40    3.50
  -5  11  -3    2.10    3.20
   2  10  -3   -0.10    2.90
   2  10  -3    0.80    2.90
   2  10  -3   -0.90    2.70
  -2 -10   3    2.30    3.50
  -2 -10   3    3.80    2.60
   1  10  -3   20.20    3.60
   1  10  -3   16.20    3.00
   1  10  -3   13.80    3.10
   1  10  -3   14.10    2.80
  -1 -10   3   12.40    2.80
  -1 -10   3   15.80    3.20
   0  10  -3    3.60    3.00
   0  10  -3    2.10    2.80
   0  10  -3   -0.30    2.80
   0 -10   3    2.50    2.70
   0 -10   3    7.00    3.10
  -1  10  -3   27.90    3.20
  -1  10  -3   31.20    3.40
  -1  10  -3   36.80    3.80
   1 -10   3   32.80    3.50
  -2  10  -3    4.10    3.00
  -2  10  -3    1.60    2.80
  -2  10  -3    2.50    2.70
   2 -10   3    1.50    3.00
  -3  10  -3   -2.10    2.80
  -3  10  -3    0.00    3.00
  -3  10  -3    3.30    2.90
   3 -10   3    3.20    3.20
  -4  10  -3    9.70    3.00
  -4  10  -3    9.30    2.70
  -4  10  -3    5.60    2.90
   4 -10   3    7.70    3.40
  -5  10  -3   16.00    3.30
  -5  10  -3   11.50    2.90
  -5  10  -3   16.00    3.30
   5 -10   3   14.30    3.70
  -6  10  -3    6.60    2.70
  -6  10  -3   10.30    3.20
  -7  10  -3   -2.80    3.20
   5   9  -3    9.10    2.90
   5   9  -3    9.40    2.90
   5   9  -3   11.70    3.20
   5   9  -3    9.30    2.90
  -5  -9   3    4.40    2.70
   4   9  -3   -0.30    2.50
   4   9  -3   -3.60    2.60
   4   9  -3   -0.70    2.60
  -4  -9   3   -0.30    2.60
   3   9  -3   -0.80    2.90
   3   9  -3   -2.10    2.50
   3   9  -3    2.10    2.50
   3   9  -3    2.40    2.90
  -3  -9   3    0.80    2.30
   2   9  -3    7.90    2.70
   2   9  -3    8.60    2.70
   2   9  -3    4.40    2.80
   2   9  -3    6.10    2.30
  -2  -9   3    8.00    2.90
  -2  -9   3    5.50    2.60
  -2  -9   3    6.10    2.40
   1   9  -3   49.80    3.70
   1   9  -3   51.49    3.80
   1   9  -3   47.00    3.60
  -1  -9   3   50.19    3.60
  -1  -9   3   48.60    3.70
   0   9  -3   29.20    3.20
   0   9  -3   26.70    3.10
   0   9  -3   24.40    3.10
   0  -9   3   29.00    3.10
  -1   9  -3   25.50    3.20
  -1   9  -3   32.60    3.20
  -1   9  -3   31.50    3.40
   1  -9   3   38.70    3.50
  -2   9  -3   39.90    3.30
  -2   9  -3   41.10    3.50
  -2   9  -3   46.80    3.50
   2  -9   3   50.89    3.80
  -3   9  -3   22.90    3.00
  -3   9  -3   26.80    3.20
  -3   9  -3   25.10    2.90
   3  -9   3   24.70    3.30
  -4   9  -3   49.10    3.70
  -4   9  -3   48.20    3.50
  -4   9  -3   46.20    3.50
   4  -9   3   64.99    4.30
  -5   9  -3   60.89    4.00
  -5   9  -3   57.39    4.10
  -5   9  -3   59.39    4.20
   5  -9   3   61.09    4.30
  -6   9  -3    7.20    3.00
  -6   9  -3   14.10    3.00
  -6   9  -3   13.20    2.50
  -6   9  -3    6.60    2.00
   6  -9   3   10.40    3.10
  -7   9  -3   -1.20    3.00
  -7   9  -3    0.50    3.20
  -7   9  -3   -2.30    2.80
  -7   9  -3   -0.50    2.10
  -7   9  -3    1.90    2.20
  -7   9  -3   -3.80    2.60
   7  -9   3    3.40    4.10
   7  -9   3    3.40    3.60
   7  -9   3   -0.20    2.70
  -8   9  -3   15.30    3.30
  -8   9  -3   13.80    2.70
   8  -9   3   13.70    3.40
  -9   9  -3    4.30    3.70
   6   8  -3    2.20    2.50
   6   8  -3    3.10    2.70
   6   8  -3   -1.50    2.70
   6   8  -3   -0.20    2.70
  -6  -8   3   -1.30    2.50
   5   8  -3   -1.50    2.60
   5   8  -3    0.60    2.40
   5   8  -3   -1.60    2.40
   5   8  -3    1.90    2.70
  -5  -8   3    3.40    2.40
   4   8  -3    4.00    2.30
   4   8  -3    7.80    2.60
   4   8  -3    8.50    2.70
  -4  -8   3    8.70    2.40
  -4  -8   3    8.70    3.60
   3   8  -3   -3.60    2.40
   3   8  -3   -0.10    2.20
   3   8  -3    3.20    2.00
   3   8  -3    1.10    2.40
  -3  -8   3   -5.30    2.20
  -3  -8   3   -1.80    2.00
  -3  -8   3   -0.70    2.40
   2   8  -3    6.50    2.50
   2   8  -3   10.50    2.30
   2   8  -3   13.80    2.70
   2   8  -3   14.60    2.60
  -2  -8   3   11.70    2.30
  -2  -8   3    8.40    2.10
  -2  -8   3   10.60    2.60
   1   8  -3   -0.90    2.20
   1   8  -3    0.40    2.20
   1   8  -3    4.00    2.40
  -1  -8   3    1.90    2.20
  -1  -8   3    2.30    2.20
   0   8  -3  160.48    6.40
   0   8  -3  155.58    6.30
   0   8  -3  146.69    6.30
   0  -8   3  158.58    6.30
  -1   8  -3   57.89    4.00
  -1   8  -3   58.79    4.00
  -1   8  -3   62.89    3.90
   1  -8   3   52.59    3.00
   1  -8   3   58.69    4.20
  -2   8  -3   46.60    3.30
  -2   8  -3   53.89    3.60
  -2   8  -3   44.90    3.30
   2  -8   3   46.60    3.40
   2  -8   3   43.90    3.00
  -3   8  -3   38.80    2.30
  -3   8  -3   41.40    3.10
  -3   8  -3   34.50    3.10
  -3   8  -3   44.60    3.20
   3  -8   3   39.70    3.10
   3  -8   3   51.49    3.50
  -4   8  -3   17.30    2.30
  -4   8  -3   24.00    2.80
  -4   8  -3   19.40    1.70
  -4   8  -3   21.10    2.90
   4  -8   3   18.40    2.10
   4  -8   3   19.00    2.70
  -5   8  -3   45.00    3.10
  -5   8  -3   45.10    3.40
  -5   8  -3   38.10    3.30
  -5   8  -3   54.19    3.30
  -5   8  -3   43.30    2.90
   5  -8   3   40.00    2.90
   5  -8   3   46.80    3.30
   5  -8   3   49.20    3.70
  -6   8  -3    0.40    2.60
  -6   8  -3    2.30    2.00
  -6   8  -3    3.00    2.30
  -6   8  -3   -0.20    1.70
  -6   8  -3    0.60    2.40
   6  -8   3   -1.60    2.30
   6  -8   3    1.00    2.00
   6  -8   3    2.60    2.70
  -7   8  -3   11.60    2.80
  -7   8  -3   14.10    2.20
  -7   8  -3   12.70    2.80
  -7   8  -3   14.70    2.70
  -7   8  -3   13.40    2.60
  -7   8  -3   10.80    2.20
   7  -8   3    8.70    2.60
   7  -8   3   11.80    2.40
   7  -8   3   13.70    3.00
   7  -8   3   15.80    3.10
  -8   8  -3    0.50    2.70
  -8   8  -3    1.50    2.40
  -8   8  -3    2.00    2.50
  -8   8  -3    1.90    2.20
   8  -8   3    1.20    3.10
   8  -8   3   -0.50    2.30
   8  -8   3   -3.40    2.90
   8  -8   3   -0.40    2.50
  -9   8  -3   33.00    3.50
  -9   8  -3   24.10    3.10
  -9   8  -3   33.80    3.10
  -9   8  -3   32.60    3.50
   9  -8   3   26.70    3.30
   9  -8   3   32.70    3.90
   9  -8   3   33.30    3.50
   6   7  -3   10.90    2.60
   6   7  -3    6.10    2.50
   6   7  -3    4.00    2.50
   6   7  -3    5.10    2.80
   6   7  -3    5.80    2.30
  -6  -7   3    5.40    2.40
   5   7  -3    7.20    2.30
   5   7  -3    7.30    2.30
   5   7  -3    5.00    2.20
   5   7  -3    7.00    2.50
  -5  -7   3   10.00    2.20
  -5  -7   3    5.00    2.20
   4   7  -3   18.50    2.50
   4   7  -3   19.30    2.80
   4   7  -3   20.30    2.40
   4   7  -3   21.10    2.70
  -4  -7   3   22.00    2.40
  -4  -7   3   18.90    2.20
   3   7  -3    7.00    2.40
   3   7  -3    8.10    2.40
   3   7  -3    7.00    1.90
   3   7  -3    8.60    2.20
  -3  -7   3    9.10    2.10
  -3  -7   3    8.20    2.30
  -3  -7   3    5.00    2.00
   2   7  -3  175.68    6.70
   2   7  -3  182.28    6.90
   2   7  -3  186.88    6.80
  -2  -7   3  173.28    6.00
  -2  -7   3  173.28    6.80
  -2  -7   3  168.98    6.00
  -2  -7   3  179.48    6.70
   1   7  -3  144.69    5.90
   1   7  -3  161.38    6.00
   1   7  -3  154.78    6.20
  -1  -7   3  146.59    5.20
  -1  -7   3  154.58    5.90
  -1  -7   3  143.39    5.90
   0   7  -3   28.80    2.70
   0   7  -3   24.20    2.60
   0   7  -3   21.60    2.20
   0  -7   3   22.40    2.40
   0  -7   3   21.80    1.60
  -1   7  -3   19.10    2.30
  -1   7  -3   16.70    2.50
  -1   7  -3   19.10    2.20
  -1   7  -3   16.00    1.00
   1  -7   3   19.50    2.40
   1  -7   3   15.10    1.50
  -2   7  -3   49.70    3.60
  -2   7  -3   48.60    3.20
  -2   7  -3   48.60    3.30
   2  -7   3   47.00    2.80
   2  -7   3   51.09    3.60
  -3   7  -3   78.39    3.90
  -3   7  -3   80.89    3.80
  -3   7  -3   78.59    4.30
   3  -7   3   69.09    3.90
   3  -7   3   74.39    3.50
  -4   7  -3  144.69    5.80
  -4   7  -3  147.59    5.70
  -4   7  -3  138.79    5.70
  -4   7  -3  145.89    6.00
   4  -7   3  141.69    5.40
   4  -7   3  143.99    5.90
   4  -7   3  138.69    5.70
  -5   7  -3    8.10    2.00
  -5   7  -3    7.20    2.30
  -5   7  -3    5.20    1.90
  -5   7  -3    8.20    1.90
   5  -7   3    6.70    1.70
   5  -7   3    4.10    1.90
   5  -7   3    6.10    2.30
   5  -7   3    5.90    2.20
  -6   7  -3    9.80    1.80
  -6   7  -3   10.50    2.40
  -6   7  -3   10.90    1.90
  -6   7  -3    8.90    2.40
  -6   7  -3   14.10    2.10
   6  -7   3   10.30    2.40
   6  -7   3   13.00    2.30
   6  -7   3   16.90    2.50
   6  -7   3    7.60    2.00
  -7   7  -3  121.39    5.40
  -7   7  -3  110.39    5.00
  -7   7  -3  106.89    4.90
  -7   7  -3  106.69    5.50
  -7   7  -3  105.29    5.30
  -7   7  -3  104.39    4.70
   7  -7   3  109.79    5.30
   7  -7   3  108.29    5.60
   7  -7   3  112.69    5.20
   7  -7   3  108.69    5.60
  -8   7  -3   22.60    3.20
  -8   7  -3   23.50    2.80
  -8   7  -3   23.40    2.70
  -8   7  -3   19.40    2.70
  -8   7  -3   17.20    2.40
   8  -7   3   15.30    2.60
   8  -7   3   22.40    3.30
   8  -7   3   20.60    3.20
  -9   7  -3    2.80    2.60
  -9   7  -3    2.40    2.30
  -9   7  -3    1.50    2.50
  -9   7  -3    1.80    2.40
   9  -7   3   -1.60    2.90
   9  -7   3    1.90    2.40
   9  -7   3    3.40    2.90
 -10   7  -3    9.70    2.60
 -10   7  -3   13.30    3.00
 -10   7  -3   13.00    3.20
  10  -7   3   13.30    3.00
   7   6  -3    3.90    2.50
   7   6  -3    2.50    2.10
   7   6  -3    3.80    2.60
  -7  -6   3    0.70    2.20
   6   6  -3    2.50    2.10
   6   6  -3    3.90    2.20
   6   6  -3    3.50    2.30
   6   6  -3    7.80    2.40
   6   6  -3    5.30    2.10
  -6  -6   3    1.80    2.20
  -6  -6   3    5.10    2.10
   5   6  -3   15.40    2.10
   5   6  -3   12.50    2.20
   5   6  -3   11.20    2.30
   5   6  -3   12.20    2.20
  -5  -6   3   13.00    2.20
  -5  -6   3   14.00    2.20
   4   6  -3   59.69    4.00
   4   6  -3   66.49    4.00
   4   6  -3   70.39    3.60
   4   6  -3   64.09    3.70
  -4  -6   3   67.49    3.70
  -4  -6   3   66.59    3.60
   3   6  -3   29.60    2.60
   3   6  -3   30.60    2.30
   3   6  -3   26.10    2.30
   3   6  -3   30.50    2.60
  -3  -6   3   26.40    2.40
  -3  -6   3   29.90    2.30
  -3  -6   3   35.20    2.60
  -3  -6   3   30.30    1.90
   2   6  -3   92.89    4.40
   2   6  -3   93.39    4.40
   2   6  -3   93.59    4.20
  -2  -6   3   90.89    3.40
  -2  -6   3   90.19    3.50
  -2  -6   3   95.59    4.20
  -2  -6   3   83.39    4.20
   1   6  -3   48.00    3.10
   1   6  -3   47.20    3.20
   1   6  -3   45.80    3.10
  -1  -6   3   43.90    2.90
  -1  -6   3   44.70    2.20
  -1  -6   3   45.80    3.10
   0   6  -3   23.50    2.10
   0   6  -3   19.20    2.10
   0   6  -3   25.00    2.20
   0  -6   3   23.10    1.80
   0  -6   3   27.50    2.30
  -1   6  -3  166.28    6.10
  -1   6  -3  176.98    6.30
  -1   6  -3  166.88    6.30
   1  -6   3  168.08    5.70
   1  -6   3  171.78    6.20
  -2   6  -3  508.05   16.10
  -2   6  -3  511.35   16.20
  -2   6  -3  504.95   16.20
   2  -6   3  499.45   16.20
   2  -6   3  529.55   15.90
  -3   6  -3   22.70    2.10
  -3   6  -3   23.30    2.20
  -3   6  -3   25.10    2.20
  -3   6  -3   22.30    1.90
   3  -6   3   19.40    1.60
   3  -6   3   23.70    2.30
   3  -6   3   21.90    1.90
  -4   6  -3   25.10    2.10
  -4   6  -3   25.70    2.50
  -4   6  -3   25.70    2.00
  -4   6  -3   24.60    2.30
   4  -6   3   26.30    2.20
   4  -6   3   23.20    2.30
   4  -6   3   26.30    1.90
  -5   6  -3    4.80    1.60
  -5   6  -3    2.00    2.00
  -5   6  -3    6.80    2.00
  -5   6  -3    6.40    1.60
   5  -6   3    2.80    1.40
   5  -6   3    5.60    1.70
   5  -6   3    4.10    1.90
   5  -6   3    6.60    2.10
  -6   6  -3  130.69    5.40
  -6   6  -3  117.69    4.90
  -6   6  -3  111.99    4.90
  -6   6  -3  113.39    4.70
   6  -6   3  118.99    5.20
   6  -6   3  122.69    5.40
   6  -6   3  116.49    5.00
  -7   6  -3   51.69    3.60
  -7   6  -3   49.50    2.90
  -7   6  -3   48.40    3.20
  -7   6  -3   51.99    3.90
  -7   6  -3   47.10    3.20
   7  -6   3   54.89    3.90
   7  -6   3   52.19    3.30
   7  -6   3   53.19    3.50
  -8   6  -3   71.09    4.60
  -8   6  -3   71.99    4.40
  -8   6  -3   65.89    4.10
  -8   6  -3   70.79    3.80
  -8   6  -3   79.59    4.30
   8  -6   3   71.59    4.60
   8  -6   3   74.29    4.90
   8  -6   3   71.49    4.00
  -9   6  -3   -3.20    2.10
  -9   6  -3   -1.70    1.90
  -9   6  -3    0.80    2.20
  -9   6  -3    0.30    2.40
   9  -6   3    1.80    2.70
   9  -6   3   -1.60    2.70
   9  -6   3   -1.00    2.30
 -10   6  -3    1.70    2.60
 -10   6  -3    4.20    2.40
 -10   6  -3   -4.10    2.30
 -10   6  -3   -4.80    2.50
  10  -6   3    1.10    2.60
  10  -6   3    0.70    3.20
 -11   6  -3    1.20    2.80
 -11   6  -3    1.30    2.60
  11  -6   3    4.90    3.10
   8   5  -3    3.00    2.90
   8   5  -3   11.00    2.60
   7   5  -3   -2.00    2.50
   7   5  -3    1.70    2.20
   7   5  -3    1.50    1.80
  -7  -5   3    1.30    2.00
   6   5  -3    6.30    1.90
   6   5  -3   11.50    2.10
   6   5  -3    9.70    2.10
   6   5  -3    7.10    2.40
   6   5  -3   11.00    2.10
  -6  -5   3   10.20    2.20
  -6  -5   3   11.80    1.90
   5   5  -3   27.50    2.40
   5   5  -3   22.20    2.40
   5   5  -3   26.60    2.20
   5   5  -3   26.60    2.30
  -5  -5   3   28.50    2.20
  -5  -5   3   27.10    2.40
   4   5  -3   22.40    2.20
   4   5  -3   32.80    2.30
   4   5  -3   25.60    2.30
   4   5  -3   27.60    2.10
  -4  -5   3   28.90    1.70
  -4  -5   3   31.60    2.50
  -4  -5   3   28.70    2.10
  -4  -5   3   29.30    2.30
   3   5  -3  263.67    8.60
   3   5  -3  248.48    8.40
   3   5  -3  252.07    8.70
   3   5  -3  267.47    8.70
  -3  -5   3  250.97    8.50
  -3  -5   3  260.57    8.10
  -3  -5   3  259.87    8.70
  -3  -5   3  252.07    8.70
   2   5  -3  161.48    5.30
   2   5  -3  156.38    5.70
   2   5  -3  152.68    5.80
   2   5  -3  154.68    5.60
  -2  -5   3  153.58    5.80
  -2  -5   3  151.18    5.70
  -2  -5   3  149.88    5.20
  -2  -5   3  157.28    5.20
   1   5  -3    4.90    0.50
   1   5  -3    4.10    1.40
   1   5  -3    5.70    0.80
   1   5  -3    2.20    1.60
   1   5  -3    4.90    1.40
  -1  -5   3    3.70    1.70
  -1  -5   3    6.20    1.50
  -1  -5   3    4.30    0.80
   0   5  -3  354.16   11.80
   0   5  -3  374.56   11.90
   0   5  -3  381.36   11.80
   0  -5   3  369.36   11.40
   0  -5   3  365.56   11.80
  -1   5  -3  211.28    7.40
  -1   5  -3  217.48    7.30
  -1   5  -3  215.18    7.40
   1  -5   3  223.18    7.00
   1  -5   3  215.28    7.30
  -2   5  -3  160.48    5.70
  -2   5  -3  163.08    5.70
  -2   5  -3  153.78    5.80
  -2   5  -3  162.28    5.80
   2  -5   3  162.18    5.80
   2  -5   3  168.18    5.40
   2  -5   3  161.08    5.70
  -3   5  -3   44.00    2.90
  -3   5  -3   38.80    2.50
  -3   5  -3   44.60    2.40
  -3   5  -3   40.80    2.70
   3  -5   3   39.30    2.40
   3  -5   3   41.80    2.60
   3  -5   3   45.70    2.30
  -4   5  -3   24.30    1.90
  -4   5  -3   22.50    1.90
  -4   5  -3   28.60    2.30
  -4   5  -3   26.60    2.10
   4  -5   3   22.20    1.60
   4  -5   3   27.30    2.00
   4  -5   3   27.10    2.20
   4  -5   3   26.60    2.20
  -5   5  -3   17.40    1.80
  -5   5  -3   12.30    2.00
  -5   5  -3   12.10    1.60
  -5   5  -3   14.10    1.90
   5  -5   3   18.10    1.90
   5  -5   3   11.40    2.00
   5  -5   3   10.90    1.80
  -6   5  -3  240.38    8.20
  -6   5  -3  244.18    8.70
  -6   5  -3  252.57    8.50
  -6   5  -3  250.47    8.30
   6  -5   3  248.58    8.40
   6  -5   3  252.67    8.70
   6  -5   3  257.07    8.70
  -7   5  -3   97.19    4.70
  -7   5  -3   94.09    3.80
  -7   5  -3   96.79    4.40
  -7   5  -3   96.99    4.50
  -7   5  -3   97.69    4.30
   7  -5   3   97.59    4.70
   7  -5   3   96.99    4.90
   7  -5   3   97.89    4.40
  -8   5  -3   53.89    3.90
  -8   5  -3   52.79    3.50
  -8   5  -3   53.99    3.20
  -8   5  -3   52.29    3.70
   8  -5   3   52.89    3.30
   8  -5   3   49.20    3.50
   8  -5   3   53.69    3.70
  -9   5  -3   -0.70    1.90
  -9   5  -3    2.70    2.00
  -9   5  -3   -0.40    2.20
  -9   5  -3   -1.50    2.00
   9  -5   3    0.70    2.60
   9  -5   3   -2.40    2.50
   9  -5   3   -0.10    2.00
 -10   5  -3   16.10    2.40
 -10   5  -3   13.60    2.70
 -10   5  -3   16.70    2.50
 -10   5  -3   11.40    2.50
  10  -5   3   15.40    3.30
  10  -5   3   12.20    2.70
  10  -5   3   14.20    3.10
 -11   5  -3    2.70    2.60
 -11   5  -3    6.80    2.50
  11  -5   3    4.40    2.70
   9   4  -3   -4.10    2.20
   8   4  -3    3.80    2.50
   8   4  -3   -1.80    2.00
   7   4  -3    1.40    2.70
   7   4  -3    1.40    2.40
   7   4  -3    5.90    2.10
   7   4  -3    4.40    1.70
  -7  -4   3    2.70    1.70
   6   4  -3   64.79    3.50
   6   4  -3   64.29    4.10
   6   4  -3   68.09    3.70
   6   4  -3   61.29    3.30
  -6  -4   3   57.29    3.60
  -6  -4   3   57.99    3.30
   5   4  -3   88.99    3.80
   5   4  -3   93.39    4.00
   5   4  -3   92.59    4.00
   5   4  -3   91.09    4.00
  -5  -4   3   90.69    3.80
  -5  -4   3   95.29    4.10
  -5  -4   3   90.39    4.10
   4   4  -3   43.00    2.90
   4   4  -3   45.80    2.90
   4   4  -3   40.00    2.60
   4   4  -3   40.20    2.40
  -4  -4   3   43.20    2.50
  -4  -4   3   42.90    2.70
  -4  -4   3   40.30    1.90
  -4  -4   3   41.20    2.80
   3   4  -3    5.20    1.40
   3   4  -3    9.70    1.20
   3   4  -3    6.40    1.40
   3   4  -3    7.40    1.20
   3   4  -3    6.70    1.30
   3   4  -3    5.40    1.50
  -3  -4   3    7.00    1.50
  -3  -4   3    6.10    1.00
  -3  -4   3    4.50    1.20
  -3  -4   3    8.40    1.40
   2   4  -3   35.90    2.20
   2   4  -3   31.40    2.20
   2   4  -3   32.20    2.10
   2   4  -3   34.20    1.80
   2   4  -3   36.50    1.30
   2   4  -3   31.90    2.30
  -2  -4   3   34.10    1.90
  -2  -4   3   32.40    2.30
  -2  -4   3   33.80    2.50
   1   4  -3  173.08    6.20
   1   4  -3  175.58    6.20
   1   4  -3  192.28    6.20
   1   4  -3  192.18    5.80
   1   4  -3  178.38    6.10
   1   4  -3  188.08    5.60
  -1  -4   3  167.98    6.30
  -1  -4   3  183.88    6.20
  -1  -4   3  181.98    5.80
   0   4  -3  164.28    5.20
   0   4  -3  143.39    5.20
   0   4  -3  148.09    5.10
   0   4  -3  140.49    5.20
   0  -4   3  143.09    4.70
   0  -4   3  145.49    5.20
  -1   4  -3  627.54   19.10
  -1   4  -3  624.14   18.90
  -1   4  -3  616.84   19.00
  -1   4  -3  615.84   19.00
   1  -4   3  621.04   18.80
   1  -4   3  600.14   19.10
   1  -4   3  604.54   18.90
  -2   4  -3  416.06   13.00
  -2   4  -3  397.46   13.00
  -2   4  -3  406.66   12.90
  -2   4  -3  411.96   12.90
   2  -4   3  429.26   12.70
   2  -4   3  416.76   13.00
   2  -4   3  408.76   12.90
  -3   4  -3    0.40    1.10
  -3   4  -3    0.50    1.00
  -3   4  -3   -0.40    1.10
  -3   4  -3    1.00    1.40
   3  -4   3    1.10    1.20
   3  -4   3    0.70    1.10
   3  -4   3    1.00    1.40
   3  -4   3   -0.60    0.80
  -4   4  -3  891.71   26.50
  -4   4  -3  848.22   26.40
  -4   4  -3  857.21   26.30
  -4   4  -3  866.11   26.30
   4  -4   3  890.81   26.50
   4  -4   3  848.92   26.30
   4  -4   3  826.02   26.50
  -5   4  -3  494.45   15.50
  -5   4  -3  512.25   15.80
  -5   4  -3  500.35   15.70
  -5   4  -3  497.75   15.50
   5  -4   3  502.25   15.60
   5  -4   3  496.95   15.80
   5  -4   3  487.25   15.70
  -6   4  -3  152.48    5.40
  -6   4  -3  157.28    5.80
  -6   4  -3  157.68    5.70
  -6   4  -3  162.88    5.70
  -6   4  -3  158.28    5.70
   6  -4   3  161.98    6.10
   6  -4   3  154.88    5.90
   6  -4   3  171.08    5.80
  -7   4  -3   80.89    3.30
  -7   4  -3   92.19    4.00
  -7   4  -3   85.09    3.80
  -7   4  -3   86.49    4.20
  -7   4  -3   83.39    3.80
   7  -4   3   85.99    4.50
   7  -4   3   81.79    4.20
   7  -4   3   81.39    3.90
  -8   4  -3   21.10    2.50
  -8   4  -3   21.80    2.10
  -8   4  -3   19.90    2.00
   8  -4   3   12.80    2.50
   8  -4   3   19.60    2.40
   8  -4   3   20.10    2.10
  -9   4  -3    4.30    2.00
  -9   4  -3    7.80    1.90
  -9   4  -3    7.90    2.20
   9  -4   3    7.00    2.70
   9  -4   3    6.30    2.20
   9  -4   3    6.60    2.40
 -10   4  -3   10.90    2.30
 -10   4  -3   18.10    2.30
 -10   4  -3    9.30    2.60
  10  -4   3   13.10    3.00
  10  -4   3   16.20    2.60
  10  -4   3   15.30    3.00
 -11   4  -3   21.50    2.60
 -11   4  -3   18.80    3.00
 -11   4  -3   20.20    2.90
  11  -4   3   14.60    2.70
  11  -4   3   26.80    3.90
  10   3  -3    9.50    2.50
   9   3  -3    9.40    3.10
   9   3  -3    7.70    2.20
   8   3  -3    2.20    2.30
   8   3  -3    2.00    1.90
   7   3  -3    2.40    1.40
   7   3  -3    1.60    1.70
   7   3  -3   -1.40    2.20
   7   3  -3    1.50    1.50
  -7  -3   3    1.40    1.20
  -7  -3   3    1.50    1.40
   6   3  -3   45.20    3.10
   6   3  -3   47.80    3.00
   6   3  -3   48.20    2.80
   6   3  -3   40.40    2.50
  -6  -3   3   42.40    2.60
  -6  -3   3   44.40    2.30
  -6  -3   3   44.30    3.10
   5   3  -3   20.50    1.70
   5   3  -3   20.40    1.60
   5   3  -3   20.70    1.80
   5   3  -3   23.20    1.90
   5   3  -3   18.50    2.20
  -5  -3   3   16.90    2.00
  -5  -3   3   21.40    1.80
  -5  -3   3   19.70    1.60
  -5  -3   3   20.40    1.30
   4   3  -3   44.10    2.60
   4   3  -3   42.10    2.30
   4   3  -3   38.80    2.30
   4   3  -3   38.00    2.10
  -4  -3   3   42.20    1.90
  -4  -3   3   41.90    2.20
  -4  -3   3   40.10    2.70
  -4  -3   3   39.80    2.50
   3   3  -3    6.40    1.10
   3   3  -3    6.00    1.10
   3   3  -3    5.90    1.00
   3   3  -3    8.50    1.30
   3   3  -3    5.80    1.20
   3   3  -3    4.60    1.00
   3   3  -3    5.90    0.60
  -3  -3   3    4.00    1.10
  -3  -3   3    4.60    1.30
  -3  -3   3    5.40    0.90
  -3  -3   3    4.80    1.10
   2   3  -3   62.09    2.60
   2   3  -3   56.59    2.60
   2   3  -3   60.29    2.80
   2   3  -3   58.79    2.60
   2   3  -3   61.39    2.40
   2   3  -3   62.29    2.10
  -2  -3   3   59.79    2.40
  -2  -3   3   60.89    2.90
  -2  -3   3   62.29    2.60
   1   3  -3  843.72   26.60
   1   3  -3  861.61   26.50
   1   3  -3  836.22   26.50
   1   3  -3  886.21   26.20
   1   3  -3  914.01   26.30
   1   3  -3  907.41   26.60
  -1  -3   3  811.42   26.60
  -1  -3   3  901.01   26.60
   0   3  -3  580.34   16.90
   0   3  -3  541.35   16.90
   0   3  -3  546.65   16.80
   0   3  -3  517.55   16.80
   0  -3   3  540.05   16.50
   0  -3   3  556.04   16.90
  -1   3  -3   61.39    2.60
  -1   3  -3   65.99    2.70
  -1   3  -3   67.19    2.80
  -1   3  -3   65.99    2.60
  -1   3  -3   71.39    2.70
   1  -3   3   61.69    2.70
   1  -3   3   65.69    2.60
   1  -3   3   67.89    2.30
  -2   3  -3    1.00    0.90
  -2   3  -3   -0.30    1.00
  -2   3  -3    0.10    0.80
  -2   3  -3   -0.90    0.90
  -2   3  -3    0.80    0.90
   2  -3   3   -0.30    0.80
   2  -3   3    0.20    0.50
   2  -3   3    0.10    0.90
  -3   3  -3   54.79    2.30
  -3   3  -3   53.59    2.40
  -3   3  -3   52.89    2.60
  -3   3  -3   51.39    2.30
   3  -3   3   59.59    2.50
   3  -3   3   52.79    2.40
   3  -3   3   48.90    2.30
   3  -3   3   49.90    2.60
  -4   3  -3  181.08    6.00
  -4   3  -3  182.18    6.30
  -4   3  -3  179.88    6.10
  -4   3  -3  179.38    6.20
   4  -3   3  187.88    6.40
   4  -3   3  182.18    6.10
   4  -3   3  182.28    6.30
   4  -3   3  193.88    6.00
  -5   3  -3  848.12   25.80
  -5   3  -3  833.92   25.70
  -5   3  -3  836.02   26.00
   5  -3   3  828.62   26.00
   5  -3   3  853.11   25.80
   5  -3   3  832.82   26.00
   5  -3   3  877.31   25.70
  -6   3  -3    4.10    0.90
  -6   3  -3    6.50    1.30
  -6   3  -3    4.60    1.40
  -6   3  -3    4.30    1.60
   6  -3   3    6.50    1.70
   6  -3   3    5.90    1.50
   6  -3   3    6.40    0.90
   6  -3   3    6.00    1.60
  -7   3  -3   31.30    1.70
  -7   3  -3   33.30    2.10
  -7   3  -3   30.20    2.10
  -7   3  -3   36.50    2.60
   7  -3   3   32.90    2.50
   7  -3   3   34.40    2.50
   7  -3   3   34.30    2.30
  -8   3  -3   20.50    1.80
  -8   3  -3   17.70    2.20
  -8   3  -3   15.60    1.90
   8  -3   3   19.90    2.40
   8  -3   3   18.00    2.20
   8  -3   3   20.40    2.10
  -9   3  -3  132.49    5.10
  -9   3  -3  123.39    5.00
  -9   3  -3  116.79    5.40
   9  -3   3  131.19    5.70
   9  -3   3  114.69    5.40
   9  -3   3  130.49    5.20
 -10   3  -3   70.19    3.80
 -10   3  -3   65.19    3.90
 -10   3  -3   65.49    3.90
  10  -3   3   70.59    4.40
  10  -3   3   58.69    3.90
  10  -3   3   62.19    4.30
 -11   3  -3    3.40    2.00
 -11   3  -3   -0.50    2.40
  11  -3   3    5.50    2.50
  11  -3   3   -0.10    3.30
  11  -3   3    4.50    2.80
  10   2  -3    1.70    2.10
   9   2  -3    4.50    2.60
   9   2  -3    2.50    1.90
   8   2  -3    2.70    2.40
   8   2  -3    3.40    1.70
  -8  -2   3    3.20    1.50
   7   2  -3   26.90    2.70
   7   2  -3   28.90    1.90
   7   2  -3   29.40    1.90
   7   2  -3   24.90    2.10
  -7  -2   3   27.10    1.80
  -7  -2   3   27.50    1.80
   6   2  -3  116.39    4.50
   6   2  -3  113.69    4.20
   6   2  -3  118.39    4.30
   6   2  -3  119.89    5.00
  -6  -2   3  112.39    4.20
  -6  -2   3  111.09    4.60
  -6  -2   3  115.59    4.20
   5   2  -3   51.69    2.60
   5   2  -3   53.29    2.40
   5   2  -3   51.09    2.60
   5   2  -3   47.70    2.30
   5   2  -3   53.59    3.20
  -5  -2   3   50.59    2.40
  -5  -2   3   49.40    2.50
  -5  -2   3   50.79    2.30
  -5  -2   3   51.19    3.10
   4   2  -3    1.80    0.90
   4   2  -3    4.70    1.20
   4   2  -3    2.90    1.20
   4   2  -3    4.20    1.10
   4   2  -3    3.10    0.90
   4   2  -3    2.20    0.90
  -4  -2   3    2.00    1.40
  -4  -2   3    1.60    0.90
  -4  -2   3    3.00    1.00
  -4  -2   3    2.50    0.80
  -4  -2   3    3.10    0.80
  -4  -2   3    3.50    0.80
   3   2  -3    7.20    0.80
   3   2  -3    5.30    0.90
   3   2  -3    5.20    1.00
   3   2  -3    6.20    0.90
   3   2  -3    4.50    0.80
   3   2  -3    5.30    1.10
   3   2  -3    6.60    0.90
   3   2  -3    6.70    0.70
  -3  -2   3    6.40    0.90
  -3  -2   3    7.00    0.90
  -3  -2   3    7.80    1.40
  -3  -2   3    6.30    0.90
  -3  -2   3    6.30    0.90
  -3  -2   3    6.80    0.80
   2   2  -3  661.73   20.00
   2   2  -3  632.84   20.00
   2   2  -3  644.94   20.10
   2   2  -3  667.03   19.90
   2   2  -3  642.74   20.10
   2   2  -3  663.23   20.10
   2   2  -3  680.33   20.00
  -2  -2   3  678.23   20.00
  -2  -2   3  652.13   20.00
  -2  -2   3  627.74   20.20
  -2  -2   3  655.53   20.10
  -2  -2   3  679.63   20.00
   1   2  -3 2167.18   69.89
   1   2  -3 2321.47   69.69
   1   2  -3 2399.86   69.49
   1   2  -3 2267.27   69.59
   1   2  -3 2267.37   69.49
   1   2  -3 2275.97   69.59
   1   2  -3 2284.17   69.49
  -1  -2   3 2246.68   69.69
  -1  -2   3 2240.38   69.49
  -1  -2   3 2430.46   69.59
  -1  -2   3 2377.66   69.49
  -1  -2   3 2389.36   69.49
  -1  -2   3 2356.86   69.59
   0   2  -3   34.90    1.80
   0   2  -3   37.00    1.70
   0   2  -3   39.80    1.80
   0   2  -3   35.00    1.90
   0   2  -3   37.40    1.70
   0   2  -3   40.80    1.60
   0  -2   3   37.70    1.70
   0  -2   3   37.80    1.70
   0  -2   3   38.60    1.60
   0  -2   3   40.30    1.70
   0  -2   3   39.70    1.80
   0  -2   3   41.00    1.80
  -1   2  -3    3.90    0.90
  -1   2  -3    3.60    0.70
  -1   2  -3    3.20    0.80
  -1   2  -3    3.00    0.80
  -1   2  -3    3.10    0.70
  -1   2  -3    2.80    0.80
  -1   2  -3    2.60    0.70
   1  -2   3    5.00    0.90
   1  -2   3    2.90    0.70
   1  -2   3    3.60    0.80
   1  -2   3    2.60    0.70
   1  -2   3    3.20    0.40
   1  -2   3    4.70    0.80
  -2   2  -3   62.69    2.60
  -2   2  -3   65.69    2.70
  -2   2  -3   62.39    2.50
  -2   2  -3   64.59    2.50
  -2   2  -3   70.29    2.50
  -2   2  -3   65.49    2.40
  -2   2  -3   68.89    2.40
   2  -2   3   68.69    2.40
   2  -2   3   69.79    2.40
   2  -2   3   69.69    2.60
   2  -2   3   63.09    2.40
   2  -2   3   66.29    2.70
   2  -2   3   61.79    2.50
  -3   2  -3 3060.69   84.09
  -3   2  -3 2716.33   84.19
  -3   2  -3 2872.91   83.89
  -3   2  -3 2716.23   83.69
  -3   2  -3 2672.03   84.19
   3  -2   3 2911.21   83.89
   3  -2   3 2828.72   83.69
   3  -2   3 2640.64   84.09
   3  -2   3 2709.73   83.89
   3  -2   3 2711.63   83.69
  -4   2  -3 1152.18   35.00
  -4   2  -3 1161.48   35.00
  -4   2  -3 1116.49   35.20
   4  -2   3 1148.99   35.00
   4  -2   3 1166.78   35.20
   4  -2   3 1159.78   35.20
   4  -2   3 1177.58   34.90
   4  -2   3 1166.08   35.20
  -5   2  -3  744.83   23.30
  -5   2  -3  748.73   23.10
  -5   2  -3  749.42   23.00
  -5   2  -3  766.12   23.10
   5  -2   3  783.92   23.00
   5  -2   3  749.03   23.30
   5  -2   3  734.13   23.30
   5  -2   3  779.42   23.20
  -6   2  -3    0.40    1.00
  -6   2  -3    0.00    1.10
  -6   2  -3   -1.10    0.70
  -6   2  -3    1.00    1.40
   6  -2   3    0.80    0.60
   6  -2   3   -1.20    1.20
   6  -2   3   -0.10    1.40
   6  -2   3    0.30    1.40
  -7   2  -3  155.58    4.90
  -7   2  -3  157.78    5.80
  -7   2  -3  151.88    5.40
  -7   2  -3  154.78    5.50
   7  -2   3  153.48    5.50
   7  -2   3  154.78    5.80
   7  -2   3  153.28    5.70
  -8   2  -3   96.09    4.10
  -8   2  -3   95.29    3.90
  -8   2  -3   93.69    4.30
   8  -2   3  102.99    4.80
   8  -2   3   94.69    4.50
   8  -2   3  102.99    4.00
  -9   2  -3   27.40    2.30
  -9   2  -3   32.00    2.70
  -9   2  -3   28.80    2.20
   9  -2   3   30.10    2.40
   9  -2   3   28.40    2.70
   9  -2   3   28.30    2.80
 -10   2  -3   55.29    3.40
 -10   2  -3   55.29    3.50
 -10   2  -3   55.89    3.40
  10  -2   3   56.99    3.30
  10  -2   3   47.00    3.60
  10  -2   3   45.90    3.40
 -11   2  -3   16.60    2.40
 -11   2  -3   16.30    2.90
  11  -2   3   14.90    3.40
  11  -2   3   17.00    2.60
  11  -2   3   16.20    3.00
 -12   2  -3    0.40    3.20
  10   1  -3   17.40    2.20
 -10  -1   3   18.00    2.40
   9   1  -3    1.70    2.60
   9   1  -3    3.40    1.70
  -9  -1   3    2.20    1.80
   8   1  -3   25.40    2.10
   8   1  -3   23.70    2.90
  -8  -1   3   24.80    2.10
   7   1  -3   39.00    2.30
   7   1  -3   43.30    2.20
   7   1  -3   37.20    2.20
   7   1  -3   38.50    2.60
   7   1  -3   45.30    3.00
  -7  -1   3   41.20    2.20
  -7  -1   3   38.00    2.50
  -7  -1   3   40.40    2.20
   6   1  -3   83.69    3.30
   6   1  -3   81.39    3.40
   6   1  -3   83.89    3.10
   6   1  -3   79.99    3.90
  -6  -1   3   81.69    3.30
  -6  -1   3   82.79    3.10
  -6  -1   3   85.79    3.20
   5   1  -3    2.30    0.80
   5   1  -3    3.10    1.10
   5   1  -3    1.70    1.40
   5   1  -3    4.50    0.90
   5   1  -3    4.50    1.00
  -5  -1   3    2.70    1.60
  -5  -1   3    4.90    0.80
  -5  -1   3    5.20    1.00
  -5  -1   3    3.90    0.90
  -5  -1   3    2.80    0.90
   4   1  -3  126.99    4.30
   4   1  -3  128.19    4.40
   4   1  -3  134.09    4.50
   4   1  -3  124.99    4.40
   4   1  -3  137.99    4.70
  -4  -1   3  134.49    4.40
  -4  -1   3  135.49    4.40
  -4  -1   3  131.29    4.40
  -4  -1   3  128.59    4.70
  -4  -1   3  136.09    4.30
  -4  -1   3  131.89    4.40
  -4  -1   3  138.39    4.50
   3   1  -3  722.03   22.10
   3   1  -3  703.63   22.10
   3   1  -3  739.63   22.20
   3   1  -3  748.43   22.20
   3   1  -3  731.03   22.20
   3   1  -3  755.22   22.10
   3   1  -3  745.03   22.20
   3   1  -3  713.63   22.20
  -3  -1   3  735.63   22.10
  -3  -1   3  688.03   22.40
  -3  -1   3  741.23   22.20
  -3  -1   3  711.43   22.10
  -3  -1   3  719.63   22.10
  -3  -1   3  737.63   22.20
  -3  -1   3  727.03   22.10
  -3  -1   3  747.13   22.10
   2   1  -3   51.69    2.00
   2   1  -3   55.69    2.00
   2   1  -3   51.89    2.10
   2   1  -3   48.20    2.10
   2   1  -3   54.99    1.90
   2   1  -3   54.69    2.00
   2   1  -3   50.39    2.00
  -2  -1   3   56.69    2.20
  -2  -1   3   55.49    2.10
  -2  -1   3   57.39    1.90
  -2  -1   3   56.29    2.00
  -2  -1   3   51.99    2.30
  -2  -1   3   59.09    2.10
  -2  -1   3   57.89    2.00
   1   1  -3  437.66   14.30
   1   1  -3  465.85   14.20
   1   1  -3  458.75   14.30
   1   1  -3  463.85   14.20
   1   1  -3  450.25   14.40
   1   1  -3  484.65   14.20
   1   1  -3  476.25   14.30
  -1  -1   3  440.36   14.50
  -1  -1   3  458.55   14.30
  -1  -1   3  500.05   14.40
  -1  -1   3  492.05   14.30
  -1  -1   3  488.05   14.20
  -1  -1   3  458.25   14.30
  -1  -1   3  479.65   14.30
   0   1  -3  208.08    6.70
   0   1  -3  203.78    6.80
   0   1  -3  215.68    6.60
   0   1  -3  206.48    6.70
   0   1  -3  219.58    6.70
   0   1  -3  214.18    6.70
   0  -1   3  224.58    6.70
   0  -1   3  211.58    6.70
   0  -1   3  213.88    6.70
   0  -1   3  224.58    6.80
   0  -1   3  214.38    6.60
  -1   1  -3  276.17    8.60
  -1   1  -3  281.07    8.60
  -1   1  -3  274.07    8.60
  -1   1  -3  267.27    8.50
  -1   1  -3  260.87    8.50
  -1   1  -3  267.87    8.50
  -1   1  -3  281.57    8.50
   1  -1   3  276.97    8.50
   1  -1   3  274.27    8.50
   1  -1   3  280.27    8.50
   1  -1   3  282.57    8.30
   1  -1   3  277.07    8.60
   1  -1   3  275.27    8.60
  -2   1  -3 1712.83   51.99
  -2   1  -3 1720.83   52.09
  -2   1  -3 1771.82   52.09
  -2   1  -3 1664.23   52.19
  -2   1  -3 1775.62   51.99
  -2   1  -3 1774.52   52.09
   2  -1   3 1647.04   52.09
   2  -1   3 1831.22   51.99
   2  -1   3 1757.62   52.09
   2  -1   3 1748.13   51.99
   2  -1   3 1617.14   52.09
   2  -1   3 1718.53   51.99
  -3   1  -3  591.24   18.20
  -3   1  -3  615.24   18.20
  -3   1  -3  624.94   18.20
  -3   1  -3  570.04   18.00
  -3   1  -3  572.14   18.00
  -3   1  -3  615.84   18.00
  -3   1  -3  612.14   18.10
   3  -1   3  591.34   18.10
   3  -1   3  602.34   18.00
   3  -1   3  610.04   18.10
   3  -1   3  562.64   18.10
   3  -1   3  561.04   18.10
   3  -1   3  589.94   18.00
   3  -1   3  564.54   18.00
  -4   1  -3  953.80   29.00
  -4   1  -3  980.10   29.00
  -4   1  -3  965.10   29.20
  -4   1  -3  934.01   29.10
   4  -1   3  970.80   29.00
   4  -1   3  942.41   29.20
   4  -1   3  945.71   29.20
   4  -1   3  952.70   29.10
   4  -1   3  984.40   29.20
  -5   1  -3   11.70    0.80
  -5   1  -3   13.10    1.40
  -5   1  -3   13.40    1.00
  -5   1  -3   11.50    1.10
   5  -1   3   12.20    1.50
   5  -1   3   15.40    1.40
   5  -1   3   12.70    0.90
   5  -1   3   12.00    1.40
   5  -1   3   13.40    1.40
  -6   1  -3  196.08    6.10
  -6   1  -3  198.98    6.40
  -6   1  -3  201.18    6.80
  -6   1  -3  200.98    6.60
   6  -1   3  197.88    6.80
   6  -1   3  198.78    6.80
   6  -1   3  195.68    6.60
  -7   1  -3  279.27    9.10
  -7   1  -3  288.07    9.40
  -7   1  -3  275.87    9.00
   7  -1   3  276.07    9.10
   7  -1   3  285.57    9.40
   7  -1   3  281.27    9.30
  -8   1  -3  133.09    4.70
  -8   1  -3  124.19    5.20
  -8   1  -3  130.29    4.90
   8  -1   3  128.79    5.20
   8  -1   3  127.79    5.20
   8  -1   3  129.59    5.00
  -9   1  -3   30.50    2.30
  -9   1  -3   28.70    2.60
  -9   1  -3   28.40    2.10
   9  -1   3   33.70    2.80
   9  -1   3   27.60    2.40
   9  -1   3   27.10    2.90
 -10   1  -3    8.90    2.00
  10  -1   3   10.70    2.20
  10  -1   3    3.90    2.30
  10  -1   3    7.00    2.50
 -11   1  -3    7.60    2.20
 -11   1  -3    5.10    2.60
  11  -1   3    5.20    2.30
  11  -1   3    4.30    3.10
  11  -1   3    5.50    2.70
 -12   1  -3    9.80    2.50
  12  -1   3    9.50    2.80
 -11   0   3   16.40    2.70
  10   0  -3    2.20    3.00
  10   0  -3   -0.50    1.70
 -10   0   3    2.50    2.20
   9   0  -3    0.30    1.60
   9   0  -3   -2.60    2.20
  -9   0   3    0.20    1.80
   8   0  -3    6.70    2.20
   8   0  -3    9.60    1.50
  -8   0   3    7.40    1.70
   7   0  -3  105.19    3.60
   7   0  -3  107.49    4.80
   7   0  -3  102.09    3.70
   7   0  -3   98.79    3.90
   7   0  -3  101.99    3.60
  -7   0   3   93.69    3.60
  -7   0   3   99.69    3.60
  -7   0   3  105.19    4.10
   6   0  -3    0.50    0.80
   6   0  -3    0.30    0.80
   6   0  -3    2.50    0.80
   6   0  -3    1.30    1.60
   6   0  -3    0.70    1.00
   6   0  -3   -0.80    0.90
  -6   0   3   -0.50    0.80
  -6   0   3   -0.20    0.80
  -6   0   3    0.10    0.30
  -6   0   3    1.30    1.20
  -6   0   3    0.50    0.70
   5   0  -3   54.79    2.20
   5   0  -3   58.09    2.10
   5   0  -3   49.60    2.30
   5   0  -3   57.69    2.80
   5   0  -3   54.59    2.40
  -5   0   3   55.09    2.50
  -5   0   3   58.79    2.10
  -5   0   3   57.99    2.10
   4   0  -3   11.80    0.90
   4   0  -3   10.60    1.00
   4   0  -3   10.60    0.80
   4   0  -3   11.60    0.80
   4   0  -3   11.70    1.30
  -4   0   3   11.60    1.00
  -4   0   3   11.70    1.40
  -4   0   3   11.90    0.80
  -4   0   3   11.80    1.10
  -4   0   3   12.50    0.80
  -4   0   3   13.20    0.80
   3   0  -3 1381.06   39.40
   3   0  -3 1214.08   39.40
   3   0  -3 1321.57   39.30
   3   0  -3 1372.66   39.40
   3   0  -3 1272.77   39.40
   3   0  -3 1297.37   39.20
   3   0  -3 1244.18   39.30
  -3   0   3 1337.97   39.30
  -3   0   3 1344.37   39.20
  -3   0   3 1283.57   39.30
  -3   0   3 1317.47   39.40
  -3   0   3 1295.57   39.40
  -3   0   3 1277.87   39.60
   2   0  -3 3559.14  101.19
   2   0  -3 3329.27  101.59
   2   0  -3 3285.07  101.39
   2   0  -3 3277.27  101.29
   2   0  -3 3427.96  101.49
   2   0  -3 3454.65  101.59
   2   0  -3 3348.86  101.29
   2   0  -3 3402.06  101.49
   2   0  -3 3252.47  101.29
   2   0  -3 3335.77  101.49
  -2   0   3 3365.16  101.79
  -2   0   3 3168.88  102.29
  -2   0   3 3394.26  101.29
  -2   0   3 3369.76  101.79
  -2   0   3 3388.26  101.39
  -2   0   3 3400.26  101.29
  -2   0   3 3384.56  101.59
  -2   0   3 3380.06  101.39
   1   0  -3   78.19    2.90
   1   0  -3   81.39    2.80
   1   0  -3   83.29    2.70
   1   0  -3   79.49    2.70
   1   0  -3   80.79    2.70
   1   0  -3   81.69    2.70
   1   0  -3   90.59    3.10
  -1   0   3   87.99    2.90
  -1   0   3   85.69    2.70
  -1   0   3   86.29    2.70
  -1   0   3   82.39    3.10
  -1   0   3   79.89    2.90
  -1   0   3   87.29    2.70
   0   0  -3  950.90   27.90
   0   0  -3  920.91   27.80
   0   0  -3  894.71   27.90
   0   0  -3  934.91   27.80
   0   0  -3  891.51   27.90
   0   0  -3  891.71   27.90
   0   0  -3  873.41   27.90
   0   0   3  918.61   28.10
   0   0   3  930.51   27.80
   0   0   3  957.30   27.80
   0   0   3  971.10   28.00
   0   0   3  966.30   27.90
   0   0   3  911.41   27.90
  -1   0  -3  617.04   19.20
  -1   0  -3  636.54   19.30
  -1   0  -3  639.44   19.20
  -1   0  -3  650.83   19.20
  -1   0  -3  635.74   19.20
  -1   0  -3  589.74   19.10
  -1   0  -3  620.04   19.10
   1   0   3  628.84   19.20
   1   0   3  637.44   19.20
   1   0   3  652.23   19.20
   1   0   3  649.93   19.10
   1   0   3  637.74   19.20
   1   0   3  643.64   19.20
  -2   0  -3 2527.25   77.69
  -2   0  -3 2544.15   78.49
  -2   0  -3 2653.43   78.19
  -2   0  -3 2508.95   78.19
  -2   0  -3 2477.55   78.09
  -2   0  -3 2644.04   78.19
  -2   0  -3 2536.35   78.39
   2   0   3 2677.93   78.19
   2   0   3 2556.14   78.09
   2   0   3 2513.95   77.89
   2   0   3 2693.73   78.19
   2   0   3 2576.74   78.29
   2   0   3 2518.65   78.59
   2   0   3 2599.84   78.69
   2   0   3 2744.33   78.29
  -3   0  -3  302.87    9.40
  -3   0  -3  299.07    9.40
  -3   0  -3  309.47    9.40
  -3   0  -3  306.77    9.40
  -3   0  -3  300.37    9.50
  -3   0  -3  306.27    9.50
  -3   0  -3  295.37    9.30
  -3   0  -3  307.07    9.50
   3   0   3  296.17    9.40
   3   0   3  301.57    9.50
   3   0   3  299.27    9.50
   3   0   3  301.67    9.50
   3   0   3  301.37    9.40
   3   0   3  298.07    9.30
   3   0   3  313.37    9.40
   3   0   3  303.87    9.40
   3   0   3  302.87    9.40
  -4   0  -3  999.90   30.10
  -4   0  -3  974.20   30.20
  -4   0  -3 1018.80   30.30
  -4   0  -3  963.80   30.30
  -4   0  -3 1027.90   30.20
  -4   0  -3  960.10   30.20
  -4   0  -3 1029.80   30.30
  -4   0  -3 1032.60   30.20
  -4   0  -3 1007.50   30.00
   4   0   3  945.61   30.30
   4   0   3  972.70   30.30
   4   0   3  987.10   30.20
   4   0   3  965.90   30.20
   4   0   3 1007.90   30.20
   4   0   3 1039.70   30.30
   4   0   3  987.30   30.20
   4   0   3 1026.50   30.30
  -5   0  -3  133.19    4.60
  -5   0  -3  139.99    4.40
  -5   0  -3  134.09    4.60
  -5   0  -3  136.09    4.20
  -5   0  -3  140.59    4.80
   5   0   3  131.59    4.70
   5   0   3  134.09    4.60
   5   0   3  135.79    4.60
   5   0   3  134.39    4.70
   5   0   3  126.59    4.70
  -6   0  -3  277.07    8.80
  -6   0  -3  277.37    9.00
  -6   0  -3  274.07    8.80
  -6   0  -3  279.97    8.60
   6   0   3  268.27    8.90
   6   0   3  283.67    8.90
   6   0   3  264.97    8.90
   6   0   3  271.87    8.80
  -7   0  -3  743.93   23.20
  -7   0  -3  761.82   23.50
  -7   0  -3  767.32   23.10
  -7   0  -3  752.12   23.30
   7   0   3  768.82   23.30
   7   0   3  749.13   23.40
   7   0   3  755.52   23.20
   7   0   3  758.32   23.50
  -8   0  -3   71.39    3.70
  -8   0  -3   70.29    3.10
  -8   0  -3   75.99    3.50
  -8   0  -3   70.79    3.30
   8   0   3   75.09    3.80
   8   0   3   74.89    3.80
   8   0   3   71.59    3.40
   8   0   3   75.09    3.30
  -9   0  -3    3.40    1.60
  -9   0  -3    1.30    1.80
   9   0   3    2.70    2.20
   9   0   3    0.80    2.00
   9   0   3   -1.30    1.70
 -10   0  -3    1.20    1.80
  10   0   3    0.80    2.60
  10   0   3    3.60    2.00
  10   0   3    1.60    2.20
 -11   0  -3    1.40    2.10
 -11   0  -3   -3.30    2.30
  11   0   3    4.60    2.20
  11   0   3    0.20    2.90
  11   0   3    0.00    2.50
 -12   0  -3   29.90    2.90
 -12   0  -3   26.70    3.10
  12   0   3   21.50    2.90
 -11   1   3    3.00    2.50
  10  -1  -3    1.80    1.60
  10  -1  -3   -1.50    2.70
 -10   1   3    1.30    2.20
   9  -1  -3   22.30    1.90
   9  -1  -3   16.50    2.70
  -9   1   3   19.90    2.30
   8  -1  -3   47.50    2.70
   8  -1  -3   53.39    3.40
  -8   1   3   54.19    3.30
   7  -1  -3   73.19    2.70
   7  -1  -3   69.29    2.60
   7  -1  -3   67.79    3.60
   7  -1  -3   64.19    2.90
   7  -1  -3   69.59    2.60
  -7   1   3   69.39    2.60
  -7   1   3   61.99    3.30
  -7   1   3   70.29    2.60
   6  -1  -3   62.69    2.30
   6  -1  -3   64.29    3.40
   6  -1  -3   61.09    2.50
   6  -1  -3   62.79    2.30
   6  -1  -3   60.79    2.50
   6  -1  -3   61.29    2.50
   6  -1  -3   60.69    2.20
  -6   1   3   62.19    2.30
  -6   1   3   61.69    2.30
  -6   1   3   62.89    2.30
  -6   1   3   63.69    2.20
  -6   1   3   65.39    2.30
  -6   1   3   61.59    2.90
   5  -1  -3  150.08    4.90
   5  -1  -3  152.78    5.00
   5  -1  -3  152.78    4.80
   5  -1  -3  149.69    4.80
   5  -1  -3  143.59    5.30
   5  -1  -3  148.09    4.90
  -5   1   3  155.98    4.80
  -5   1   3  151.28    4.80
  -5   1   3  154.78    4.80
  -5   1   3  149.79    5.20
  -5   1   3  160.88    4.80
  -5   1   3  149.49    4.80
  -5   1   3  155.38    4.80
   4  -1  -3  237.78    7.30
   4  -1  -3  229.88    7.50
   4  -1  -3  232.98    7.70
   4  -1  -3  235.48    7.30
   4  -1  -3  240.88    7.40
   4  -1  -3  232.28    7.30
  -4   1   3  254.37    7.30
  -4   1   3  232.18    7.80
  -4   1   3  240.08    7.30
  -4   1   3  245.78    7.30
  -4   1   3  227.08    7.50
  -4   1   3  243.88    7.30
  -4   1   3  238.28    7.30
   3  -1  -3   35.60    1.30
   3  -1  -3   36.80    1.30
   3  -1  -3   37.90    1.70
   3  -1  -3   34.70    1.70
   3  -1  -3   35.70    1.30
   3  -1  -3   41.10    1.70
   3  -1  -3   35.20    1.30
  -3   1   3   38.00    1.30
  -3   1   3   39.90    1.20
  -3   1   3   36.50    1.30
  -3   1   3   36.00    1.70
  -3   1   3   40.20    2.00
  -3   1   3   38.10    1.70
  -3   1   3   38.10    1.20
   2  -1  -3   35.10    1.50
   2  -1  -3   38.40    1.30
   2  -1  -3   36.50    1.20
   2  -1  -3   38.40    1.20
   2  -1  -3   36.90    1.70
   2  -1  -3   39.30    1.60
   2  -1  -3   40.30    1.60
   2  -1  -3   41.90    1.80
  -2   1   3   37.30    1.20
  -2   1   3   45.20    1.70
  -2   1   3   36.80    1.20
  -2   1   3   37.20    1.60
  -2   1   3   37.10    1.80
  -2   1   3   37.50    1.80
  -2   1   3   38.30    1.20
   1  -1  -3  675.93   21.20
   1  -1  -3  708.83   21.20
   1  -1  -3  746.23   21.40
   1  -1  -3  696.93   21.30
   1  -1  -3  704.43   21.20
   1  -1  -3  665.33   21.40
   1  -1  -3  692.83   21.20
   1  -1  -3  676.33   21.30
   1  -1  -3  718.33   21.40
   1  -1  -3  722.03   21.40
   1  -1  -3  732.93   21.30
  -1   1   3  721.73   21.30
  -1   1   3  700.23   21.40
  -1   1   3  707.93   21.20
  -1   1   3  676.93   21.30
  -1   1   3  703.13   21.20
  -1   1   3  720.33   21.20
  -1   1   3  715.03   21.20
   0  -1  -3  944.81   28.90
   0  -1  -3  947.61   28.80
   0  -1  -3  943.71   28.80
   0  -1  -3  949.31   28.80
   0  -1  -3  931.41   28.90
   0  -1  -3  991.00   28.80
   0  -1  -3  938.91   28.80
   0  -1  -3  967.10   28.80
   0   1   3  971.30   28.80
   0   1   3  956.80   28.90
   0   1   3  983.90   28.90
   0   1   3  929.91   28.90
   0   1   3  970.10   29.00
   0   1   3  954.70   28.90
   0   1   3  962.90   28.90
  -1  -1  -3 7068.49  214.48
  -1  -1  -3 7054.99  214.98
  -1  -1  -3 7020.10  214.48
  -1  -1  -3 6970.10  214.48
  -1  -1  -3 6964.80  214.78
  -1  -1  -3 7196.98  214.58
   1   1   3 7053.39  214.98
   1   1   3 7247.17  214.78
   1   1   3 7170.38  214.58
   1   1   3 7279.77  214.48
   1   1   3 6905.71  214.38
   1   1   3 7315.57  214.48
   1   1   3 7434.56  214.98
  -2  -1  -3 2355.46   71.79
  -2  -1  -3 2385.66   71.49
  -2  -1  -3 2254.07   71.29
  -2  -1  -3 2468.45   71.89
  -2  -1  -3 2287.87   71.89
  -2  -1  -3 2257.67   70.99
  -2  -1  -3 2362.56   71.19
  -2  -1  -3 2345.27   71.49
  -2  -1  -3 2370.36   71.59
   2   1   3 2440.06   71.69
   2   1   3 2319.47   71.09
   2   1   3 2289.87   71.39
   2   1   3 2357.66   71.79
   2   1   3 2350.86   71.09
   2   1   3 2420.36   71.19
   2   1   3 2443.96   71.89
   2   1   3 2469.15   71.39
  -3  -1  -3   47.00    1.80
  -3  -1  -3   46.80    2.00
  -3  -1  -3   48.10    1.60
  -3  -1  -3   49.90    1.90
  -3  -1  -3   48.90    2.00
  -3  -1  -3   50.99    1.90
  -3  -1  -3   47.80    2.10
  -3  -1  -3   47.10    1.90
   3   1   3   48.70    1.90
   3   1   3   50.79    2.00
   3   1   3   47.20    1.90
   3   1   3   50.59    2.00
   3   1   3   50.59    2.00
   3   1   3   48.50    2.00
  -4  -1  -3  488.35   14.50
  -4  -1  -3  461.45   14.20
  -4  -1  -3  464.45   14.40
  -4  -1  -3  450.55   14.40
  -4  -1  -3  469.75   14.20
  -4  -1  -3  486.05   14.40
  -4  -1  -3  473.75   14.40
  -4  -1  -3  470.05   14.50
   4   1   3  491.45   14.50
   4   1   3  471.15   14.40
   4   1   3  440.26   14.40
   4   1   3  447.96   14.50
   4   1   3  477.75   14.50
   4   1   3  480.35   14.40
   4   1   3  455.85   14.40
  -5  -1  -3  705.53   22.00
  -5  -1  -3  728.13   21.70
  -5  -1  -3  727.73   22.10
  -5  -1  -3  692.53   22.00
   5   1   3  732.13   22.00
   5   1   3  717.03   22.00
   5   1   3  719.43   22.10
   5   1   3  731.93   21.80
   5   1   3  719.53   22.10
   5   1   3  722.53   22.10
  -6  -1  -3  183.58    6.30
  -6  -1  -3  194.98    6.40
  -6  -1  -3  188.68    6.60
   6   1   3  192.48    6.60
   6   1   3  191.58    6.60
   6   1   3  203.48    6.20
   6   1   3  186.68    6.40
   6   1   3  195.38    6.30
  -7  -1  -3  240.88    8.00
  -7  -1  -3  241.38    8.00
  -7  -1  -3  248.88    8.20
   7   1   3  239.58    8.20
   7   1   3  240.68    8.00
   7   1   3  240.38    7.90
   7   1   3  240.48    8.20
  -8  -1  -3    9.40    1.50
  -8  -1  -3   13.00    1.70
  -8  -1  -3    9.50    1.80
   8   1   3   12.30    1.70
   8   1   3   10.10    1.60
   8   1   3   11.70    2.00
   8   1   3   10.80    1.90
  -9  -1  -3    0.60    1.40
  -9  -1  -3    2.30    1.80
  -9  -1  -3    4.20    1.80
   9   1   3    0.10    2.00
   9   1   3    3.70    1.80
   9   1   3    1.50    1.90
   9   1   3    2.00    1.60
 -10  -1  -3   34.20    2.60
 -10  -1  -3   36.60    2.70
  10   1   3   39.40    3.20
  10   1   3   30.80    3.10
  10   1   3   30.20    2.60
  10   1   3   35.80    2.80
 -11  -1  -3   14.60    2.40
 -11  -1  -3    6.80    2.40
  11   1   3    3.60    2.30
  11   1   3    8.90    2.80
  11   1   3    9.00    3.00
 -12  -1  -3    6.80    2.60
 -12  -1  -3    9.10    2.50
  12   1   3    7.10    2.60
 -11   2   3    5.30    2.60
  10  -2  -3    0.70    1.50
  10  -2  -3   -1.90    2.90
 -10   2   3    6.40    2.40
   9  -2  -3    8.90    1.50
   9  -2  -3    5.10    2.40
  -9   2   3    8.70    2.20
   8  -2  -3   16.50    2.50
   8  -2  -3   21.20    1.60
  -8   2   3   18.40    2.20
   7  -2  -3    0.40    1.00
   7  -2  -3   -0.50    0.80
   7  -2  -3   -0.60    0.80
   7  -2  -3    0.90    1.80
  -7   2   3   -1.80    1.50
  -7   2   3   -0.30    0.70
   6  -2  -3  326.77   10.00
   6  -2  -3  322.87   10.60
   6  -2  -3  324.47   10.10
   6  -2  -3  319.97   10.00
   6  -2  -3  317.27   10.10
   6  -2  -3  321.27   10.10
  -6   2   3  333.27   10.00
  -6   2   3  327.37   10.00
  -6   2   3  323.17   10.60
  -6   2   3  324.67   10.50
  -6   2   3  335.77   10.00
  -6   2   3  330.07   10.00
   5  -2  -3   41.40    1.90
   5  -2  -3   45.30    1.80
   5  -2  -3   43.70    1.60
   5  -2  -3   44.50    1.60
   5  -2  -3   42.80    2.40
   5  -2  -3   42.50    1.80
  -5   2   3   46.80    1.60
  -5   2   3   45.80    1.60
  -5   2   3   41.30    2.50
  -5   2   3   42.30    2.20
  -5   2   3   44.50    1.60
  -5   2   3   43.20    1.60
  -5   2   3   44.90    1.60
   4  -2  -3  153.58    4.80
   4  -2  -3  151.78    4.80
   4  -2  -3  153.48    4.70
   4  -2  -3  147.79    5.20
   4  -2  -3  145.19    4.90
   4  -2  -3  149.39    4.70
  -4   2   3  146.19    5.00
  -4   2   3  150.48    4.70
  -4   2   3  153.88    4.60
  -4   2   3  158.18    4.60
  -4   2   3  153.08    5.30
  -4   2   3  154.38    4.70
  -4   2   3  154.28    4.70
   3  -2  -3  263.67    8.10
   3  -2  -3  276.47    8.20
   3  -2  -3  271.37    8.20
   3  -2  -3  264.67    8.50
  -3   2   3  275.77    8.10
  -3   2   3  279.77    8.10
  -3   2   3  271.37    8.10
  -3   2   3  266.57    8.60
  -3   2   3  250.87    8.40
   2  -2  -3    2.60    0.60
   2  -2  -3    3.90    0.70
   2  -2  -3    3.30    0.60
   2  -2  -3    2.00    0.70
  -2   2   3    3.30    0.60
  -2   2   3    4.70    0.80
  -2   2   3    3.10    0.70
  -2   2   3    2.30    0.70
   1  -2  -3  877.11   26.00
   1  -2  -3  871.41   25.90
   1  -2  -3  827.12   26.00
   1  -2  -3  849.72   25.90
   1  -2  -3  892.61   26.00
   1  -2  -3  836.42   25.90
   1  -2  -3  822.82   25.90
   1  -2  -3  867.01   26.00
   1  -2  -3  878.71   26.00
   1  -2  -3  850.01   25.80
  -1   2   3  862.51   26.00
  -1   2   3  862.41   26.00
  -1   2   3  863.71   26.00
  -1   2   3  859.31   25.90
  -1   2   3  868.01   26.00
  -1   2   3  871.61   25.90
  -1   2   3  861.41   25.90
   0  -2  -3  253.87    8.30
   0  -2  -3  272.47    8.20
   0  -2  -3  260.37    8.20
   0  -2  -3  274.77    8.30
   0  -2  -3  270.47    8.20
   0  -2  -3  263.97    8.10
   0  -2  -3  266.27    8.20
   0  -2  -3  254.57    8.10
   0   2   3  269.17    8.20
   0   2   3  269.07    8.20
   0   2   3  274.57    8.30
   0   2   3  273.87    8.10
   0   2   3  255.37    8.20
   0   2   3  272.17    8.20
   0   2   3  266.87    8.10
  -1  -2  -3   58.79    2.10
  -1  -2  -3   62.29    2.30
  -1  -2  -3   56.99    2.20
  -1  -2  -3   62.39    2.20
  -1  -2  -3   61.39    2.10
  -1  -2  -3   64.29    2.10
   1   2   3   61.99    2.00
   1   2   3   64.09    2.20
   1   2   3   66.49    2.20
   1   2   3   67.59    2.40
   1   2   3   65.49    2.20
   1   2   3   65.49    2.10
   1   2   3   65.49    2.20
   1   2   3   63.99    2.10
  -2  -2  -3    7.50    0.60
  -2  -2  -3    5.00    0.70
  -2  -2  -3    6.40    0.70
  -2  -2  -3    6.60    0.70
  -2  -2  -3    7.40    0.60
  -2  -2  -3   10.70    0.90
   2   2   3    5.40    0.60
   2   2   3    7.60    0.70
   2   2   3    7.20    0.80
   2   2   3    6.10    0.70
   2   2   3    7.90    0.80
  -3  -2  -3  359.76   10.80
  -3  -2  -3  368.46   10.90
  -3  -2  -3  341.37   10.90
  -3  -2  -3  336.57   10.80
  -3  -2  -3  363.76   10.80
  -3  -2  -3  345.67   11.00
   3   2   3  336.17   10.80
   3   2   3  351.16   10.60
   3   2   3  336.37   10.90
   3   2   3  341.57   10.80
   3   2   3  361.46   10.80
   3   2   3  366.46   11.00
   3   2   3  359.26   10.90
  -4  -2  -3 1095.59   31.40
  -4  -2  -3 1014.80   31.50
  -4  -2  -3 1034.50   31.50
  -4  -2  -3  976.90   31.40
  -4  -2  -3 1073.19   31.40
  -4  -2  -3  974.10   31.50
  -4  -2  -3 1007.10   31.40
   4   2   3 1099.39   31.50
   4   2   3 1056.69   31.20
   4   2   3 1060.39   31.40
   4   2   3 1009.90   31.50
   4   2   3 1007.00   31.40
   4   2   3 1097.99   31.60
   4   2   3 1012.20   31.40
   4   2   3 1015.00   31.40
  -5  -2  -3  496.65   15.20
  -5  -2  -3  483.15   15.10
  -5  -2  -3  501.55   14.80
  -5  -2  -3  467.95   15.10
   5   2   3  483.45   15.20
   5   2   3  512.55   15.30
   5   2   3  486.25   15.10
   5   2   3  499.95   14.90
   5   2   3  476.15   15.10
   5   2   3  471.05   15.10
  -6  -2  -3  451.95   14.40
  -6  -2  -3  453.15   13.70
  -6  -2  -3  463.05   13.70
  -6  -2  -3  437.06   14.10
  -6  -2  -3  456.95   14.20
   6   2   3  473.85   14.00
   6   2   3  457.95   14.30
   6   2   3  449.26   14.30
   6   2   3  451.55   14.20
   6   2   3  451.95   14.20
  -7  -2  -3   78.59    3.30
  -7  -2  -3   76.79    3.40
  -7  -2  -3   75.09    3.70
   7   2   3   82.69    3.30
   7   2   3   80.99    3.80
   7   2   3   84.09    3.50
   7   2   3   80.39    3.70
  -8  -2  -3    5.30    1.50
  -8  -2  -3    1.80    1.60
  -8  -2  -3    6.20    1.60
   8   2   3    2.50    1.60
   8   2   3    4.90    1.80
   8   2   3    2.60    1.60
   8   2   3    4.60    1.90
  -9  -2  -3    6.90    1.90
  -9  -2  -3    2.50    1.80
  -9  -2  -3    3.70    1.70
   9   2   3    4.50    1.70
   9   2   3   -0.10    2.00
   9   2   3    0.60    1.80
   9   2   3    3.00    2.10
 -10  -2  -3   10.10    2.20
 -10  -2  -3    8.10    2.10
 -10  -2  -3   10.50    2.10
  10   2   3    8.30    2.00
  10   2   3   12.80    2.30
  10   2   3    7.50    2.70
  10   2   3   12.40    2.50
 -11  -2  -3    6.30    2.30
 -11  -2  -3    2.40    2.20
 -11  -2  -3    2.90    2.00
  11   2   3    4.60    3.00
  11   2   3    2.30    2.30
  11   2   3    0.70    2.50
  11   2   3    3.50    2.20
 -12  -2  -3   -3.60    2.40
 -12  -2  -3    3.70    2.50
 -12  -2  -3   -0.50    2.40
  12   2   3    0.80    2.50
  12   2   3    3.20    2.60
  10  -3  -3    3.70    1.60
  10  -3  -3    7.70    3.00
 -10   3   3    5.90    2.50
   9  -3  -3    2.10    2.20
   9  -3  -3   -1.20    1.30
  -9   3   3   -1.40    2.20
   8  -3  -3   38.70    2.30
   8  -3  -3   37.60    2.90
  -8   3   3   39.30    2.80
  -8   3   3   41.60    3.00
   7  -3  -3    3.90    0.90
   7  -3  -3    3.10    1.00
   7  -3  -3    2.70    1.70
   7  -3  -3    4.10    0.80
  -7   3   3    2.90    1.60
  -7   3   3    4.00    1.70
  -7   3   3    2.50    0.70
   6  -3  -3  126.59    4.70
   6  -3  -3  121.69    4.20
   6  -3  -3  122.79    4.20
   6  -3  -3  124.89    4.00
   6  -3  -3  120.59    4.20
   6  -3  -3  124.99    4.00
  -6   3   3  117.79    4.60
  -6   3   3  125.09    4.00
  -6   3   3  124.59    4.00
  -6   3   3  122.79    4.00
  -6   3   3  128.59    5.00
   5  -3  -3   93.39    3.10
   5  -3  -3   91.89    3.20
   5  -3  -3   91.89    3.20
   5  -3  -3   96.09    3.10
   5  -3  -3   99.89    3.80
  -5   3   3   98.89    3.10
  -5   3   3   93.99    3.10
  -5   3   3   98.49    3.10
  -5   3   3   94.49    3.10
  -5   3   3   97.49    3.90
  -5   3   3   91.59    3.10
  -5   3   3   91.49    3.60
   4  -3  -3   87.19    3.30
   4  -3  -3   81.79    2.80
   4  -3  -3   86.69    2.80
   4  -3  -3   88.89    2.80
   4  -3  -3   85.69    2.90
  -4   3   3   80.19    3.30
  -4   3   3   88.79    2.80
  -4   3   3   87.49    2.80
  -4   3   3   87.69    2.70
  -4   3   3   83.79    3.30
  -4   3   3   88.09    2.80
  -4   3   3   85.29    2.70
   3  -3  -3  120.69    3.60
   3  -3  -3  116.79    3.70
   3  -3  -3  117.19    3.60
   3  -3  -3  112.69    3.70
   3  -3  -3  112.39    3.90
  -3   3   3  113.59    4.10
  -3   3   3  119.29    3.60
  -3   3   3  107.69    3.90
  -3   3   3  119.19    3.60
  -3   3   3  117.99    3.60
  -3   3   3  121.39    3.60
  -3   3   3  119.59    3.60
   2  -3  -3 1343.17   39.70
   2  -3  -3 1314.37   39.70
   2  -3  -3 1298.57   39.80
   2  -3  -3 1296.27   39.80
   2  -3  -3 1324.37   39.80
   2  -3  -3 1374.36   39.90
   2  -3  -3 1332.07   39.80
   2  -3  -3 1300.77   39.90
  -2   3   3 1297.37   39.70
  -2   3   3 1270.07   39.80
  -2   3   3 1342.37   39.70
  -2   3   3 1329.07   39.80
   1  -3  -3  752.52   24.00
   1  -3  -3  795.52   23.90
   1  -3  -3  802.32   23.90
   1  -3  -3  847.62   23.90
   1  -3  -3  781.52   23.90
   1  -3  -3  795.42   23.70
   1  -3  -3  813.22   23.80
   1  -3  -3  784.82   23.70
   1  -3  -3  785.52   23.80
   1  -3  -3  777.12   23.70
  -1   3   3  789.32   23.70
  -1   3   3  785.12   23.90
  -1   3   3  798.32   23.70
  -1   3   3  739.43   23.80
  -1   3   3  817.52   23.80
  -1   3   3  780.72   23.90
  -1   3   3  750.82   23.90
   0  -3  -3 3145.79   97.79
   0  -3  -3 3136.29   96.99
   0  -3  -3 3294.57   97.09
   0  -3  -3 3234.08   96.79
   0  -3  -3 3160.88   96.99
   0  -3  -3 3243.18   96.59
   0  -3  -3 3414.86   97.39
   0  -3  -3 3074.79   96.89
   0  -3  -3 3246.98   96.69
   0   3   3 3227.18   97.09
   0   3   3 3111.09   96.99
   0   3   3 3163.08   97.29
   0   3   3 3299.67   97.09
   0   3   3 3247.88   97.09
   0   3   3 3196.08   96.69
   0   3   3 3176.88   96.99
   0   3   3 3280.97   97.59
   0   3   3 3161.98   97.29
  -1  -3  -3  705.33   21.50
  -1  -3  -3  715.83   21.40
  -1  -3  -3  738.03   21.60
  -1  -3  -3  671.73   21.70
  -1  -3  -3  708.63   21.50
  -1  -3  -3  708.23   21.50
  -1  -3  -3  720.33   21.60
   1   3   3  697.63   21.50
   1   3   3  736.53   21.60
   1   3   3  685.23   21.60
   1   3   3  744.33   21.60
   1   3   3  740.23   21.80
   1   3   3  704.93   21.40
   1   3   3  707.63   21.50
   1   3   3  702.03   21.50
  -2  -3  -3  468.35   14.20
  -2  -3  -3  424.06   14.10
  -2  -3  -3  458.15   14.30
  -2  -3  -3  450.55   14.10
  -2  -3  -3  465.45   14.10
  -2  -3  -3  469.95   14.10
  -2  -3  -3  461.05   14.00
   2   3   3  460.65   14.00
   2   3   3  469.45   14.10
   2   3   3  435.66   14.10
   2   3   3  458.95   14.20
   2   3   3  455.95   14.00
   2   3   3  480.15   14.10
   2   3   3  492.75   14.30
  -3  -3  -3  581.84   18.00
  -3  -3  -3  602.74   17.80
  -3  -3  -3  562.24   18.00
  -3  -3  -3  591.94   17.90
  -3  -3  -3  565.64   17.80
  -3  -3  -3  583.54   17.80
  -3  -3  -3  600.84   17.90
   3   3   3  563.64   17.80
   3   3   3  582.84   17.80
   3   3   3  607.34   17.90
   3   3   3  571.94   17.90
   3   3   3  594.74   18.00
   3   3   3  589.74   18.00
  -4  -3  -3 1226.78   36.30
  -4  -3  -3 1192.18   36.40
  -4  -3  -3 1271.97   36.10
  -4  -3  -3 1145.79   36.40
  -4  -3  -3 1178.18   36.30
   4   3   3 1185.18   36.20
   4   3   3 1202.78   36.30
   4   3   3 1182.18   36.40
   4   3   3 1197.98   36.40
  -5  -3  -3   33.30    2.10
  -5  -3  -3   32.60    2.30
  -5  -3  -3   35.90    1.50
  -5  -3  -3   37.30    2.10
   5   3   3   32.10    1.90
   5   3   3   33.50    1.90
   5   3   3   35.80    2.10
   5   3   3   35.30    1.60
  -6  -3  -3  418.76   13.30
  -6  -3  -3  418.36   13.50
  -6  -3  -3  424.36   12.90
   6   3   3  432.66   13.30
   6   3   3  439.16   13.10
   6   3   3  421.06   13.20
   6   3   3  403.06   13.40
  -7  -3  -3   75.89    3.70
  -7  -3  -3   72.89    3.30
  -7  -3  -3   74.29    2.50
  -7  -3  -3   77.39    3.50
   7   3   3   74.09    3.50
   7   3   3   69.89    3.60
   7   3   3   82.49    3.50
   7   3   3   79.09    3.40
  -8  -3  -3    6.70    1.60
  -8  -3  -3    8.30    1.70
  -8  -3  -3    6.60    1.90
   8   3   3    9.20    1.90
   8   3   3   10.40    1.70
   8   3   3    8.30    1.90
   8   3   3    6.70    1.90
  -9  -3  -3   57.19    3.50
  -9  -3  -3   49.40    3.40
  -9  -3  -3   62.09    3.80
   9   3   3   52.19    3.20
   9   3   3   53.09    3.60
   9   3   3   52.19    3.50
   9   3   3   57.49    3.90
 -10  -3  -3   24.80    2.40
 -10  -3  -3   23.60    2.40
 -10  -3  -3   23.80    2.60
  10   3   3   23.80    2.90
  10   3   3   29.00    2.60
  10   3   3   23.00    2.80
  10   3   3   19.40    2.50
 -11  -3  -3   13.80    2.60
 -11  -3  -3   16.60    2.60
 -11  -3  -3   12.60    2.30
  11   3   3    8.30    3.10
  11   3   3   12.40    3.00
  11   3   3   10.80    2.50
  11   3   3   14.70    2.50
 -12  -3  -3   -2.80    2.40
 -12  -3  -3    1.30    2.50
 -12  -3  -3    0.90    2.40
  12   3   3    1.20    2.40
  12   3   3    5.00    2.80
  10  -4  -3    0.80    2.60
  10  -4  -3   -0.40    1.50
 -10   4   3    1.50    2.50
   9  -4  -3   -2.00    1.30
   9  -4  -3    1.10    2.50
  -9   4   3   -3.40    2.20
  -9   4   3    2.80    2.30
   8  -4  -3   37.60    2.40
   8  -4  -3   39.10    3.00
  -8   4   3   44.40    3.10
  -8   4   3   39.80    2.90
   7  -4  -3   75.89    2.90
   7  -4  -3   77.09    3.70
   7  -4  -3   79.09    2.80
   7  -4  -3   73.79    3.10
  -7   4   3   79.89    4.10
  -7   4   3   72.99    3.80
  -7   4   3   76.19    2.70
  -7   4   3   74.79    2.80
   6  -4  -3   15.60    1.90
   6  -4  -3   14.20    1.20
   6  -4  -3   17.80    1.10
   6  -4  -3   14.10    1.20
   6  -4  -3   15.60    1.20
   6  -4  -3   15.70    1.00
  -6   4   3   16.10    1.00
  -6   4   3   13.40    1.70
  -6   4   3   15.50    1.80
  -6   4   3   15.70    1.00
  -6   4   3   14.20    1.00
  -6   4   3   17.20    1.20
   5  -4  -3    6.70    0.90
   5  -4  -3    8.80    0.90
   5  -4  -3    6.70    0.80
   5  -4  -3    8.30    0.80
   5  -4  -3    6.90    1.40
   5  -4  -3    8.30    0.80
  -5   4   3    8.10    0.80
  -5   4   3    6.80    1.30
  -5   4   3    7.50    0.80
  -5   4   3    8.10    0.70
  -5   4   3    7.00    0.70
  -5   4   3    8.10    0.80
  -5   4   3    8.50    1.60
   4  -4  -3    6.10    0.60
   4  -4  -3    5.20    0.60
   4  -4  -3    6.30    0.70
   4  -4  -3    7.60    1.10
   4  -4  -3    5.40    0.70
   4  -4  -3    6.30    0.60
  -4   4   3    6.80    0.60
  -4   4   3    4.90    1.10
  -4   4   3    7.10    1.30
  -4   4   3    6.00    0.60
  -4   4   3    7.60    0.60
  -4   4   3    8.20    0.60
  -4   4   3    6.30    0.70
  -4   4   3    6.80    0.60
   3  -4  -3  123.29    4.10
   3  -4  -3  124.39    3.90
   3  -4  -3  122.29    4.00
   3  -4  -3  119.89    4.00
  -3   4   3  114.89    4.20
  -3   4   3  128.39    3.90
  -3   4   3  121.79    3.90
  -3   4   3  131.39    4.00
   2  -4  -3   31.60    1.40
   2  -4  -3   32.40    1.30
   2  -4  -3   30.40    1.30
   2  -4  -3   33.70    1.50
   2  -4  -3   39.70    1.80
   2  -4  -3   32.20    1.30
   2  -4  -3   34.10    1.60
   2  -4  -3   31.80    1.40
  -2   4   3   29.80    1.70
  -2   4   3   30.80    1.50
  -2   4   3   31.40    1.30
  -2   4   3   31.60    1.30
  -2   4   3   31.70    1.30
  -2   4   3   29.10    1.30
   1  -4  -3  336.97    9.90
   1  -4  -3  311.97    9.80
   1  -4  -3  306.67    9.70
   1  -4  -3  323.87    9.90
   1  -4  -3  326.07    9.90
   1  -4  -3  342.97    9.90
   1  -4  -3  303.37    9.80
   1  -4  -3  313.87   10.10
   1  -4  -3  313.27    9.80
  -1   4   3  339.07    9.80
  -1   4   3  334.47   10.10
  -1   4   3  308.47    9.90
  -1   4   3  303.57    9.90
  -1   4   3  325.07    9.80
  -1   4   3  321.07    9.80
  -1   4   3  311.97    9.80
   0  -4  -3  253.37    8.50
   0  -4  -3  279.27    8.50
   0  -4  -3  288.27    8.40
   0  -4  -3  282.27    8.40
   0  -4  -3  255.87    8.70
   0  -4  -3  268.27    8.40
   0  -4  -3  264.77    8.40
   0  -4  -3  274.57    8.40
   0   4   3  283.67    8.50
   0   4   3  273.97    8.40
   0   4   3  283.77    8.40
   0   4   3  276.27    8.50
   0   4   3  269.37    8.40
   0   4   3  271.67    8.70
  -1  -4  -3   23.90    1.10
  -1  -4  -3   23.70    1.40
  -1  -4  -3   26.70    1.20
  -1  -4  -3   23.30    1.70
  -1  -4  -3   24.70    1.20
  -1  -4  -3   25.60    0.90
  -1  -4  -3   22.30    1.20
  -1  -4  -3   25.50    1.40
   1   4   3   24.50    1.10
   1   4   3   26.60    1.30
   1   4   3   22.70    1.30
   1   4   3   23.30    1.20
   1   4   3   26.50    1.70
   1   4   3   25.80    1.30
   1   4   3   22.70    1.20
   1   4   3   24.40    0.90
  -2  -4  -3   69.59    2.50
  -2  -4  -3   68.99    2.50
  -2  -4  -3   68.89    2.30
  -2  -4  -3   68.69    2.60
  -2  -4  -3   68.29    2.90
  -2  -4  -3   72.89    2.50
   2   4   3   73.39    2.50
   2   4   3   69.59    2.30
   2   4   3   66.69    2.60
   2   4   3   68.49    2.60
   2   4   3   66.59    2.30
   2   4   3   69.99    2.70
   2   4   3   71.29    2.50
   2   4   3   72.39    2.80
  -3  -4  -3  272.17    8.40
  -3  -4  -3  266.87    8.70
  -3  -4  -3  280.27    8.50
  -3  -4  -3  265.87    8.50
  -3  -4  -3  267.67    8.60
   3   4   3  275.17    8.20
   3   4   3  267.87    8.60
   3   4   3  282.77    8.70
   3   4   3  277.97    8.90
   3   4   3  270.17    8.40
   3   4   3  265.77    8.50
   3   4   3  269.87    8.60
   3   4   3  261.17    8.20
  -4  -4  -3  602.94   17.30
  -4  -4  -3  527.65   17.50
  -4  -4  -3  592.04   17.30
  -4  -4  -3  552.74   17.40
  -4  -4  -3  561.84   17.60
   4   4   3  540.95   17.30
   4   4   3  564.44   17.30
   4   4   3  546.15   17.50
   4   4   3  555.44   17.00
   4   4   3  601.54   17.10
  -5  -4  -3   10.10    1.60
  -5  -4  -3    9.20    1.50
  -5  -4  -3   10.50    1.40
  -5  -4  -3   12.80    1.00
   5   4   3   11.70    1.00
   5   4   3   11.50    1.30
   5   4   3   11.50    1.30
   5   4   3   11.00    1.50
  -6  -4  -3   -1.00    1.20
  -6  -4  -3   -2.10    1.40
  -6  -4  -3    0.70    0.70
   6   4   3   -0.10    1.20
   6   4   3    1.40    1.40
   6   4   3   -1.30    1.20
   6   4   3   -0.90    0.90
  -7  -4  -3   81.69    4.10
  -7  -4  -3   84.69    3.90
  -7  -4  -3   90.19    3.30
   7   4   3   87.29    3.80
   7   4   3   86.79    3.70
   7   4   3   87.39    4.10
  -8  -4  -3    8.10    2.00
  -8  -4  -3    5.10    1.90
  -8  -4  -3    4.00    1.60
   8   4   3    4.10    1.80
   8   4   3    3.50    1.80
   8   4   3    5.80    2.10
   8   4   3    4.60    1.80
  -9  -4  -3   42.90    3.20
  -9  -4  -3   47.40    3.00
  -9  -4  -3   38.60    2.80
   9   4   3   39.00    3.20
   9   4   3   46.30    3.10
   9   4   3   46.50    3.10
   9   4   3   48.30    3.40
 -10  -4  -3   10.50    2.30
 -10  -4  -3    5.20    2.20
 -10  -4  -3    6.30    1.90
  10   4   3    8.70    2.70
  10   4   3    9.30    2.30
  10   4   3    8.50    2.50
  10   4   3   11.30    2.50
 -11  -4  -3   -1.20    2.30
 -11  -4  -3    1.30    2.40
 -11  -4  -3    0.10    2.10
  11   4   3    0.70    2.30
  11   4   3   -1.70    2.80
  11   4   3   -0.40    2.60
  11   4   3   -0.30    2.40
 -12  -4  -3   -0.10    3.40
 -12  -4  -3    4.20    2.80
  12   4   3    3.70    3.00
  10  -5  -3    2.40    2.90
  10  -5  -3    3.10    1.70
 -10   5   3    5.40    2.60
 -10   5   3    5.80    2.70
   9  -5  -3    0.40    2.50
   9  -5  -3    1.90    1.50
  -9   5   3    2.80    2.50
  -9   5   3    3.90    2.40
   8  -5  -3    2.00    2.20
   8  -5  -3    1.00    1.30
  -8   5   3    2.50    2.00
  -8   5   3    2.20    2.10
   7  -5  -3  109.29    3.70
   7  -5  -3   99.69    3.90
   7  -5  -3  109.89    4.70
  -7   5   3  105.79    4.70
  -7   5   3  114.39    4.70
  -7   5   3  101.49    3.60
  -7   5   3  101.79    3.70
   6  -5  -3   -0.30    1.00
   6  -5  -3   -0.40    0.80
   6  -5  -3    1.70    1.50
  -6   5   3    1.50    1.70
  -6   5   3   -0.20    0.80
  -6   5   3    0.90    0.80
  -6   5   3   -0.80    0.80
  -6   5   3   -1.50    1.50
  -6   5   3    1.00    0.80
  -6   5   3    0.00    0.10
   5  -5  -3   24.40    1.70
   5  -5  -3   22.70    1.70
   5  -5  -3   23.70    1.40
   5  -5  -3   26.10    1.40
   5  -5  -3   25.00    1.50
   5  -5  -3   21.10    1.70
  -5   5   3   26.40    1.90
  -5   5   3   26.10    1.50
  -5   5   3   24.70    2.10
  -5   5   3   24.40    1.40
  -5   5   3   23.70    1.40
  -5   5   3   26.00    1.40
   4  -5  -3   23.60    1.60
   4  -5  -3   24.50    1.80
   4  -5  -3   27.30    1.30
   4  -5  -3   26.10    1.50
  -4   5   3   30.00    1.50
  -4   5   3   28.10    1.40
  -4   5   3   21.30    1.60
  -4   5   3   26.90    1.40
  -4   5   3   27.70    1.50
   3  -5  -3  694.93   21.80
   3  -5  -3  788.62   22.10
   3  -5  -3  717.13   22.20
   3  -5  -3  688.93   21.80
   3  -5  -3  734.63   21.70
   3  -5  -3  706.13   21.80
  -3   5   3  720.93   21.80
  -3   5   3  703.53   21.90
  -3   5   3  696.43   22.00
  -3   5   3  727.53   21.70
  -3   5   3  716.53   21.80
  -3   5   3  714.53   21.80
   2  -5  -3  384.66   12.20
   2  -5  -3  388.46   12.20
   2  -5  -3  400.66   12.30
   2  -5  -3  405.56   12.10
   2  -5  -3  382.46   12.40
   2  -5  -3  391.46   12.10
   2  -5  -3  400.86   12.10
  -2   5   3  375.26   12.20
  -2   5   3  401.36   12.00
  -2   5   3  411.36   12.10
  -2   5   3  388.26   12.10
  -2   5   3  419.96   12.20
  -2   5   3  404.36   12.20
  -2   5   3  377.76   12.30
   1  -5  -3  129.79    4.10
   1  -5  -3  123.69    4.20
   1  -5  -3  117.49    4.20
   1  -5  -3  122.09    4.50
   1  -5  -3  125.99    4.10
   1  -5  -3  125.09    4.10
   1  -5  -3  130.29    3.90
   1  -5  -3  121.19    4.20
  -1   5   3  127.99    4.10
  -1   5   3  121.19    4.10
  -1   5   3  132.09    4.20
  -1   5   3  121.59    4.50
  -1   5   3  119.79    4.10
   0  -5  -3   27.80    1.20
   0  -5  -3   28.30    1.60
   0  -5  -3   27.30    1.90
   0  -5  -3   26.60    1.40
   0  -5  -3   28.00    1.30
   0  -5  -3   26.40    1.40
   0  -5  -3   25.20    1.50
   0  -5  -3   28.00    1.50
   0  -5  -3   28.10    1.30
   0   5   3   29.40    1.50
   0   5   3   26.60    1.40
   0   5   3   26.10    1.60
   0   5   3   29.80    1.50
   0   5   3   25.50    1.50
  -1  -5  -3    3.80    0.30
  -1  -5  -3    2.20    0.80
  -1  -5  -3    3.30    0.60
  -1  -5  -3    4.00    0.80
  -1  -5  -3    2.00    0.90
  -1  -5  -3    1.60    0.70
  -1  -5  -3    2.30    0.80
  -1  -5  -3    1.50    1.10
  -1  -5  -3    2.40    0.50
   1   5   3    1.30    0.80
   1   5   3    2.20    0.30
   1   5   3    2.40    0.70
   1   5   3    1.60    0.90
   1   5   3    1.60    0.80
   1   5   3    1.40    0.80
  -2  -5  -3  416.16   13.40
  -2  -5  -3  419.76   13.60
  -2  -5  -3  429.86   13.30
  -2  -5  -3  454.15   13.30
  -2  -5  -3  446.66   13.40
  -2  -5  -3  441.96   13.10
   2   5   3  423.46   13.40
   2   5   3  437.56   13.30
   2   5   3  409.86   13.30
   2   5   3  427.66   13.10
  -3  -5  -3 1252.27   39.10
  -3  -5  -3 1363.06   38.90
  -3  -5  -3 1253.17   38.90
  -3  -5  -3 1305.87   39.20
   3   5   3 1290.87   38.80
   3   5   3 1275.77   39.00
   3   5   3 1263.77   39.00
   3   5   3 1282.47   38.90
  -4  -5  -3  163.38    5.20
  -4  -5  -3  161.08    5.50
  -4  -5  -3  146.69    5.30
  -4  -5  -3  163.28    5.80
   4   5   3  152.08    5.50
   4   5   3  162.58    4.90
   4   5   3  149.49    5.20
   4   5   3  150.78    5.30
  -5  -5  -3  401.36   12.20
  -5  -5  -3  397.66   12.60
  -5  -5  -3  390.96   12.70
  -5  -5  -3  380.06   12.40
   5   5   3  414.56   12.00
   5   5   3  385.16   12.30
   5   5   3  386.76   12.40
   5   5   3  372.96   12.50
  -6  -5  -3   89.39    4.30
  -6  -5  -3   93.79    4.00
  -6  -5  -3   92.49    4.10
  -6  -5  -3   92.39    3.40
   6   5   3   91.59    3.90
   6   5   3   92.69    3.90
   6   5   3   96.79    4.20
   6   5   3   97.39    3.40
  -7  -5  -3   34.40    2.40
  -7  -5  -3   31.10    2.50
   7   5   3   31.00    2.30
   7   5   3   34.80    2.70
   7   5   3   36.50    2.40
  -8  -5  -3   25.30    2.30
  -8  -5  -3   27.00    2.70
   8   5   3   25.50    2.50
   8   5   3   21.60    2.20
   8   5   3   27.20    2.70
  -9  -5  -3   12.50    2.30
  -9  -5  -3   10.90    1.70
  -9  -5  -3   10.60    2.50
  -9  -5  -3   14.70    2.30
   9   5   3   11.60    2.10
   9   5   3   17.20    2.60
   9   5   3   15.50    2.50
   9   5   3   14.50    2.60
 -10  -5  -3   12.70    2.50
 -10  -5  -3    5.90    2.20
  10   5   3   11.70    2.80
  10   5   3    8.30    2.20
  10   5   3    9.40    2.90
  10   5   3   10.30    2.60
 -11  -5  -3    3.30    2.50
 -11  -5  -3   -1.60    2.50
  11   5   3   -0.30    2.60
  11   5   3   -1.60    2.40
  10  -6  -3    2.10    3.00
  10  -6  -3    2.20    1.80
 -10   6   3    4.10    2.80
 -10   6   3   -3.00    2.70
   9  -6  -3    9.80    1.80
   9  -6  -3    8.90    2.60
  -9   6   3    8.30    2.50
  -9   6   3    7.30    2.40
   8  -6  -3   17.60    1.80
   8  -6  -3   17.70    2.60
  -8   6   3   16.10    2.50
  -8   6   3   12.60    2.40
   7  -6  -3   36.70    2.80
   7  -6  -3   36.20    2.20
   7  -6  -3   36.90    2.50
  -7   6   3   37.90    2.20
  -7   6   3   37.30    3.00
  -7   6   3   37.80    2.70
  -7   6   3   37.00    2.00
   6  -6  -3   20.20    1.70
   6  -6  -3   23.20    1.50
   6  -6  -3   19.70    2.00
  -6   6   3   23.20    1.40
  -6   6   3   22.40    2.30
  -6   6   3   22.70    1.50
  -6   6   3   23.50    2.10
   5  -6  -3    3.80    1.40
   5  -6  -3    2.00    1.50
   5  -6  -3    3.30    1.00
   5  -6  -3    1.90    0.80
   5  -6  -3    4.90    1.20
  -5   6   3    3.80    1.00
  -5   6   3    2.70    1.40
  -5   6   3    4.10    0.90
  -5   6   3    2.90    1.50
   4  -6  -3  112.99    4.10
   4  -6  -3  107.39    4.00
   4  -6  -3  118.59    3.90
   4  -6  -3  104.79    4.50
   4  -6  -3  114.29    4.10
  -4   6   3  115.39    3.90
  -4   6   3  113.19    4.20
  -4   6   3  111.79    4.00
  -4   6   3  109.09    4.50
  -4   6   3  118.49    3.90
  -4   6   3  110.49    3.90
   3  -6  -3  193.48    6.40
   3  -6  -3  197.48    6.40
   3  -6  -3  196.58    6.80
   3  -6  -3  193.38    6.30
   3  -6  -3  203.58    6.30
  -3   6   3  190.38    6.30
  -3   6   3  195.08    6.40
  -3   6   3  186.88    6.60
  -3   6   3  203.58    6.20
  -3   6   3  211.48    6.30
  -3   6   3  186.48    6.40
   2  -6  -3  268.97    8.10
   2  -6  -3  244.28    8.20
   2  -6  -3  262.67    8.20
   2  -6  -3  260.47    8.60
   2  -6  -3  238.28    8.20
   2  -6  -3  257.67    8.00
  -2   6   3  265.47    8.20
  -2   6   3  252.97    8.10
  -2   6   3  258.37    7.90
  -2   6   3  269.57    8.10
  -2   6   3  263.37    8.40
  -2   6   3  253.17    8.20
   1  -6  -3   -0.60    1.20
   1  -6  -3    1.50    0.70
   1  -6  -3    1.20    0.80
   1  -6  -3   -0.80    0.90
   1  -6  -3    0.70    0.80
   1  -6  -3    0.20    0.70
  -1   6   3    0.30    0.80
  -1   6   3    0.60    0.30
  -1   6   3    0.60    0.90
  -1   6   3    1.30    0.80
  -1   6   3    1.00    0.90
   0  -6  -3   78.49    2.60
   0  -6  -3   72.39    3.00
   0  -6  -3   73.79    3.20
   0  -6  -3   70.19    2.90
   0  -6  -3   78.29    2.60
   0  -6  -3   72.99    2.70
   0   6   3   71.99    2.90
   0   6   3   76.19    2.90
   0   6   3   69.79    2.70
  -1  -6  -3  287.77    9.70
  -1  -6  -3  301.87    9.00
  -1  -6  -3  304.37    9.00
  -1  -6  -3  314.57    9.40
  -1  -6  -3  288.37    9.30
  -1  -6  -3  275.27    9.40
   1   6   3  289.67    9.30
   1   6   3  292.57    8.90
   1   6   3  286.17    9.20
  -2  -6  -3   94.59    3.50
  -2  -6  -3   91.19    3.70
  -2  -6  -3   94.79    4.10
  -2  -6  -3   95.69    3.10
  -2  -6  -3  100.09    3.20
   2   6   3   94.19    3.10
   2   6   3   90.19    3.70
   2   6   3   97.19    3.50
   2   6   3   96.39    3.60
  -3  -6  -3  150.18    5.60
  -3  -6  -3  151.58    5.20
  -3  -6  -3  149.79    5.40
   3   6   3  145.09    5.10
   3   6   3  149.88    5.40
   3   6   3  153.98    4.90
   3   6   3  152.98    5.30
  -4  -6  -3   53.69    3.00
  -4  -6  -3   47.70    3.30
  -4  -6  -3   48.70    2.60
   4   6   3   52.09    2.90
   4   6   3   47.50    2.50
   4   6   3   52.19    2.30
  -5  -6  -3   -0.50    1.40
  -5  -6  -3    0.70    1.60
  -5  -6  -3    1.20    1.60
   5   6   3   -0.40    1.10
   5   6   3   -1.30    1.50
   5   6   3    0.20    1.30
  -6  -6  -3  334.17   11.20
  -6  -6  -3  326.07   10.70
  -6  -6  -3  317.17   11.00
   6   6   3  342.77   10.70
   6   6   3  330.67   11.00
   6   6   3  330.37   10.70
  -7  -6  -3    2.20    2.10
  -7  -6  -3    0.40    1.90
   7   6   3   -0.30    1.60
   7   6   3    2.10    2.10
   7   6   3   -1.60    1.80
  -8  -6  -3   31.10    2.60
  -8  -6  -3   38.40    3.20
   8   6   3   31.20    3.00
   8   6   3   34.20    2.60
   8   6   3   29.30    2.70
  -9  -6  -3    9.60    3.20
  -9  -6  -3    9.10    2.50
   9   6   3    5.00    2.60
   9   6   3    7.80    2.40
   9   6   3   11.30    2.50
 -10  -6  -3    0.70    2.30
 -10  -6  -3    0.50    2.60
  10   6   3    0.10    2.60
  10   6   3    3.00    2.40
  10   6   3    2.30    2.50
  10   6   3    2.50    2.80
 -11  -6  -3    8.10    2.80
 -11  -6  -3   11.30    2.90
  11   6   3    5.90    2.70
  11   6   3    5.60    2.90
  10  -7  -3   -3.80    2.80
  10  -7  -3    1.20    1.90
 -10   7   3    4.60    3.10
   9  -7  -3   -1.00    1.70
   9  -7  -3    1.90    2.70
  -9   7   3   -2.80    2.50
  -9   7   3   -1.20    2.70
   8  -7  -3   33.00    2.90
   8  -7  -3   36.20    2.50
  -8   7   3   31.60    3.00
  -8   7   3   34.10    2.80
   7  -7  -3    1.90    2.10
   7  -7  -3    1.30    1.90
   7  -7  -3    0.60    1.50
  -7   7   3   -0.90    2.10
  -7   7   3    1.20    1.20
  -7   7   3    0.10    2.00
   6  -7  -3   22.40    2.60
   6  -7  -3   21.00    1.90
   6  -7  -3   21.80    2.10
  -6   7   3   16.60    2.20
  -6   7   3   25.40    2.20
  -6   7   3   23.90    1.70
   5  -7  -3   49.60    3.30
   5  -7  -3   46.80    2.80
   5  -7  -3   46.10    2.70
  -5   7   3   50.99    2.50
  -5   7   3   46.90    3.30
  -5   7   3   46.60    2.40
  -5   7   3   50.89    2.90
   4  -7  -3   10.80    1.30
   4  -7  -3   12.40    1.50
   4  -7  -3   11.50    1.30
   4  -7  -3   10.10    1.70
  -4   7   3    9.50    1.30
  -4   7   3    8.30    1.20
  -4   7   3   10.50    1.50
  -4   7   3    8.10    1.60
  -4   7   3   10.30    1.00
   3  -7  -3    5.00    1.20
   3  -7  -3    3.00    1.20
   3  -7  -3    4.80    1.70
   3  -7  -3    4.40    1.00
  -3   7   3    4.50    1.60
  -3   7   3    5.50    1.10
  -3   7   3    3.60    1.10
  -3   7   3    5.00    1.20
  -3   7   3    4.10    0.70
   2  -7  -3  305.07    9.90
   2  -7  -3  310.07   10.20
   2  -7  -3  310.57    9.90
   2  -7  -3  308.27    9.50
  -2   7   3  310.77    9.90
  -2   7   3  313.87    9.50
  -2   7   3  303.17    9.70
  -2   7   3  309.67    9.80
   1  -7  -3  132.49    4.40
   1  -7  -3  111.29    4.40
   1  -7  -3  115.19    4.70
  -1   7   3  119.69    4.00
  -1   7   3  114.69    4.30
  -1   7   3  120.79    4.30
  -1   7   3  115.79    3.70
   0  -7  -3   43.20    2.80
   0  -7  -3   43.40    2.30
   0  -7  -3   45.50    1.90
   0  -7  -3   43.80    2.20
   0  -7  -3   48.60    2.40
   0   7   3   43.00    1.50
   0   7   3   42.60    2.40
   0   7   3   42.40    2.20
   0   7   3   45.90    2.20
  -1  -7  -3  239.88    6.90
  -1  -7  -3  224.18    6.90
  -1  -7  -3  208.38    7.20
  -1  -7  -3  226.28    7.80
  -1  -7  -3  219.98    7.40
   1   7   3  215.38    7.30
   1   7   3  230.58    6.90
   1   7   3  217.98    6.80
   1   7   3  209.88    7.10
   1   7   3  213.58    7.40
  -2  -7  -3  272.47    8.80
  -2  -7  -3  271.77    8.40
  -2  -7  -3  263.77    9.30
  -2  -7  -3  288.47    8.40
  -2  -7  -3  270.47    9.00
   2   7   3  263.87    8.70
   2   7   3  277.87    8.40
   2   7   3  270.37    9.00
   2   7   3  270.27    8.90
  -3  -7  -3  182.48    6.80
  -3  -7  -3  177.48    6.60
  -3  -7  -3  197.18    5.80
  -3  -7  -3  178.98    6.30
   3   7   3  177.38    6.20
   3   7   3  188.58    6.00
   3   7   3  182.08    6.40
   3   7   3  185.88    6.50
  -4  -7  -3   14.50    2.00
  -4  -7  -3   17.20    2.10
  -4  -7  -3   15.80    1.70
   4   7   3   14.60    1.80
   4   7   3   17.90    1.70
   4   7   3   16.40    1.40
   4   7   3   19.20    2.10
  -5  -7  -3   73.19    3.50
  -5  -7  -3   76.49    4.30
  -5  -7  -3   80.99    4.10
   5   7   3   68.49    3.70
   5   7   3   77.69    3.50
   5   7   3   77.09    3.40
  -6  -7  -3   49.10    3.60
  -6  -7  -3   50.39    3.20
  -6  -7  -3   49.20    3.70
   6   7   3   51.29    3.70
   6   7   3   59.59    3.20
   6   7   3   51.59    3.10
  -7  -7  -3   12.50    2.20
  -7  -7  -3   12.30    2.50
  -7  -7  -3   16.60    2.70
   7   7   3   11.30    1.90
   7   7   3   11.40    2.30
   7   7   3   11.60    2.10
  -8  -7  -3   16.10    2.70
  -8  -7  -3   15.10    2.60
   8   7   3   12.70    2.30
   8   7   3   13.30    2.50
   8   7   3    9.30    2.40
  -9  -7  -3   -2.90    2.40
   9   7   3   -0.40    2.60
   9   7   3    3.00    2.50
   9   7   3   -3.80    2.10
 -10  -7  -3    2.50    2.80
  10   7   3    3.20    2.90
  10   7   3    5.40    2.80
  10  -8  -3    1.60    2.10
   9  -8  -3    5.10    2.10
   9  -8  -3    1.40    2.70
   9  -8  -3    6.90    3.20
  -9   8   3    7.40    3.00
  -9   8   3    2.60    2.60
   8  -8  -3   11.20    2.10
   8  -8  -3    5.70    2.60
   8  -8  -3    4.80    2.40
  -8   8   3    5.10    2.50
  -8   8   3    7.60    2.30
   7  -8  -3   10.60    2.20
   7  -8  -3    9.70    2.70
   7  -8  -3    9.10    1.90
  -7   8   3   10.60    1.60
  -7   8   3   10.60    2.20
  -7   8   3   16.10    2.60
   6  -8  -3    4.50    2.30
   6  -8  -3    0.40    1.70
   6  -8  -3    2.10    1.60
  -6   8   3    1.90    1.40
  -6   8   3    3.40    1.80
  -6   8   3    1.40    2.00
   5  -8  -3   82.29    3.80
   5  -8  -3   78.79    3.60
   5  -8  -3   81.19    4.30
  -5   8   3   87.19    3.80
  -5   8   3   75.89    4.30
  -5   8   3   82.89    3.50
  -5   8   3   83.09    3.70
   4  -8  -3  111.89    4.20
   4  -8  -3  116.59    5.20
   4  -8  -3  105.49    4.40
  -4   8   3  111.29    4.40
  -4   8   3  111.19    4.80
  -4   8   3  110.49    4.30
  -4   8   3  113.39    4.30
  -4   8   3  126.49    4.60
   3  -8  -3   12.10    1.20
   3  -8  -3   12.40    2.10
   3  -8  -3   12.20    1.60
   3  -8  -3   11.00    1.60
  -3   8   3   12.10    1.50
  -3   8   3   15.20    2.00
  -3   8   3   13.50    1.50
  -3   8   3    9.50    1.50
  -3   8   3   13.70    1.00
   2  -8  -3   57.09    3.30
   2  -8  -3   54.49    3.00
   2  -8  -3   50.59    2.90
  -2   8   3   53.99    2.00
  -2   8   3   54.29    2.60
  -2   8   3   56.59    2.80
  -2   8   3   51.49    2.80
   1  -8  -3  119.79    5.10
   1  -8  -3  116.39    4.60
  -1   8   3  117.39    3.70
  -1   8   3  113.09    4.40
  -1   8   3  119.29    4.10
  -1   8   3  116.69    4.50
   0  -8  -3  151.78    4.80
   0  -8  -3  150.58    5.90
   0  -8  -3  146.99    5.50
   0  -8  -3  152.38    5.20
   0   8   3  148.89    4.70
   0   8   3  145.89    5.40
   0   8   3  148.29    5.40
   0   8   3  142.59    5.20
  -1  -8  -3  125.99    4.20
  -1  -8  -3  120.79    4.90
  -1  -8  -3  127.19    5.40
  -1  -8  -3  113.39    4.50
  -1  -8  -3  128.99    4.10
   1   8   3  130.09    4.60
   1   8   3  120.19    4.60
   1   8   3  120.49    4.90
   1   8   3  125.39    4.00
   1   8   3  127.99    4.10
  -2  -8  -3   11.40    0.80
  -2  -8  -3    9.00    2.10
  -2  -8  -3   10.90    0.70
  -2  -8  -3   11.60    1.80
  -2  -8  -3   11.50    0.80
  -2  -8  -3   11.60    1.60
   2   8   3   11.20    1.00
   2   8   3    9.00    1.70
   2   8   3   11.20    1.60
   2   8   3   11.00    1.60
  -3  -8  -3   29.20    2.50
  -3  -8  -3   35.00    2.30
  -3  -8  -3   35.10    1.30
  -3  -8  -3   25.00    2.40
   3   8   3   32.40    1.80
   3   8   3   33.70    2.50
   3   8   3   37.60    2.40
   3   8   3   31.70    2.20
  -4  -8  -3    4.50    1.90
  -4  -8  -3    4.90    2.10
  -4  -8  -3    6.40    1.70
   4   8   3    7.10    1.20
   4   8   3    4.90    1.90
   4   8   3    4.50    1.80
   4   8   3    5.90    1.60
  -5  -8  -3  251.37    8.60
  -5  -8  -3  244.88    9.00
  -5  -8  -3  256.17    9.10
   5   8   3  253.27    8.40
   5   8   3  263.27    9.00
   5   8   3  246.18    8.50
  -6  -8  -3   15.00    2.20
  -6  -8  -3   14.10    2.30
  -6  -8  -3   11.10    2.30
   6   8   3   17.30    2.50
   6   8   3    9.80    1.80
   6   8   3   10.20    2.10
  -7  -8  -3    6.80    2.50
  -7  -8  -3    7.40    2.40
  -7  -8  -3    4.70    2.30
   7   8   3    6.10    2.30
   7   8   3    3.90    1.90
   7   8   3    5.50    2.40
  -8  -8  -3   -1.00    2.50
  -8  -8  -3    0.70    2.30
   8   8   3   -0.80    2.50
   8   8   3    5.40    2.30
   8   8   3   -3.80    2.10
  -9  -8  -3    4.30    2.90
   9   8   3    7.00    3.10
   9   8   3    4.10    2.70
   9   8   3    1.50    2.70
  10   8   3   11.80    4.60
   9  -9  -3   -0.50    2.20
  -9   9   3    1.70    2.90
   8  -9  -3    1.40    2.90
   8  -9  -3    0.40    2.10
  -8   9   3   -0.70    2.30
  -8   9   3    0.10    2.70
   7  -9  -3    5.80    2.70
   7  -9  -3    5.90    2.10
  -7   9   3    3.30    2.70
  -7   9   3    5.80    2.20
   6  -9  -3   10.30    1.90
   6  -9  -3   15.50    2.80
   6  -9  -3   10.00    2.00
  -6   9   3   10.40    1.80
  -6   9   3   11.40    2.10
  -6   9   3    7.50    2.60
   5  -9  -3   19.20    2.50
   5  -9  -3   20.80    1.80
   5  -9  -3   21.40    2.30
  -5   9   3   17.90    1.90
  -5   9   3   17.00    2.40
  -5   9   3   16.90    1.90
   4  -9  -3   13.50    2.10
   4  -9  -3   17.30    1.50
   4  -9  -3   15.20    2.50
  -4   9   3   14.20    2.30
  -4   9   3   14.70    1.80
  -4   9   3   13.20    1.70
  -4   9   3   15.50    1.90
   3  -9  -3   55.69    4.00
   3  -9  -3   57.09    3.50
  -3   9   3   57.79    2.90
  -3   9   3   53.79    3.00
  -3   9   3   56.09    3.10
   2  -9  -3   32.10    2.50
   2  -9  -3   29.80    2.60
  -2   9   3   33.60    2.30
  -2   9   3   30.10    1.80
  -2   9   3   29.40    2.30
   1  -9  -3   15.70    2.10
   1  -9  -3   15.30    2.30
  -1   9   3   19.00    1.10
  -1   9   3   17.60    1.90
  -1   9   3   17.90    1.40
  -1   9   3   17.10    2.00
   0  -9  -3  178.58    7.00
   0  -9  -3  184.88    6.70
   0  -9  -3  174.68    6.30
   0   9   3  178.18    6.20
   0   9   3  178.58    6.60
   0   9   3  184.88    6.50
   0   9   3  180.18    5.70
  -1  -9  -3    3.90    1.90
  -1  -9  -3    3.00    1.50
  -1  -9  -3    3.40    2.00
   1   9   3    1.00    1.60
   1   9   3    2.00    1.30
   1   9   3    2.40    1.50
   1   9   3    1.00    1.80
  -2  -9  -3    5.90    2.20
  -2  -9  -3    5.10    1.70
  -2  -9  -3    7.10    2.10
   2   9   3    6.80    1.00
   2   9   3    7.40    1.80
   2   9   3    4.90    1.90
   2   9   3    6.20    1.60
  -3  -9  -3   34.70    2.90
  -3  -9  -3   31.50    2.70
  -3  -9  -3   38.00    2.70
   3   9   3   40.20    2.80
   3   9   3   38.60    2.10
   3   9   3   32.60    2.60
   3   9   3   38.00    2.60
  -4  -9  -3   42.70    2.80
  -4  -9  -3   42.20    3.10
  -4  -9  -3   36.80    3.10
   4   9   3   38.90    2.90
   4   9   3   48.30    2.60
   4   9   3   39.80    2.70
   4   9   3   35.70    2.80
  -5  -9  -3   31.80    3.00
  -5  -9  -3   35.20    2.90
  -5  -9  -3   27.20    2.90
   5   9   3   28.90    2.60
   5   9   3   33.50    2.20
   5   9   3   31.50    2.80
   5   9   3   36.90    3.10
  -6  -9  -3    2.50    2.20
  -6  -9  -3    4.20    2.20
  -6  -9  -3   -2.40    2.30
   6   9   3    1.10    2.10
   6   9   3    1.20    1.70
   6   9   3    0.40    2.30
  -7  -9  -3   13.30    2.80
  -7  -9  -3   11.50    2.70
  -7  -9  -3   14.40    2.80
   7   9   3   11.20    2.80
   7   9   3   12.00    2.70
   7   9   3   11.60    2.20
  -8  -9  -3    0.80    2.70
  -8  -9  -3   -6.20    3.30
   8   9   3    1.60    2.90
   8   9   3    2.80    2.30
   8   9   3   -0.40    2.50
   9   9   3   -0.20    2.70
   8 -10  -3    5.10    2.30
  -8  10   3    8.80    3.20
  -8  10   3   14.30    2.70
   7 -10  -3    1.30    2.80
   7 -10  -3    2.80    2.30
  -7  10   3    3.10    2.70
  -7  10   3    2.80    2.30
   6 -10  -3    6.00    2.20
   6 -10  -3    2.40    2.70
  -6  10   3    4.00    1.90
  -6  10   3    3.00    2.50
  -6  10   3    3.80    1.90
   5 -10  -3    5.40    2.50
   5 -10  -3    4.90    2.20
  -5  10   3    7.60    1.90
  -5  10   3    8.80    2.00
  -5  10   3    2.60    2.20
   4 -10  -3   -1.60    2.00
   4 -10  -3    3.10    2.20
  -4  10   3    1.10    1.70
  -4  10   3    1.20    2.20
  -4  10   3    2.40    1.60
   3 -10  -3   44.10    3.10
   3 -10  -3   39.10    3.20
  -3  10   3   41.10    2.30
  -3  10   3   38.50    2.60
  -3  10   3   46.20    3.30
   2 -10  -3  115.19    5.50
   2 -10  -3  123.59    5.30
  -2  10   3  116.89    4.90
  -2  10   3  118.29    4.40
  -2  10   3  120.59    5.00
   1 -10  -3    3.20    1.90
   1 -10  -3    3.10    2.20
   1 -10  -3    3.30    2.10
  -1  10   3    3.60    1.80
  -1  10   3    2.10    1.60
  -1  10   3    1.80    1.80
   0 -10  -3  119.89    5.60
   0 -10  -3  112.79    4.80
   0 -10  -3  104.99    5.20
   0  10   3  110.39    4.50
   0  10   3  112.29    5.00
   0  10   3  110.99    4.90
  -1 -10  -3   -0.80    2.20
  -1 -10  -3    2.50    1.90
  -1 -10  -3    0.70    2.20
   1  10   3    2.40    1.30
   1  10   3    4.00    1.80
   1  10   3    0.70    2.00
   1  10   3    4.90    2.00
  -2 -10  -3   29.90    2.90
  -2 -10  -3   36.80    3.10
  -2 -10  -3   33.20    2.70
   2  10   3   37.60    2.90
   2  10   3   36.50    2.90
   2  10   3   34.20    2.60
   2  10   3   35.10    2.00
  -3 -10  -3    9.70    2.10
  -3 -10  -3    3.10    2.40
  -3 -10  -3    3.40    2.40
   3  10   3    7.10    2.00
   3  10   3    7.00    2.10
   3  10   3    8.60    2.40
   3  10   3    9.50    1.30
  -4 -10  -3   47.90    3.60
  -4 -10  -3   61.19    4.50
  -4 -10  -3   42.30    3.20
   4  10   3   55.79    2.90
   4  10   3   53.59    3.70
   4  10   3   56.59    3.80
   4  10   3   48.60    3.20
  -5 -10  -3    2.50    2.80
  -5 -10  -3    0.70    2.50
  -5 -10  -3    0.70    2.30
   5  10   3   -1.00    1.60
   5  10   3    4.20    2.20
   5  10   3    2.40    2.40
   5  10   3    3.90    2.60
  -6 -10  -3    0.30    2.70
  -6 -10  -3   -0.40    2.50
  -6 -10  -3    0.60    2.40
   6  10   3   -3.00    2.40
   6  10   3   -2.70    2.50
  -7 -10  -3    3.50    2.90
  -7 -10  -3    2.60    2.90
  -7 -10  -3   -1.40    2.90
   7  10   3    4.10    2.90
   7  10   3    4.40    2.70
   7 -11  -3   -0.90    3.80
   7 -11  -3    1.70    2.60
  -7  11   3   -3.00    2.70
  -7  11   3   -2.20    2.30
   6 -11  -3    9.90    3.00
   6 -11  -3    7.90    2.60
  -6  11   3   13.30    2.40
  -6  11   3    9.40    3.10
  -6  11   3   12.10    2.20
   5 -11  -3    6.30    2.90
   5 -11  -3    5.80    2.60
  -5  11   3    2.90    2.00
  -5  11   3    3.30    1.90
  -5  11   3    6.50    2.70
   4 -11  -3   -2.20    2.70
   4 -11  -3    3.80    2.40
  -4  11   3   -1.80    2.30
  -4  11   3    0.30    2.00
  -4  11   3    0.60    1.70
   3 -11  -3   42.30    3.50
   3 -11  -3   46.90    3.40
  -3  11   3   42.30    2.90
  -3  11   3   51.29    3.00
  -3  11   3   50.39    3.60
   2 -11  -3    9.10    2.70
   2 -11  -3   11.30    2.50
  -2  11   3    8.30    2.30
  -2  11   3   10.20    2.20
  -2  11   3   12.30    1.60
   1 -11  -3    2.20    2.10
   1 -11  -3    1.10    2.50
   1 -11  -3   -2.00    2.40
  -1  11   3   -0.10    2.20
  -1  11   3    2.30    2.00
  -1  11   3    1.50    2.00
   0 -11  -3   13.70    2.80
   0 -11  -3   13.50    2.40
   0 -11  -3   13.40    2.80
   0  11   3   14.40    2.10
   0  11   3   15.70    2.50
   0  11   3   17.20    2.50
  -1 -11  -3    3.30    2.10
  -1 -11  -3   -2.10    2.40
  -1 -11  -3    1.30    2.40
   1  11   3    3.60    2.00
   1  11   3    0.30    2.10
  -2 -11  -3   23.20    3.10
  -2 -11  -3   14.80    2.50
  -2 -11  -3   15.50    2.90
   2  11   3   15.60    2.40
   2  11   3   19.20    2.60
   2  11   3   21.40    2.70
  -3 -11  -3   34.70    3.50
  -3 -11  -3   21.50    3.00
  -3 -11  -3   27.20    3.00
   3  11   3   31.90    3.20
   3  11   3   21.90    2.90
   3  11   3   32.30    2.90
  -4 -11  -3   13.90    2.80
  -4 -11  -3   10.30    2.50
  -4 -11  -3   10.90    3.20
   4  11   3   17.60    2.60
   4  11   3   12.20    2.80
   4  11   3   16.20    2.70
  -5 -11  -3    4.70    2.80
  -5 -11  -3   -0.30    3.00
  -5 -11  -3    3.70    2.80
   5  11   3    5.30    3.00
   5  11   3    3.20    2.70
   5  11   3    6.50    2.70
  -6 -11  -3   -1.20    3.00
  -6 -11  -3    3.50    2.90
  -6 -11  -3    1.50    2.80
   6  11   3    2.10    2.80
   6  11   3    2.80    3.10
  -7 -11  -3    2.50    3.00
  -7 -11  -3   -0.30    3.30
  -7  12   3    1.30    2.50
   6 -12  -3    5.90    5.30
  -6  12   3    0.00    3.30
  -6  12   3    1.50    2.20
   5 -12  -3    1.40    3.10
   5 -12  -3    3.90    2.80
  -5  12   3    6.30    2.20
  -5  12   3    6.80    2.40
  -5  12   3    3.30    3.00
   4 -12  -3   -4.00    2.80
   4 -12  -3    0.80    2.70
  -4  12   3    2.20    2.20
  -4  12   3    0.10    2.80
   3 -12  -3   26.80    3.30
   3 -12  -3   20.20    3.30
  -3  12   3   19.10    2.70
   2 -12  -3   -0.60    2.70
   2 -12  -3    0.20    2.60
   2 -12  -3    0.50    2.30
  -2  12   3    0.70    2.40
  -2  12   3    2.70    2.20
  -2  12   3    1.90    2.30
   1 -12  -3   23.10    3.20
   1 -12  -3   19.80    3.30
   1 -12  -3   29.20    3.00
  -1  12   3   24.30    2.80
  -1  12   3   26.20    3.10
  -1  12   3   25.80    2.60
   0 -12  -3   13.20    3.10
   0 -12  -3   13.30    3.00
   0 -12  -3   10.50    2.50
   0  12   3   16.30    2.60
   0  12   3   15.30    2.90
   0  12   3   17.20    2.60
  -1 -12  -3    7.30    2.50
  -1 -12  -3    7.30    2.90
  -1 -12  -3    6.10    2.70
   1  12   3    6.80    2.30
   1  12   3    8.10    2.60
  -2 -12  -3    1.50    2.60
  -2 -12  -3    3.80    2.70
  -2 -12  -3    9.30    3.00
   2  12   3    5.90    2.80
   2  12   3   10.50    2.70
   2  12   3    9.40    2.90
  -3 -12  -3   16.90    3.10
  -3 -12  -3   18.70    3.20
  -3 -12  -3   20.70    3.60
   3  12   3   16.60    3.00
   3  12   3   18.30    3.00
   3  12   3   24.60    3.40
  -4 -12  -3   -0.60    3.10
  -4 -12  -3    0.80    2.90
  -4 -12  -3   -3.40    2.70
   4  12   3    0.00    2.80
   4  12   3   -0.10    3.00
   4  12   3   -2.40    2.80
  -5 -12  -3    2.00    3.00
  -5 -12  -3    0.20    3.30
   5  12   3    4.10    3.50
  -6 -12  -3    3.10    3.50
  -6 -12  -3    1.70    3.00
  -5  13   3   -1.30    2.50
   4 -13  -3   13.80    3.70
  -4  13   3   11.70    2.70
   3 -13  -3    4.50    3.20
   3 -13  -3    0.80    2.60
  -3  13   3    6.10    2.70
  -3  13   3    6.00    2.40
   2 -13  -3    8.50    3.10
   2 -13  -3    4.60    3.10
   2 -13  -3    9.90    2.70
  -2  13   3    8.20    2.60
  -2  13   3    4.40    2.60
   1 -13  -3    1.60    3.30
   1 -13  -3   -0.40    2.70
   1 -13  -3   -1.30    3.00
  -1  13   3    4.00    2.80
  -1  13   3    4.50    2.90
  -1  13   3    3.00    2.40
   0 -13  -3    1.50    2.60
   0 -13  -3    2.70    2.90
   0 -13  -3    1.10    3.20
   0  13   3    0.00    2.60
   0  13   3    2.00    2.80
   0  13   3   -1.00    3.00
  -1 -13  -3   -5.10    2.80
  -1 -13  -3    1.20    3.40
  -1 -13  -3    0.50    2.90
   1  13   3    0.10    3.00
   1  13   3   -2.20    2.70
   1  13   3    2.20    2.80
  -2 -13  -3    1.00    3.20
  -2 -13  -3   -0.80    2.80
   2  13   3    0.10    3.00
   2  13   3    0.30    4.60
  -3 -13  -3   -2.70    2.80
  -3 -13  -3    2.30    3.30
   3  13   3    5.80    3.20
  -4 -13  -3   -0.40    3.00
   2 -14  -3    1.80    3.40
   1 -14  -3    3.30    3.40
   0 -14  -3   -2.70    3.10
  -1 -14  -3   -1.00    3.20
   1  14   3   -1.60    3.20
  -2 -14  -3   -0.60    3.20
   0 -10   4   -3.60    3.20
  -1  10  -4    3.80    3.20
   1 -10   4   -2.00    3.10
  -2  10  -4   -1.00    3.50
  -2  10  -4   -0.20    3.10
   2 -10   4    4.90    3.30
  -3  10  -4    2.30    3.40
  -3  10  -4    3.70    3.10
   3 -10   4    6.80    3.30
  -4  10  -4   32.90    3.90
  -4  10  -4   30.60    3.40
   4 -10   4   38.10    4.30
  -5  10  -4   15.00    3.30
  -5  10  -4   13.90    3.40
  -6  10  -4    2.10    3.40
  -6  10  -4    3.00    4.20
   4   9  -4    2.20    3.90
   3   9  -4    4.00    3.30
   3   9  -4    0.90    2.80
   3   9  -4    0.50    2.60
  -3  -9   4    3.70    2.50
   2   9  -4    5.70    2.80
   2   9  -4    4.60    2.40
   2   9  -4    9.00    3.20
   2   9  -4    2.00    2.90
  -2  -9   4    1.70    2.70
   1   9  -4   42.40    3.90
   1   9  -4   36.10    3.50
   1   9  -4   35.40    3.60
  -1  -9   4   41.10    3.80
  -1  -9   4   40.30    3.60
   0   9  -4   17.50    3.10
   0   9  -4   12.10    2.90
   0   9  -4   15.30    3.10
   0  -9   4   15.80    3.10
   0  -9   4    8.30    2.90
  -1   9  -4   42.10    3.60
  -1   9  -4   36.10    3.60
  -1   9  -4   38.00    3.80
   1  -9   4   26.40    3.30
  -2   9  -4   29.00    3.50
  -2   9  -4   24.80    3.30
  -2   9  -4   22.70    3.20
   2  -9   4   25.00    3.40
  -3   9  -4   13.20    2.80
  -3   9  -4    6.40    2.60
  -3   9  -4   12.80    3.00
   3  -9   4   18.40    3.30
  -4   9  -4   27.90    3.40
  -4   9  -4   29.40    3.40
  -4   9  -4   27.10    3.20
   4  -9   4   28.50    3.70
  -5   9  -4    2.50    2.90
  -5   9  -4    8.10    3.20
  -5   9  -4    8.30    2.50
   5  -9   4   11.00    3.20
  -6   9  -4   -0.50    3.10
  -6   9  -4   -1.40    2.40
  -6   9  -4    4.80    3.00
   6  -9   4   -0.20    3.20
  -7   9  -4    0.10    2.40
  -7   9  -4    6.40    3.30
  -8   9  -4    8.10    3.10
  -8   9  -4    5.80    3.00
   5   8  -4    2.80    2.60
   5   8  -4    5.20    3.10
   5   8  -4    2.60    2.60
  -5  -8   4    0.00    2.50
   4   8  -4    0.10    2.40
   4   8  -4    6.50    2.90
   4   8  -4   -0.90    2.50
  -4  -8   4    1.20    2.50
   3   8  -4   24.30    2.60
   3   8  -4   20.20    3.10
   3   8  -4   24.70    3.00
   3   8  -4   19.70    3.20
  -3  -8   4   21.50    2.70
  -3  -8   4   21.60    2.90
   2   8  -4   12.10    2.60
   2   8  -4    6.40    2.90
   2   8  -4   12.60    2.50
   2   8  -4   12.10    3.00
  -2  -8   4   12.80    2.50
  -2  -8   4   10.00    2.50
  -2  -8   4   13.30    2.80
   1   8  -4   45.10    3.40
   1   8  -4   37.00    3.40
   1   8  -4   40.40    3.60
  -1  -8   4   50.59    3.60
  -1  -8   4   38.40    3.40
   0   8  -4   94.29    5.30
   0   8  -4   91.69    5.00
   0   8  -4   87.79    5.30
   0  -8   4  102.09    5.20
   0  -8   4   77.79    5.00
  -1   8  -4    1.60    2.30
  -1   8  -4   -0.70    2.30
  -1   8  -4   -4.70    2.50
   1  -8   4   -0.30    2.50
  -2   8  -4   38.70    3.10
  -2   8  -4   36.60    3.40
  -2   8  -4   33.80    3.00
   2  -8   4   33.50    3.20
  -3   8  -4  125.19    5.60
  -3   8  -4  123.89    5.80
  -3   8  -4  126.59    5.60
   3  -8   4  126.19    6.10
  -4   8  -4   46.20    3.60
  -4   8  -4   35.30    3.10
  -4   8  -4   30.90    3.00
   4  -8   4   29.10    3.10
  -5   8  -4    0.70    1.60
  -5   8  -4   -0.20    2.20
  -5   8  -4   -1.60    2.30
  -5   8  -4   -1.10    2.40
  -5   8  -4   -1.50    2.30
   5  -8   4   -1.50    2.70
   5  -8   4    3.40    2.30
  -6   8  -4   24.20    3.10
  -6   8  -4   21.80    2.80
  -6   8  -4   24.10    2.70
  -6   8  -4   22.10    2.30
  -6   8  -4   25.50    3.30
   6  -8   4   22.30    2.80
   6  -8   4   27.40    3.50
  -7   8  -4   22.90    2.60
  -7   8  -4   27.40    2.90
  -7   8  -4   23.80    3.30
  -7   8  -4   23.80    3.50
  -7   8  -4   17.30    2.40
   7  -8   4   25.50    3.50
   7  -8   4   27.80    3.30
  -8   8  -4   17.20    3.10
  -8   8  -4   11.90    3.00
  -8   8  -4   17.70    2.60
  -8   8  -4   16.80    3.00
   8  -8   4   21.60    3.40
   8  -8   4   14.40    3.50
  -9   8  -4    6.10    2.80
  -9   8  -4    5.70    3.00
   6   7  -4   -1.00    2.70
   6   7  -4    3.60    4.70
   6   7  -4    3.40    4.00
  -6  -7   4    1.40    2.80
   5   7  -4    6.20    2.50
   5   7  -4   11.90    2.30
   5   7  -4   10.20    2.60
   5   7  -4    9.40    2.60
  -5  -7   4    7.90    2.40
  -5  -7   4    8.70    2.60
   4   7  -4   18.00    2.40
   4   7  -4   19.30    3.00
   4   7  -4   24.10    2.80
   4   7  -4   18.40    2.80
  -4  -7   4   21.80    2.80
  -4  -7   4   16.40    2.50
   3   7  -4   -1.60    2.10
   3   7  -4    3.60    2.00
   3   7  -4   -2.20    2.30
   3   7  -4    0.00    2.40
  -3  -7   4    0.40    2.10
  -3  -7   4   -3.10    2.10
   2   7  -4    0.40    2.30
   2   7  -4   -0.60    2.30
   2   7  -4   -1.00    2.10
  -2  -7   4    2.00    2.30
  -2  -7   4   -0.40    2.10
   1   7  -4    6.40    2.40
   1   7  -4    9.40    2.50
   1   7  -4    7.20    2.00
  -1  -7   4    9.80    2.20
  -1  -7   4    6.00    2.40
   0   7  -4    6.60    2.30
   0   7  -4    9.70    2.10
   0   7  -4    6.30    2.30
   0  -7   4    9.00    2.30
  -1   7  -4  276.97    9.90
  -1   7  -4  291.57    9.90
  -1   7  -4  289.97    9.90
   1  -7   4  278.67    9.90
  -2   7  -4   11.60    2.40
  -2   7  -4    9.20    2.30
  -2   7  -4   10.20    2.10
   2  -7   4   10.20    1.60
   2  -7   4    8.50    2.20
  -3   7  -4   27.30    2.90
  -3   7  -4   27.60    2.70
  -3   7  -4   32.70    2.90
   3  -7   4   24.10    1.90
   3  -7   4   22.90    2.60
  -4   7  -4   46.10    2.90
  -4   7  -4   47.80    3.10
  -4   7  -4   52.59    3.50
  -4   7  -4   41.80    3.00
   4  -7   4   42.70    2.90
   4  -7   4   42.00    3.00
   4  -7   4   39.50    3.20
  -5   7  -4   50.19    3.20
  -5   7  -4   62.49    4.30
  -5   7  -4   60.29    3.60
  -5   7  -4   51.49    3.60
   5  -7   4   47.80    3.20
   5  -7   4   47.80    3.50
   5  -7   4   56.29    3.60
  -6   7  -4   94.69    5.00
  -6   7  -4   87.89    4.90
  -6   7  -4   85.79    4.70
  -6   7  -4   88.49    4.60
   6  -7   4   95.19    5.40
   6  -7   4   92.39    5.30
   6  -7   4   95.19    4.50
   6  -7   4  100.89    4.90
  -7   7  -4   29.90    3.00
  -7   7  -4   31.80    2.90
  -7   7  -4   31.00    3.00
  -7   7  -4   33.60    3.40
  -7   7  -4   38.70    2.70
   7  -7   4   34.50    2.80
   7  -7   4   37.80    3.70
   7  -7   4   32.30    3.30
   7  -7   4   35.60    3.00
  -8   7  -4   12.70    3.20
  -8   7  -4   17.70    2.80
  -8   7  -4   16.00    2.60
  -8   7  -4   20.20    3.10
  -8   7  -4   17.60    2.60
   8  -7   4   12.50    3.30
   8  -7   4   17.10    2.90
   8  -7   4   15.80    2.60
   8  -7   4   16.00    3.30
  -9   7  -4    1.60    2.50
  -9   7  -4    4.00    2.70
  -9   7  -4    8.50    2.60
  -9   7  -4    1.90    2.70
   9  -7   4    4.30    3.00
   9  -7   4    6.50    2.90
   7   6  -4    3.00    3.00
   6   6  -4   -0.80    2.40
   6   6  -4   -0.60    2.50
   6   6  -4    1.30    2.30
   6   6  -4    0.70    2.20
   6   6  -4    2.50    2.10
  -6  -6   4   -1.60    2.10
  -6  -6   4    3.00    2.40
   5   6  -4    5.50    2.30
   5   6  -4    5.40    2.10
   5   6  -4    7.20    2.20
   5   6  -4    3.70    2.30
  -5  -6   4    7.10    2.40
  -5  -6   4    2.90    2.00
   4   6  -4   50.39    3.60
   4   6  -4   52.09    3.60
   4   6  -4   53.29    3.40
   4   6  -4   47.80    3.40
  -4  -6   4   46.90    3.00
  -4  -6   4   55.69    3.80
   3   6  -4   49.20    3.50
   3   6  -4   40.40    3.00
   3   6  -4   52.29    3.00
   3   6  -4   45.10    3.00
  -3  -6   4   55.39    3.30
  -3  -6   4   49.99    2.50
  -3  -6   4   48.90    3.30
  -3  -6   4   43.00    3.00
   2   6  -4   69.39    4.00
   2   6  -4   76.09    4.30
   2   6  -4   79.09    3.90
  -2  -6   4   70.49    4.00
  -2  -6   4   70.29    3.20
  -2  -6   4   70.19    4.00
   1   6  -4  297.17   10.10
   1   6  -4  292.17   10.10
   1   6  -4  308.47    9.90
  -1  -6   4  287.07    9.90
  -1  -6   4  297.77    9.20
  -1  -6   4  277.67   10.10
   0   6  -4    0.10    1.80
   0   6  -4    3.10    1.70
   0   6  -4    3.80    2.00
   0  -6   4    2.30    0.80
   0  -6   4    5.00    1.90
  -1   6  -4  268.67    9.20
  -1   6  -4  261.77    9.00
  -1   6  -4  265.17    9.00
   1  -6   4  270.37    8.40
   1  -6   4  257.77    9.10
  -2   6  -4  122.69    5.00
  -2   6  -4  124.59    5.30
  -2   6  -4  132.39    5.20
   2  -6   4  124.59    4.40
   2  -6   4  114.69    5.20
  -3   6  -4    4.70    1.90
  -3   6  -4    3.50    1.70
  -3   6  -4    2.00    1.90
  -3   6  -4    1.10    1.80
   3  -6   4    2.80    1.70
   3  -6   4   -0.60    1.80
   3  -6   4    0.50    1.10
  -4   6  -4    3.50    2.10
  -4   6  -4    2.80    1.70
  -4   6  -4    3.20    1.80
  -4   6  -4    3.60    1.90
   4  -6   4    2.80    1.20
   4  -6   4    6.20    2.10
   4  -6   4    1.80    1.80
  -5   6  -4   93.29    4.70
  -5   6  -4   93.79    4.50
  -5   6  -4   93.29    4.10
  -5   6  -4   84.99    4.10
   5  -6   4   86.19    3.90
   5  -6   4   90.29    4.50
   5  -6   4   90.19    4.10
   5  -6   4   85.79    4.40
  -6   6  -4  151.28    5.70
  -6   6  -4  152.78    6.10
  -6   6  -4  147.59    5.90
  -6   6  -4  151.38    5.90
   6  -6   4  138.49    6.00
   6  -6   4  147.59    5.70
   6  -6   4  141.19    5.70
   6  -6   4  146.29    6.40
  -7   6  -4  139.09    5.50
  -7   6  -4  149.39    6.20
  -7   6  -4  143.99    5.80
  -7   6  -4  149.79    6.50
  -7   6  -4  149.39    6.20
   7  -6   4  144.59    6.50
   7  -6   4  155.78    6.40
   7  -6   4  151.68    5.90
  -8   6  -4    2.20    2.00
  -8   6  -4    1.60    2.10
  -8   6  -4    5.70    2.60
  -8   6  -4    5.10    2.80
   8  -6   4    2.20    2.90
   8  -6   4   -1.30    2.70
   8  -6   4   -0.90    2.40
  -9   6  -4    1.20    2.20
  -9   6  -4    3.70    2.50
  -9   6  -4    5.10    2.40
  -9   6  -4    1.60    2.50
   9  -6   4    0.60    3.10
   9  -6   4    0.50    2.80
   9  -6   4    0.60    2.60
 -10   6  -4   14.20    2.90
 -10   6  -4   16.70    2.90
 -10   6  -4   15.90    3.00
  10  -6   4   11.40    2.90
  10  -6   4   10.00    3.90
   8   5  -4    3.00    2.80
   7   5  -4   -2.80    2.70
   7   5  -4    0.30    2.30
  -7  -5   4   -0.20    2.30
   6   5  -4    2.00    2.60
   6   5  -4    5.10    1.90
   6   5  -4    2.80    2.10
   6   5  -4    3.50    2.10
   6   5  -4    4.60    2.00
  -6  -5   4    5.30    2.40
  -6  -5   4    1.50    1.90
   5   5  -4   18.70    2.50
   5   5  -4   11.50    1.90
   5   5  -4   10.50    2.00
   5   5  -4   16.40    2.30
  -5  -5   4   15.10    2.00
  -5  -5   4   17.60    2.50
   4   5  -4   38.60    2.80
   4   5  -4   45.30    2.60
   4   5  -4   40.20    2.70
   4   5  -4   47.90    3.30
  -4  -5   4   40.40    2.50
  -4  -5   4   43.30    3.10
  -4  -5   4   41.00    2.20
   3   5  -4  166.88    5.80
   3   5  -4  158.78    6.10
   3   5  -4  164.28    6.00
   3   5  -4  167.58    6.30
  -3  -5   4  162.38    5.50
  -3  -5   4  154.48    6.20
  -3  -5   4  157.98    5.70
  -3  -5   4  159.08    6.10
   2   5  -4   41.30    2.50
   2   5  -4   29.40    2.60
   2   5  -4   36.50    2.60
  -2  -5   4   34.30    2.00
  -2  -5   4   30.30    2.30
  -2  -5   4   30.30    2.60
   1   5  -4    2.40    1.70
   1   5  -4    5.10    1.50
   1   5  -4    2.40    1.70
  -1  -5   4    3.70    1.70
  -1  -5   4    1.30    1.80
   0   5  -4  301.57    9.70
   0   5  -4  291.77    9.90
   0   5  -4  294.07    9.80
   0  -5   4  291.57    9.70
   0  -5   4  296.27    9.10
  -1   5  -4  408.46   13.00
  -1   5  -4  396.96   13.10
  -1   5  -4  415.26   13.10
   1  -5   4  401.26   13.00
   1  -5   4  403.46   12.40
  -2   5  -4   24.90    2.00
  -2   5  -4   31.90    2.20
  -2   5  -4   25.10    2.20
  -2   5  -4   26.60    2.00
   2  -5   4   30.20    2.30
   2  -5   4   29.60    1.80
   2  -5   4   25.10    1.90
  -3   5  -4   81.29    3.70
  -3   5  -4   84.69    3.60
  -3   5  -4   84.99    4.10
  -3   5  -4   83.59    3.90
   3  -5   4   87.49    3.30
   3  -5   4   83.89    4.00
   3  -5   4   80.39    3.60
  -4   5  -4  334.07   10.60
  -4   5  -4  316.97   10.40
  -4   5  -4  308.27   10.60
  -4   5  -4  318.17   10.50
   4  -5   4  320.47   10.20
   4  -5   4  324.87   10.40
   4  -5   4  319.17   10.70
  -5   5  -4  219.78    7.70
  -5   5  -4  210.68    7.40
  -5   5  -4  206.68    7.40
  -5   5  -4  208.58    7.70
   5  -5   4  227.08    7.90
   5  -5   4  221.18    7.40
   5  -5   4  218.28    7.70
  -6   5  -4   82.69    4.30
  -6   5  -4   87.29    4.10
  -6   5  -4   84.09    3.70
  -6   5  -4   88.19    4.10
   6  -5   4   90.29    4.40
   6  -5   4   89.29    4.00
   6  -5   4   81.89    4.20
  -7   5  -4   -0.30    1.70
  -7   5  -4    0.60    1.30
  -7   5  -4    1.50    2.20
  -7   5  -4    0.20    1.90
  -7   5  -4   -0.90    1.70
   7  -5   4   -1.10    1.80
   7  -5   4    1.70    2.20
   7  -5   4    2.10    2.30
  -8   5  -4    5.20    2.30
  -8   5  -4    3.30    1.90
  -8   5  -4    3.80    1.90
  -8   5  -4    7.80    2.40
   8  -5   4    4.30    2.10
   8  -5   4    3.80    2.50
   8  -5   4   -1.20    2.60
  -9   5  -4   32.90    2.80
  -9   5  -4   37.70    2.90
  -9   5  -4   36.90    3.20
  -9   5  -4   39.50    3.50
   9  -5   4   32.60    2.90
   9  -5   4   35.60    3.50
   9  -5   4   40.60    3.60
 -10   5  -4   23.70    3.10
 -10   5  -4   28.60    3.20
 -10   5  -4   21.50    2.70
  10  -5   4   23.80    3.70
  10  -5   4   20.10    3.30
  10  -5   4   19.20    2.80
 -11   5  -4   18.70    3.20
 -11   5  -4   18.30    2.80
  11  -5   4   16.50    3.30
   8   4  -4   -2.70    2.10
   8   4  -4    0.50    2.90
   7   4  -4   16.90    3.00
   7   4  -4   17.10    2.40
  -7  -4   4   21.80    2.80
   6   4  -4   14.90    2.20
   6   4  -4   12.30    1.80
   6   4  -4    7.70    2.30
   6   4  -4   18.60    2.20
  -6  -4   4   12.90    1.90
  -6  -4   4   15.30    2.50
   5   4  -4    0.00    1.80
   5   4  -4    0.90    1.50
   5   4  -4    1.80    1.50
   5   4  -4   -0.10    1.60
  -5  -4   4    0.10    1.00
  -5  -4   4    0.20    1.50
  -5  -4   4    3.00    2.00
   4   4  -4   76.19    3.80
   4   4  -4   80.89    3.90
   4   4  -4   76.99    3.40
   4   4  -4   77.39    3.60
  -4  -4   4   77.09    3.90
  -4  -4   4   82.29    3.70
  -4  -4   4   81.09    3.10
  -4  -4   4   80.79    3.40
   3   4  -4   73.09    3.70
   3   4  -4   77.29    3.40
   3   4  -4   72.59    3.50
   3   4  -4   72.39    3.20
  -3  -4   4   71.19    3.80
  -3  -4   4   75.19    3.00
  -3  -4   4   70.79    3.40
  -3  -4   4   66.69    3.20
   2   4  -4  505.85   15.30
   2   4  -4  541.55   15.70
   2   4  -4  490.65   15.70
   2   4  -4  488.25   15.70
   2   4  -4  495.25   15.60
   2   4  -4  507.35   15.10
  -2  -4   4  491.25   15.60
  -2  -4   4  464.65   15.80
  -2  -4   4  497.65   15.40
   1   4  -4   48.30    1.80
   1   4  -4   47.60    2.80
   1   4  -4   47.40    3.00
   1   4  -4   50.49    1.90
   1   4  -4   51.69    2.90
   1   4  -4   44.00    2.60
  -1  -4   4   47.70    2.70
  -1  -4   4   45.30    2.90
   0   4  -4  117.79    4.50
   0   4  -4  120.59    4.60
   0   4  -4  125.19    4.70
   0  -4   4  119.59    3.70
   0  -4   4  113.29    4.50
  -1   4  -4   55.79    3.00
  -1   4  -4   57.89    2.70
  -1   4  -4   58.29    2.90
  -1   4  -4   59.79    2.80
   1  -4   4   52.39    2.60
   1  -4   4   64.09    3.00
   1  -4   4   59.99    2.10
  -2   4  -4   -0.10    1.40
  -2   4  -4    1.90    1.30
  -2   4  -4    0.00    1.20
  -2   4  -4    2.40    1.40
   2  -4   4    0.60    0.70
   2  -4   4    1.60    1.30
   2  -4   4    0.60    1.20
  -3   4  -4  291.17    9.40
  -3   4  -4  293.77    9.50
  -3   4  -4  286.57    9.30
  -3   4  -4  287.27    9.60
   3  -4   4  289.37    9.50
   3  -4   4  282.07    9.30
   3  -4   4  290.07    9.10
  -4   4  -4  635.14   19.10
  -4   4  -4  605.04   19.20
  -4   4  -4  601.14   19.10
  -4   4  -4  614.44   19.30
   4  -4   4  634.94   19.40
   4  -4   4  610.94   19.10
   4  -4   4  616.24   19.30
  -5   4  -4   45.00    2.60
  -5   4  -4   46.10    3.00
  -5   4  -4   43.60    2.90
  -5   4  -4   47.80    2.70
   5  -4   4   46.40    2.90
   5  -4   4   45.00    2.70
   5  -4   4   49.40    3.00
  -6   4  -4  243.88    8.10
  -6   4  -4  248.18    8.30
  -6   4  -4  242.18    8.30
  -6   4  -4  241.58    8.50
   6  -4   4  244.68    8.70
   6  -4   4  237.78    8.40
   6  -4   4  258.07    8.40
  -7   4  -4    3.80    2.00
  -7   4  -4    2.40    1.20
  -7   4  -4    1.40    1.70
  -7   4  -4    1.80    1.50
  -7   4  -4    0.90    1.70
   7  -4   4    2.40    2.10
   7  -4   4   -1.20    2.00
   7  -4   4    3.30    1.90
  -8   4  -4   75.89    4.00
  -8   4  -4   77.99    4.50
  -8   4  -4   74.09    3.80
  -8   4  -4   80.79    4.30
   8  -4   4   78.49    4.40
   8  -4   4   79.09    4.20
   8  -4   4   75.89    4.50
  -9   4  -4  132.39    5.40
  -9   4  -4  137.59    6.00
  -9   4  -4  130.69    5.40
   9  -4   4  131.69    5.50
   9  -4   4  132.19    6.10
   9  -4   4  134.09    6.40
 -10   4  -4   17.40    2.60
  10  -4   4   18.10    3.40
  10  -4   4   12.70    3.00
  10  -4   4   19.40    2.80
 -11   4  -4    0.80    2.40
 -11   4  -4   -1.80    2.60
  11  -4   4    0.30    2.60
   9   3  -4   17.40    2.40
   8   3  -4    2.70    2.80
   8   3  -4    0.70    1.90
   7   3  -4    0.00    1.70
   7   3  -4    3.40    2.30
   6   3  -4   15.80    1.60
   6   3  -4   14.20    1.90
   6   3  -4   10.80    2.30
   6   3  -4   16.00    2.00
  -6  -3   4   14.30    1.70
  -6  -3   4   17.10    2.50
   5   3  -4   45.30    2.80
   5   3  -4   43.80    3.10
   5   3  -4   43.30    2.50
   5   3  -4   42.70    2.60
  -5  -3   4   40.60    2.20
  -5  -3   4   43.70    3.20
  -5  -3   4   43.50    2.50
   4   3  -4  118.49    4.50
   4   3  -4  111.69    4.60
   4   3  -4  116.79    4.30
   4   3  -4  120.89    4.70
  -4  -3   4  123.69    5.00
  -4  -3   4  124.69    4.60
  -4  -3   4  117.49    4.30
  -4  -3   4  123.69    4.20
   3   3  -4  176.48    5.90
   3   3  -4  175.68    6.20
   3   3  -4  184.68    5.60
   3   3  -4  179.08    5.90
   3   3  -4  172.88    6.00
   3   3  -4  171.08    6.10
   3   3  -4  184.18    6.10
  -3  -3   4  180.88    6.10
  -3  -3   4  167.58    5.90
  -3  -3   4  182.48    5.90
  -3  -3   4  169.18    6.40
   2   3  -4  502.85   14.70
   2   3  -4  460.05   15.10
   2   3  -4  494.15   14.80
   2   3  -4  485.45   15.00
   2   3  -4  496.55   15.10
   2   3  -4  478.65   15.10
  -2  -3   4  482.75   14.90
  -2  -3   4  481.25   15.10
  -2  -3   4  458.45   15.20
   1   3  -4  231.38    7.80
   1   3  -4  244.88    7.70
   1   3  -4  236.68    7.90
   1   3  -4  243.48    7.30
   1   3  -4  235.48    7.70
   1   3  -4  238.48    7.40
  -1  -3   4  232.28    7.70
  -1  -3   4  233.78    8.10
   0   3  -4   20.70    1.70
   0   3  -4   25.30    1.70
   0   3  -4   25.80    1.90
   0   3  -4   26.40    1.90
   0  -3   4   26.50    1.90
  -1   3  -4   20.70    1.60
  -1   3  -4   13.90    1.40
  -1   3  -4   14.60    1.50
  -1   3  -4   11.80    1.20
  -1   3  -4   18.60    1.40
   1  -3   4   11.00    1.20
   1  -3   4   14.30    1.40
   1  -3   4   14.40    0.80
  -2   3  -4  247.88    7.90
  -2   3  -4  234.08    7.70
  -2   3  -4  237.78    7.80
  -2   3  -4  242.58    7.80
   2  -3   4  226.98    7.70
   2  -3   4  247.28    7.40
   2  -3   4  239.58    7.90
  -3   3  -4  766.22   24.50
  -3   3  -4  777.62   24.40
  -3   3  -4  816.22   24.40
  -3   3  -4  825.32   24.50
   3  -3   4  818.42   24.40
   3  -3   4  791.12   24.50
   3  -3   4  787.52   24.60
  -4   3  -4  998.60   30.60
  -4   3  -4 1011.50   30.70
  -4   3  -4 1009.60   30.60
  -4   3  -4  981.80   30.50
   4  -3   4 1019.20   30.60
   4  -3   4 1007.40   30.70
   4  -3   4  988.20   30.70
  -5   3  -4   18.10    1.50
  -5   3  -4   24.60    1.80
  -5   3  -4   23.90    2.10
   5  -3   4   20.30    1.80
   5  -3   4   23.40    2.10
   5  -3   4   20.50    2.00
  -6   3  -4  136.59    5.10
  -6   3  -4  137.09    4.80
  -6   3  -4  136.09    4.90
  -6   3  -4  149.99    5.50
   6  -3   4  135.69    5.20
   6  -3   4  132.99    5.30
   6  -3   4  139.99    5.40
  -7   3  -4   62.99    3.70
  -7   3  -4   60.99    2.70
  -7   3  -4   64.79    3.10
  -7   3  -4   64.79    3.20
   7  -3   4   70.99    3.70
   7  -3   4   65.69    3.30
   7  -3   4   58.59    3.60
  -8   3  -4   88.39    4.50
  -8   3  -4   84.29    4.10
  -8   3  -4   82.49    3.80
   8  -3   4   96.09    4.30
   8  -3   4   82.99    4.80
   8  -3   4   85.29    4.50
  -9   3  -4   78.39    3.80
  -9   3  -4   79.09    4.10
  -9   3  -4   76.79    4.50
   9  -3   4   77.39    5.00
   9  -3   4   73.99    4.60
   9  -3   4   81.69    4.30
 -10   3  -4   50.99    3.20
  10  -3   4   36.00    3.40
  10  -3   4   59.49    3.50
  10  -3   4   41.50    3.70
 -11   3  -4    4.60    2.30
 -11   3  -4    2.00    2.70
  11  -3   4    4.30    2.60
  11  -3   4    5.10    3.00
  11  -3   4    7.90    3.40
 -12   3  -4    6.70    2.60
  12  -3   4    4.90    3.10
   9   2  -4    4.60    4.70
   9   2  -4    5.10    1.90
   8   2  -4    8.40    1.80
   8   2  -4    6.90    2.70
  -8  -2   4    8.90    2.70
   7   2  -4   -0.50    2.10
   7   2  -4   -1.10    1.50
   7   2  -4    0.80    1.80
  -7  -2   4    0.90    1.40
   6   2  -4    7.00    1.50
   6   2  -4    6.30    2.00
   6   2  -4    5.10    1.60
   6   2  -4    5.70    1.20
  -6  -2   4    6.10    1.90
  -6  -2   4    7.00    1.30
  -6  -2   4    6.80    1.30
   5   2  -4    1.70    1.10
   5   2  -4    1.80    1.20
   5   2  -4    0.90    1.40
  -5  -2   4    1.40    1.10
  -5  -2   4    1.60    1.80
  -5  -2   4    2.20    1.00
  -5  -2   4   -0.70    1.00
  -5  -2   4    1.90    1.10
   4   2  -4  183.88    6.50
   4   2  -4  185.48    6.30
   4   2  -4  185.98    6.10
   4   2  -4  196.38    6.30
   4   2  -4  197.78    6.60
  -4  -2   4  190.08    6.30
  -4  -2   4  193.08    6.20
  -4  -2   4  186.48    6.20
  -4  -2   4  178.78    6.60
   3   2  -4    6.10    1.00
   3   2  -4    6.30    1.00
   3   2  -4    6.40    1.10
   3   2  -4    5.70    0.80
   3   2  -4    8.10    1.00
   3   2  -4    5.60    0.90
   3   2  -4    5.00    1.30
   3   2  -4    7.20    1.00
  -3  -2   4    7.90    1.00
  -3  -2   4    7.60    0.90
  -3  -2   4    8.20    1.10
  -3  -2   4    6.70    1.00
  -3  -2   4    7.50    1.60
  -3  -2   4    7.50    1.10
   2   2  -4    8.80    1.10
   2   2  -4   10.90    0.80
   2   2  -4    8.80    1.10
   2   2  -4   11.00    1.00
   2   2  -4   14.20    1.10
   2   2  -4    8.60    1.30
   2   2  -4   13.00    0.90
  -2  -2   4   11.90    1.50
  -2  -2   4   11.40    1.20
  -2  -2   4    7.40    1.00
  -2  -2   4    9.60    0.90
  -2  -2   4    8.90    0.90
   1   2  -4  415.96   13.50
   1   2  -4  436.86   13.10
   1   2  -4  448.26   13.40
   1   2  -4  423.96   13.20
   1   2  -4  453.65   13.30
   1   2  -4  426.86   13.40
   1   2  -4  416.86   13.40
  -1  -2   4  439.76   13.30
  -1  -2   4  425.86   13.40
  -1  -2   4  438.86   13.40
  -1  -2   4  410.96   13.70
  -1  -2   4  451.95   13.30
   0   2  -4   27.60    2.00
   0   2  -4   27.70    1.80
   0   2  -4   26.70    1.70
   0   2  -4   25.90    1.50
   0   2  -4   28.90    1.50
   0   2  -4   30.50    1.70
   0  -2   4   29.20    1.70
   0  -2   4   30.10    1.50
  -1   2  -4  325.27    9.80
  -1   2  -4  292.57    9.80
  -1   2  -4  318.47    9.80
  -1   2  -4  313.57    9.60
  -1   2  -4  310.07    9.60
  -1   2  -4  294.77    9.70
   1  -2   4  336.87    9.80
   1  -2   4  294.47    9.60
   1  -2   4  296.87    9.70
  -2   2  -4  594.74   18.50
  -2   2  -4  609.64   18.40
  -2   2  -4  597.94   18.40
  -2   2  -4  591.24   18.30
  -2   2  -4  609.94   18.50
   2  -2   4  597.74   18.40
   2  -2   4  593.04   18.30
  -3   2  -4  949.90   28.90
  -3   2  -4  928.11   28.70
  -3   2  -4  927.01   28.80
   3  -2   4  933.01   28.90
   3  -2   4 1017.70   28.90
   3  -2   4  935.11   28.90
   3  -2   4  932.41   28.80
  -4   2  -4   66.79    2.60
  -4   2  -4   68.79    3.10
  -4   2  -4   60.49    2.70
   4  -2   4   66.89    2.60
   4  -2   4   61.79    2.70
   4  -2   4   65.89    2.90
   4  -2   4   64.49    3.00
  -5   2  -4    7.90    1.50
  -5   2  -4    9.60    1.10
  -5   2  -4    6.90    1.40
   5  -2   4    6.40    1.50
   5  -2   4    8.80    1.50
   5  -2   4    8.40    1.00
   5  -2   4    9.60    1.40
  -6   2  -4  243.48    7.90
  -6   2  -4  240.18    8.20
  -6   2  -4  250.67    8.40
  -6   2  -4  251.97    8.00
   6  -2   4  260.57    8.50
   6  -2   4  241.68    8.20
   6  -2   4  258.77    7.90
   6  -2   4  251.17    8.50
  -7   2  -4   38.00    2.30
  -7   2  -4   35.80    1.80
  -7   2  -4   34.50    2.50
  -7   2  -4   35.80    2.20
   7  -2   4   36.20    2.60
   7  -2   4   39.20    2.40
   7  -2   4   36.20    2.60
  -8   2  -4  189.18    7.10
  -8   2  -4  191.18    6.50
  -8   2  -4  189.78    6.70
   8  -2   4  188.08    7.10
   8  -2   4  188.28    6.70
   8  -2   4  196.98    7.10
  -9   2  -4   71.09    4.20
  -9   2  -4   68.29    3.80
  -9   2  -4   67.79    3.40
   9  -2   4   67.09    4.20
   9  -2   4   71.59    4.30
   9  -2   4   75.89    4.00
 -10   2  -4    3.60    1.90
  10  -2   4    8.40    2.70
  10  -2   4    5.70    2.50
  10  -2   4    4.80    2.30
 -11   2  -4   -0.50    2.70
 -11   2  -4    1.80    2.30
  11  -2   4    3.90    2.50
  11  -2   4    2.10    2.70
  11  -2   4    1.30    3.10
 -12   2  -4    3.80    2.50
  12  -2   4    5.40    2.70
   9   1  -4   18.90    2.00
   9   1  -4   17.60    3.30
  -9  -1   4   18.50    2.20
   8   1  -4    1.80    2.30
   8   1  -4   -1.00    1.40
  -8  -1   4   -0.10    1.60
   7   1  -4   -0.60    2.10
   7   1  -4    0.00    1.30
   7   1  -4   -1.40    1.40
  -7  -1   4   -1.80    1.40
   6   1  -4   -0.10    1.20
   6   1  -4   -0.50    0.90
   6   1  -4   -1.40    1.30
   6   1  -4    0.90    1.90
  -6  -1   4   -0.80    1.20
  -6  -1   4   -1.10    1.90
  -6  -1   4    0.10    0.90
   5   1  -4   10.00    1.90
   5   1  -4   11.20    1.50
   5   1  -4    8.40    1.20
   5   1  -4    9.60    1.00
   5   1  -4   10.90    1.10
  -5  -1   4    9.70    1.30
  -5  -1   4    8.30    1.00
  -5  -1   4   10.50    1.00
  -5  -1   4   11.80    2.00
[truncated: 515,386 more chars]
