# Supplementary material for: Synthesis, crystal structure and Hirshfeld surface analysis of dimethyl 3-(3-bromo­phen­yl)-6-methyl-7-oxo-3,5,6,7-tetra­hydro­pyrazolo­[1,2-a]pyrazole-1,2-di­carboxyl­ate
Source: Acta Crystallogr E Crystallogr Commun. 2022 Jan 7;78(Pt 2):125–9. doi: 10.1107/S2056989021013621 (PMC8819431; doi:10.1107/S2056989021013621)
Supplement: Supplementary file 2 [file e-78-00125-Isup2.hkl]

data_I                                                                          
_shelx_title ' BAD15_D90_DRX6_BD1_a.res in P-1'                                 
_shelx_refln_list_code          4                                               
_shelx_F_calc_maximum      120.10                                               
_exptl_crystal_F_000       416.00                                               
_reflns_d_resolution_high  0.7801                                               
                                                                                
loop_                                                                           
 _space_group_symop_operation_xyz                                               
 'x, y, z'                                                                      
 '-x, -y, -z'                                                                   
                                                                                
_cell_length_a     8.8579                                                       
_cell_length_b    10.5336                                                       
_cell_length_c    11.0893                                                       
_cell_angle_alpha  62.282                                                       
_cell_angle_beta   75.437                                                       
_cell_angle_gamma  88.241                                                       
                                                                                
_shelx_F_squared_multiplier     1.000                                           
                                                                                
loop_                                                                           
 _refln_index_h                                                                 
 _refln_index_k                                                                 
 _refln_index_l                                                                 
 _refln_F_squared_calc                                                          
 _refln_F_squared_meas                                                          
 _refln_F_squared_sigma                                                         
 _refln_observed_status                                                         
   2   0   0        422.72        414.91         3.26 o                         
   3   0   0        175.57        172.43         1.44 o                         
   4   0   0         13.54         12.77         0.52 o                         
   5   0   0       1461.32       1504.50        13.16 o                         
   6   0   0        635.60        630.17         6.57 o                         
   7   0   0          1.30          0.67         0.59 o                         
   8   0   0          0.09         -0.55         0.72 o                         
   9   0   0         41.11         36.78         1.21 o                         
  10   0   0         68.23         71.77         2.15 o                         
 -10   1   0         15.72         15.95         1.45 o                         
  -9   1   0         46.60         48.67         1.62 o                         
  -8   1   0          3.43          2.17         0.90 o                         
  -7   1   0        255.68        258.50         2.98 o                         
  -6   1   0        467.62        465.44         4.44 o                         
  -5   1   0        883.63        898.83         7.93 o                         
  -4   1   0         78.95         61.30         0.75 o                         
  -3   1   0        317.50        311.78         2.42 o                         
  -2   1   0       6477.98       6514.66        50.71 o                         
  -1   1   0        195.28        182.82         2.84 o                         
   1   1   0        318.63        334.52         2.57 o                         
   2   1   0        422.21        474.70         3.62 o                         
   3   1   0       1138.70       1101.95         8.32 o                         
   4   1   0       1321.54       1282.31         9.42 o                         
   5   1   0        733.13        757.55         6.72 o                         
   6   1   0        139.39        144.04         1.81 o                         
   7   1   0        332.64        339.28         3.76 o                         
   8   1   0          5.08          5.35         0.78 o                         
   9   1   0          1.06          0.99         0.94 o                         
  10   1   0          3.75          4.79         1.09 o                         
 -10   2   0          3.12          4.66         1.58 o                         
  -9   2   0          0.16          1.80         1.13 o                         
  -8   2   0         53.78         56.73         1.43 o                         
  -7   2   0        258.21        269.08         3.28 o                         
  -6   2   0        592.64        576.82         6.01 o                         
  -5   2   0        670.77        698.90         5.96 o                         
  -4   2   0        693.44        726.34         5.75 o                         
  -3   2   0       2802.43       2828.14        22.77 o                         
  -2   2   0        361.78        351.19         3.01 o                         
   0   2   0         31.19         33.20         0.46 o                         
   1   2   0       1048.02       1107.90         9.30 o                         
   2   2   0       9137.04       9412.44        70.92 o                         
   3   2   0        878.91        872.20         6.25 o                         
   4   2   0        281.99        316.95         2.60 o                         
   5   2   0        484.08        498.86         5.18 o                         
   6   2   0         11.46         11.80         0.50 o                         
   7   2   0          0.51          0.60         0.76 o                         
   8   2   0        103.98         99.40         1.89 o                         
   9   2   0         33.74         36.95         1.29 o                         
  10   2   0         15.65         14.41         1.28 o                         
 -10   3   0        143.19        144.34         5.63 o                         
  -9   3   0          0.68          0.88         1.08 o                         
  -8   3   0        230.10        232.52         3.23 o                         
  -7   3   0         67.88         64.20         1.22 o                         
  -6   3   0          1.19          1.32         0.51 o                         
  -5   3   0        122.43        128.63         1.33 o                         
  -4   3   0          7.90          7.93         0.39 o                         
  -3   3   0       3943.40       4060.48        31.64 o                         
  -2   3   0       1420.93       1493.46        13.14 o                         
  -1   3   0       2556.99       2547.83        19.23 o                         
   0   3   0       3845.80       3774.50        31.70 o                         
   1   3   0         50.41         53.06         0.79 o                         
   2   3   0       1657.11       1613.92        12.59 o                         
   3   3   0        739.03        694.98         5.34 o                         
   4   3   0         26.07         32.64         0.67 o                         
   5   3   0          0.04         -0.20         0.40 o                         
   6   3   0        358.24        364.79         3.75 o                         
   7   3   0         22.04         22.21         0.88 o                         
   8   3   0        118.89        111.10         2.48 o                         
   9   3   0          1.18          1.88         1.05 o                         
  10   3   0          7.94          7.73         1.57 o                         
 -10   4   0         23.08         24.89         2.87 o                         
  -9   4   0         11.33         13.11         1.21 o                         
  -8   4   0        102.23        113.58         2.32 o                         
  -7   4   0        121.66        122.34         2.07 o                         
  -6   4   0         24.41         26.46         0.72 o                         
  -5   4   0        668.87        668.14         6.58 o                         
  -4   4   0        310.75        272.34         2.80 o                         
  -3   4   0        178.58        177.82         1.99 o                         
  -2   4   0       1091.39       1201.92         9.13 o                         
  -1   4   0        870.18        923.28         7.81 o                         
   0   4   0          3.78          3.72         0.31 o                         
   1   4   0        198.20        204.54         2.18 o                         
   2   4   0       1225.26       1271.54        11.16 o                         
   3   4   0       2321.88       2427.43        21.15 o                         
   4   4   0         57.23         56.84         1.13 o                         
   5   4   0        259.42        252.84         3.77 o                         
   6   4   0          3.05          4.06         0.73 o                         
   7   4   0          1.98          3.36         0.82 o                         
   8   4   0          4.08          3.40         1.15 o                         
   9   4   0         44.42         42.64         2.02 o                         
 -10   5   0          1.53          1.21         2.02 o                         
  -9   5   0         60.42         57.17         1.58 o                         
  -8   5   0         14.37         12.78         1.07 o                         
  -7   5   0          0.87          0.51         0.79 o                         
  -6   5   0         39.38         41.19         0.94 o                         
  -5   5   0        570.88        553.34         5.85 o                         
  -4   5   0        779.34        763.22         7.89 o                         
  -3   5   0         69.66         58.46         0.96 o                         
  -2   5   0       1775.38       1814.00        20.16 o                         
  -1   5   0       1153.48       1198.13        12.91 o                         
   0   5   0       2488.00       2574.64        30.59 o                         
   1   5   0       1087.42       1067.24        16.07 o                         
   2   5   0        190.92        211.29         2.45 o                         
   3   5   0         35.02         39.57         1.57 o                         
   4   5   0         73.40         74.57         1.18 o                         
   5   5   0        910.47        891.87         9.24 o                         
   6   5   0          4.60          5.12         0.90 o                         
   7   5   0        114.57        114.38         2.10 o                         
   8   5   0          6.21          7.95         1.90 o                         
   9   5   0          3.71          1.84         1.75 o                         
 -10   6   0          0.56          2.25         2.01 o                         
  -9   6   0         31.04         34.46         1.42 o                         
  -8   6   0          0.14         -0.73         1.05 o                         
  -7   6   0         37.67         33.83         1.15 o                         
  -6   6   0        222.01        230.54         2.99 o                         
  -5   6   0          7.32          8.34         0.79 o                         
  -4   6   0         65.55         67.60         1.66 o                         
  -3   6   0        170.51        179.38         2.19 o                         
  -2   6   0         89.43         85.50         1.50 o                         
  -1   6   0        395.63        388.81         4.75 o                         
   0   6   0        117.83        109.45         1.59 o                         
   1   6   0        368.29        364.22         5.01 o                         
   2   6   0         57.86         58.38         1.26 o                         
   3   6   0          1.27          2.23         0.58 o                         
   4   6   0         17.63         22.85         0.88 o                         
   5   6   0        203.97        208.90         2.68 o                         
   6   6   0         20.32         21.44         1.27 o                         
   7   6   0         19.40         18.92         1.39 o                         
   8   6   0         17.27         14.06         1.84 o                         
  -9   7   0          0.52          1.55         1.23 o                         
  -8   7   0          8.34          8.31         1.22 o                         
  -7   7   0         11.36         10.39         1.09 o                         
  -6   7   0        196.27        202.99         2.69 o                         
  -5   7   0        244.72        250.60         3.06 o                         
  -4   7   0          0.89          1.72         0.73 o                         
  -3   7   0         28.21         29.35         1.01 o                         
  -2   7   0         69.51         76.90         2.18 o                         
  -1   7   0        456.40        452.65         5.58 o                         
   0   7   0        936.45        928.37        11.78 o                         
   1   7   0         12.47         11.99         1.13 o                         
   2   7   0         16.05         16.99         0.93 o                         
   3   7   0          3.06          2.84         0.49 o                         
   4   7   0        161.15        161.86         2.26 o                         
   5   7   0         22.96         21.24         1.02 o                         
   6   7   0        138.23        131.20         2.73 o                         
   7   7   0         20.06         16.61         1.61 o                         
   8   7   0         11.60         13.00         1.96 o                         
  -8   8   0          7.18          6.71         1.22 o                         
  -7   8   0        117.59        126.66         2.43 o                         
  -6   8   0         11.85         13.05         1.06 o                         
  -5   8   0         11.39          7.45         1.12 o                         
  -4   8   0         95.33         91.21         1.96 o                         
  -3   8   0         60.74         57.28         1.94 o                         
  -2   8   0        446.98        457.82         6.19 o                         
  -1   8   0         27.13         26.57         1.07 o                         
   0   8   0         18.68         19.28         1.31 o                         
   1   8   0          2.52          1.97         1.21 o                         
   2   8   0        122.24        118.55         2.08 o                         
   3   8   0         84.77         85.00         1.83 o                         
   4   8   0         40.74         41.67         1.20 o                         
   5   8   0          0.35          0.71         1.09 o                         
   6   8   0         33.13         29.81         1.54 o                         
   7   8   0          0.11          1.57         1.83 o                         
  -8   9   0          4.35          4.54         1.63 o                         
  -7   9   0         32.98         37.51         1.78 o                         
  -6   9   0         14.95         13.05         1.37 o                         
  -5   9   0         15.54         12.71         1.32 o                         
  -4   9   0         36.23         35.34         1.48 o                         
  -3   9   0         12.36         14.60         1.18 o                         
  -2   9   0        255.33        264.65         4.01 o                         
  -1   9   0        104.29         97.12         2.63 o                         
   0   9   0          2.74          1.71         1.32 o                         
   1   9   0          4.07          4.77         1.39 o                         
   2   9   0         15.80         17.91         1.14 o                         
   3   9   0        104.62        112.32         2.46 o                         
   4   9   0         16.95         16.21         1.25 o                         
   5   9   0          0.43         -0.64         1.19 o                         
   6   9   0          1.46          2.07         1.56 o                         
  -6  10   0          6.16          6.27         1.66 o                         
  -5  10   0          2.04          2.11         1.47 o                         
  -4  10   0        120.32        124.30         3.06 o                         
  -3  10   0         34.26         27.45         2.45 o                         
  -2  10   0         14.34         14.17         1.96 o                         
  -1  10   0          0.19          2.34         1.54 o                         
   0  10   0         39.14         40.59         2.10 o                         
   1  10   0         18.90         17.74         1.44 o                         
   2  10   0         34.07         32.75         1.54 o                         
   3  10   0         52.38         53.69         1.97 o                         
   4  10   0          7.72          8.91         1.34 o                         
   5  10   0          5.91          3.99         1.51 o                         
  -5  11   0          1.34          1.69         2.46 o                         
  -4  11   0          7.20          5.24         2.06 o                         
  -3  11   0         60.18         54.77         2.30 o                         
  -2  11   0          0.26         -1.05         1.73 o                         
  -1  11   0          1.38          0.56         1.77 o                         
   0  11   0         52.24         58.38         1.95 o                         
   1  11   0         11.48         10.62         1.53 o                         
   2  11   0          1.57          3.85         1.77 o                         
   3  11   0         15.93         15.71         2.10 o                         
  -1 -11   1         19.58         19.90         1.94 o                         
   0 -11   1          1.40          3.12         2.33 o                         
   1 -11   1          8.50          5.62         2.20 o                         
   2 -11   1          1.98          2.29         2.10 o                         
   3 -11   1         38.18         36.20         2.49 o                         
   4 -11   1         55.42         54.06         2.40 o                         
  -4 -10   1          2.99          2.05         1.55 o                         
  -3 -10   1          9.22          8.05         1.68 o                         
  -2 -10   1         37.66         39.52         1.91 o                         
  -1 -10   1          2.91          3.55         1.36 o                         
   0 -10   1         10.93          9.79         1.67 o                         
   1 -10   1         18.02         17.89         1.79 o                         
   2 -10   1          7.26          7.01         1.65 o                         
   3 -10   1         27.16         24.85         1.87 o                         
   4 -10   1          8.69          8.62         1.75 o                         
   5 -10   1         11.71         11.82         1.53 o                         
   6 -10   1         32.77         32.59         2.17 o                         
  -5  -9   1          1.78          1.69         1.53 o                         
  -4  -9   1         12.51         10.90         1.37 o                         
  -3  -9   1         38.96         37.83         1.59 o                         
  -2  -9   1          8.31          8.31         1.13 o                         
  -1  -9   1          3.66          1.13         1.80 o                         
   0  -9   1         49.04         42.47         2.04 o                         
   1  -9   1         93.91         97.08         3.02 o                         
   2  -9   1         70.11         74.21         3.08 o                         
   3  -9   1         68.19         69.71         1.91 o                         
   4  -9   1         10.18          8.11         1.24 o                         
   5  -9   1         26.28         24.91         1.49 o                         
   6  -9   1         24.12         25.04         1.50 o                         
   7  -9   1         33.01         31.64         1.66 o                         
  -6  -8   1         36.28         36.88         1.77 o                         
  -5  -8   1         23.50         22.77         1.53 o                         
  -4  -8   1         15.46         15.57         1.14 o                         
  -3  -8   1         53.81         51.95         1.78 o                         
  -2  -8   1          8.79         10.23         1.19 o                         
  -1  -8   1         89.02         85.07         2.46 o                         
   0  -8   1        249.14        246.83         4.21 o                         
   1  -8   1        134.63        133.49         2.43 o                         
   2  -8   1         74.79         74.47         1.87 o                         
   3  -8   1          1.70          2.46         1.01 o                         
   4  -8   1          5.24          7.47         1.11 o                         
   5  -8   1        196.40        197.36         2.72 o                         
   6  -8   1        104.35        114.12         2.16 o                         
   7  -8   1          1.70          1.12         1.18 o                         
   8  -8   1         40.27         38.14         1.57 o                         
  -7  -7   1          0.12          1.46         1.76 o                         
  -6  -7   1         12.79         11.46         1.42 o                         
  -5  -7   1         43.57         48.12         1.96 o                         
  -4  -7   1         49.31         47.57         1.31 o                         
  -3  -7   1         42.19         40.47         1.19 o                         
  -2  -7   1          4.69          4.02         0.86 o                         
  -1  -7   1        333.13        353.66         5.46 o                         
   0  -7   1         73.45         71.92         1.59 o                         
   1  -7   1         51.14         52.74         1.98 o                         
   2  -7   1         85.12         83.58         1.85 o                         
   3  -7   1         37.27         33.67         1.28 o                         
   4  -7   1         86.58         88.16         1.59 o                         
   5  -7   1        137.41        143.75         2.27 o                         
   6  -7   1        357.29        333.53         3.96 o                         
   7  -7   1         14.39         13.95         1.15 o                         
   8  -7   1         13.42         12.71         1.32 o                         
   9  -7   1          7.08         10.93         1.41 o                         
  -8  -6   1          1.10          1.87         1.81 o                         
  -7  -6   1         11.73         16.61         1.52 o                         
  -6  -6   1        182.34        168.29         2.97 o                         
  -5  -6   1          7.30          3.50         0.92 o                         
  -4  -6   1         25.47         27.53         1.03 o                         
  -3  -6   1         12.27         12.38         0.66 o                         
  -2  -6   1         55.35         54.88         1.30 o                         
  -1  -6   1       1438.10       1428.18        17.85 o                         
   0  -6   1       1187.11       1184.34        13.75 o                         
   1  -6   1          0.89         -0.27         0.63 o                         
   2  -6   1         55.56         49.51         1.30 o                         
   3  -6   1        374.38        347.30         3.85 o                         
   4  -6   1       1110.84       1073.47        11.05 o                         
   5  -6   1        142.26        148.44         2.19 o                         
   6  -6   1        115.25        113.93         2.15 o                         
   7  -6   1        125.67        116.63         2.13 o                         
   8  -6   1         66.83         67.70         2.46 o                         
   9  -6   1         56.36         57.77         2.04 o                         
  -9  -5   1          1.51          0.65         2.71 o                         
  -8  -5   1         11.62          7.92         1.69 o                         
  -7  -5   1          0.48          1.55         1.20 o                         
  -6  -5   1        134.32        130.23         2.23 o                         
  -5  -5   1          2.20          2.58         0.64 o                         
  -4  -5   1          3.88          4.53         0.73 o                         
  -3  -5   1         36.24         32.03         1.09 o                         
  -2  -5   1        883.34        882.62         9.10 o                         
  -1  -5   1          9.43          8.64         0.69 o                         
   0  -5   1         78.53         86.67         1.30 o                         
   1  -5   1          3.25          4.04         0.50 o                         
   2  -5   1        707.05        673.80         7.42 o                         
   3  -5   1        502.06        485.94         5.48 o                         
   4  -5   1        288.01        283.59         3.62 o                         
   5  -5   1        563.49        557.67         5.91 o                         
   6  -5   1         71.18         68.09         1.51 o                         
   7  -5   1        100.69        102.23         1.87 o                         
   8  -5   1        159.59        159.14         2.48 o                         
   9  -5   1          0.88          0.52         1.16 o                         
  10  -5   1         38.51         42.01         1.63 o                         
  -9  -4   1          9.58          5.83         1.63 o                         
  -8  -4   1         31.59         29.28         1.73 o                         
  -7  -4   1         35.93         34.76         1.21 o                         
  -6  -4   1         54.14         55.56         1.57 o                         
  -5  -4   1         20.32         21.70         1.01 o                         
  -4  -4   1        796.07        804.01         8.29 o                         
  -3  -4   1        632.22        635.88         5.97 o                         
  -2  -4   1       1078.03       1103.11        10.16 o                         
  -1  -4   1        499.81        518.17         7.68 o                         
   0  -4   1         44.98         49.98         0.77 o                         
   1  -4   1        989.04        962.30         7.86 o                         
   2  -4   1       1437.38       1397.86        12.62 o                         
   3  -4   1       2660.89       2610.47        29.68 o                         
   4  -4   1        681.52        645.69         6.70 o                         
   5  -4   1        454.25        445.32         4.95 o                         
   6  -4   1         18.29         14.25         0.70 o                         
   7  -4   1        146.86        149.78         2.37 o                         
   8  -4   1        127.09        135.84         2.34 o                         
   9  -4   1        108.75        111.62         2.48 o                         
  10  -4   1          0.84          0.89         1.33 o                         
  -9  -3   1         32.78         29.21         1.28 o                         
  -8  -3   1          3.42          3.94         1.13 o                         
  -7  -3   1          8.15          6.90         1.21 o                         
  -6  -3   1        474.79        454.66         4.62 o                         
  -5  -3   1         23.45         23.68         0.61 o                         
  -4  -3   1          7.98          7.56         0.45 o                         
  -3  -3   1       3846.34       4020.85        32.35 o                         
  -2  -3   1         13.76         12.34         0.64 o                         
  -1  -3   1         19.45         18.13         0.69 o                         
   0  -3   1       1091.43       1058.35         9.29 o                         
   1  -3   1       1970.37       2077.02        16.76 o                         
   2  -3   1       2563.43       2697.90        22.52 o                         
   3  -3   1          6.66          7.14         0.39 o                         
   4  -3   1        107.03        104.08         1.78 o                         
   5  -3   1        738.01        722.62         7.92 o                         
   6  -3   1        190.83        210.01         2.63 o                         
   7  -3   1        592.69        591.10         6.26 o                         
   8  -3   1         12.79         12.01         0.98 o                         
   9  -3   1         47.07         42.38         1.51 o                         
  10  -3   1         23.33         25.73         1.49 o                         
 -10  -2   1          0.85          1.15         1.98 o                         
  -9  -2   1         67.62         69.50         1.73 o                         
  -8  -2   1         13.79         14.03         0.96 o                         
  -7  -2   1         20.82         19.46         0.84 o                         
  -6  -2   1         15.67         16.53         0.60 o                         
  -5  -2   1        544.22        552.93         6.29 o                         
  -4  -2   1        251.20        227.22         2.08 o                         
  -3  -2   1       2170.38       2319.39        17.47 o                         
  -2  -2   1       1519.18       1518.98        11.47 o                         
  -1  -2   1       2518.14       2604.23        23.08 o                         
   0  -2   1       1883.67       1873.04        17.03 o                         
   1  -2   1        115.53        117.65         1.12 o                         
   2  -2   1       7398.05       7379.01        61.75 o                         
   3  -2   1       1698.23       1822.81        15.87 o                         
   4  -2   1       1602.28       1717.79        13.39 o                         
   5  -2   1        883.46        832.17        11.20 o                         
   6  -2   1        357.78        339.81         3.91 o                         
   7  -2   1        176.85        179.28         2.42 o                         
   8  -2   1         14.83         14.72         0.97 o                         
   9  -2   1          0.15         -1.05         1.05 o                         
  10  -2   1          7.81         11.57         1.33 o                         
  11  -2   1         17.46         17.82         2.42 o                         
 -10  -1   1          0.86          2.56         1.96 o                         
  -9  -1   1          0.22          1.51         1.34 o                         
  -8  -1   1          7.31          6.93         0.84 o                         
  -7  -1   1        623.32        607.09         6.35 o                         
  -6  -1   1        468.46        466.97         5.24 o                         
  -5  -1   1          4.53          4.91         0.37 o                         
  -4  -1   1        826.90        868.97         6.63 o                         
  -3  -1   1        231.48        244.56         1.83 o                         
  -2  -1   1         21.23         28.74         0.37 o                         
   0  -1   1       3206.97       3205.52        25.91 o                         
   1  -1   1        307.40        286.66         2.57 o                         
   2  -1   1        488.61        568.19         4.99 o                         
   3  -1   1        735.62        751.27         5.90 o                         
   4  -1   1       3570.83       3787.19        33.08 o                         
   5  -1   1        270.92        307.84         3.13 o                         
   6  -1   1        145.97        136.17         2.00 o                         
   7  -1   1         10.35         10.60         0.79 o                         
   8  -1   1         14.95         17.32         0.97 o                         
   9  -1   1        191.64        193.81         3.55 o                         
  10  -1   1         17.32         19.06         1.58 o                         
  11  -1   1          1.34          2.46         2.86 o                         
 -10   0   1          6.92          6.94         1.94 o                         
  -9   0   1         22.71         22.92         1.03 o                         
  -8   0   1          0.68          0.54         0.74 o                         
  -7   0   1         89.26         86.14         1.44 o                         
  -6   0   1        246.89        253.21         2.31 o                         
  -5   0   1          4.51          7.83         0.45 o                         
  -4   0   1        791.00        860.67         6.99 o                         
  -3   0   1       2919.42       2939.65        22.91 o                         
  -2   0   1         66.30         71.68         0.65 o                         
  -1   0   1       3793.22       3641.35        27.45 o                         
   1   0   1       2181.26       1743.94        20.03 o                         
   2   0   1         80.96         63.66         0.56 o                         
   3   0   1       2657.08       2680.91        29.72 o                         
   4   0   1        559.18        571.05         4.88 o                         
   5   0   1        860.00        840.76         7.44 o                         
   6   0   1        142.98        135.01         1.72 o                         
   7   0   1        315.48        312.05         3.70 o                         
   8   0   1         18.61         18.74         0.90 o                         
   9   0   1         22.49         23.55         1.12 o                         
  10   0   1          2.65          2.02         1.35 o                         
  11   0   1          6.66          8.38         2.28 o                         
 -10   1   1          0.09          0.71         1.94 o                         
  -9   1   1          0.35          1.54         1.05 o                         
  -8   1   1        200.64        194.88         3.30 o                         
  -7   1   1        150.30        150.12         1.91 o                         
  -6   1   1        169.11        179.08         1.72 o                         
  -5   1   1         30.98         29.68         0.54 o                         
  -4   1   1        652.71        705.42         5.38 o                         
  -3   1   1       1041.50       1062.19         8.28 o                         
  -2   1   1       2924.77       2809.55        20.56 o                         
  -1   1   1       6238.38       6025.12        68.61 o                         
   1   1   1        738.48        703.02        15.23 o                         
   2   1   1        319.00        313.81         2.81 o                         
   3   1   1       1956.38       1954.69        17.00 o                         
   4   1   1       1069.90       1062.02         9.22 o                         
   5   1   1          8.84          5.24         0.41 o                         
   6   1   1         12.13         10.04         0.64 o                         
   7   1   1         71.65         75.32         1.34 o                         
   8   1   1        154.59        156.10         2.26 o                         
   9   1   1        165.58        166.87         2.67 o                         
  10   1   1          8.80          8.60         1.14 o                         
  11   1   1          0.69          0.62         2.16 o                         
 -10   2   1         40.94         35.42         2.35 o                         
  -9   2   1          6.68          6.81         1.10 o                         
  -8   2   1         76.93         72.61         1.73 o                         
  -7   2   1          1.17          0.97         0.74 o                         
  -6   2   1         95.16         88.14         1.04 o                         
  -5   2   1        858.73        903.19         8.32 o                         
  -4   2   1        539.27        534.29         4.24 o                         
  -3   2   1        798.41        814.71         6.39 o                         
  -2   2   1       1777.54       1831.17        14.25 o                         
  -1   2   1       5239.91       5116.94        39.82 o                         
   0   2   1       2033.33       2008.97        18.38 o                         
   1   2   1        433.55        433.94         3.23 o                         
   2   2   1      14424.49      14952.64       124.83 o                         
   3   2   1        266.83        304.29         2.48 o                         
   4   2   1         96.19         95.29         1.01 o                         
   5   2   1        297.13        295.71         3.40 o                         
   6   2   1         44.80         43.29         1.17 o                         
   7   2   1        104.66        102.15         1.60 o                         
   8   2   1         58.05         58.23         1.36 o                         
   9   2   1          9.47         10.70         1.08 o                         
  10   2   1         11.65         12.86         1.21 o                         
 -10   3   1          5.64          6.32         1.77 o                         
  -9   3   1         82.84         82.81         1.98 o                         
  -8   3   1         53.49         53.97         2.10 o                         
  -7   3   1         13.61         14.74         0.65 o                         
  -6   3   1         11.91         14.13         0.61 o                         
  -5   3   1        230.60        238.93         2.18 o                         
  -4   3   1       1458.85       1515.74        12.25 o                         
  -3   3   1        211.90        185.15         1.61 o                         
  -2   3   1       3549.12       3404.34        27.49 o                         
  -1   3   1         62.35         46.09         0.56 o                         
   0   3   1        484.89        486.75         4.15 o                         
   1   3   1         96.27         77.06         0.85 o                         
   2   3   1       7770.07       7766.75        56.85 o                         
   3   3   1       1873.95       2033.07        15.34 o                         
   4   3   1        250.17        297.86         3.11 o                         
   5   3   1        258.68        250.52         2.62 o                         
   6   3   1        135.29        135.96         1.76 o                         
   7   3   1         65.07         68.08         1.72 o                         
   8   3   1        326.33        319.66         3.94 o                         
   9   3   1          1.29          0.29         1.04 o                         
  10   3   1          2.73          3.46         1.20 o                         
 -10   4   1          0.35         -0.95         1.75 o                         
  -9   4   1          8.27          8.82         1.35 o                         
  -8   4   1          7.22          7.07         0.99 o                         
  -7   4   1         42.15         37.49         1.11 o                         
  -6   4   1          8.47         11.23         0.58 o                         
  -5   4   1         77.43         86.66         1.01 o                         
  -4   4   1        590.31        606.23         5.20 o                         
  -3   4   1       2278.73       2477.04        20.97 o                         
  -2   4   1        830.49        868.55         7.32 o                         
  -1   4   1       2143.33       2129.76        16.58 o                         
   0   4   1        250.18        258.54         2.29 o                         
   1   4   1       1745.90       1797.04        21.10 o                         
   2   4   1         98.94        119.27         1.40 o                         
   3   4   1        546.20        549.53         5.09 o                         
   4   4   1        806.35        886.81         9.21 o                         
   5   4   1         56.63         62.67         1.09 o                         
   6   4   1        274.67        271.33         3.25 o                         
   7   4   1        116.06        113.19         2.20 o                         
   8   4   1          0.59          0.63         1.02 o                         
   9   4   1          6.86          8.20         1.14 o                         
  10   4   1          3.18          1.44         1.41 o                         
 -10   5   1         44.02         48.27         3.02 o                         
  -9   5   1          4.24          5.97         1.14 o                         
  -8   5   1         14.48         12.08         1.16 o                         
  -7   5   1          1.95          2.76         0.75 o                         
  -6   5   1         52.02         53.36         1.07 o                         
  -5   5   1        354.90        360.57         3.72 o                         
  -4   5   1         57.20         46.35         0.86 o                         
  -3   5   1        928.59        887.77         7.55 o                         
  -2   5   1        393.14        409.65         3.58 o                         
  -1   5   1        192.78        185.86         1.95 o                         
   0   5   1       1109.02       1083.23        10.37 o                         
   1   5   1       2298.73       2410.50        24.27 o                         
   2   5   1        166.56        175.11         2.64 o                         
   3   5   1        175.14        169.93         2.03 o                         
   4   5   1        708.92        685.00         6.75 o                         
   5   5   1        281.75        276.16         3.47 o                         
   6   5   1         10.59          9.86         0.81 o                         
   7   5   1         64.75         62.67         1.95 o                         
   8   5   1          0.47         -0.43         1.08 o                         
   9   5   1          1.62          2.38         1.71 o                         
  -9   6   1          0.96         -0.83         1.71 o                         
  -8   6   1         44.61         41.36         1.33 o                         
  -7   6   1         83.75         88.55         1.99 o                         
  -6   6   1        182.75        199.92         2.66 o                         
  -5   6   1        192.76        192.88         2.37 o                         
  -4   6   1          4.14          5.00         0.59 o                         
  -3   6   1         26.31         35.34         0.86 o                         
  -2   6   1        576.59        524.25         5.50 o                         
  -1   6   1        583.73        599.24         6.64 o                         
   0   6   1       1184.01       1178.70        15.63 o                         
   1   6   1        263.79        270.16         3.47 o                         
   2   6   1          0.73          0.82         0.58 o                         
   3   6   1        672.09        679.62         7.55 o                         
   4   6   1        230.15        240.83         2.86 o                         
   5   6   1        725.12        705.73         7.44 o                         
   6   6   1          0.61         -0.73         0.73 o                         
   7   6   1          4.98          4.26         1.35 o                         
   8   6   1         10.49         11.29         1.93 o                         
   9   6   1          3.55          1.19         1.87 o                         
  -9   7   1         10.82          8.80         1.88 o                         
  -8   7   1          7.75          9.60         1.14 o                         
  -7   7   1         32.71         31.42         1.24 o                         
  -6   7   1          2.21          3.09         0.81 o                         
  -5   7   1        123.44        113.71         1.77 o                         
  -4   7   1          9.44         11.60         1.14 o                         
  -3   7   1        918.05        912.37        10.67 o                         
  -2   7   1        271.24        235.78         3.11 o                         
  -1   7   1         58.06         53.41         1.21 o                         
   0   7   1        714.58        762.55         9.41 o                         
   1   7   1        130.31        135.95         2.17 o                         
   2   7   1         28.35         36.26         1.67 o                         
   3   7   1        215.69        219.38         3.27 o                         
   4   7   1          5.90          3.19         0.80 o                         
   5   7   1        109.95        117.68         2.05 o                         
   6   7   1          4.40          4.33         1.10 o                         
   7   7   1         97.73         96.66         2.84 o                         
   8   7   1          5.05          2.02         1.86 o                         
  -8   8   1         16.93         19.89         1.29 o                         
  -7   8   1         46.26         42.97         1.38 o                         
  -6   8   1          3.27          4.81         1.12 o                         
  -5   8   1         28.84         29.46         1.21 o                         
  -4   8   1         29.32         31.30         1.24 o                         
  -3   8   1        224.89        227.71         3.78 o                         
  -2   8   1        172.88        169.39         2.52 o                         
  -1   8   1        297.46        295.49         3.87 o                         
   0   8   1         26.81         29.97         1.92 o                         
   1   8   1         83.14         86.82         1.99 o                         
   2   8   1        468.26        459.89         5.38 o                         
   3   8   1        171.20        164.30         2.58 o                         
   4   8   1         27.42         24.32         0.99 o                         
   5   8   1         11.99         11.84         1.12 o                         
   6   8   1          2.13          3.18         1.22 o                         
   7   8   1         78.05         71.67         2.76 o                         
  -8   9   1         32.41         39.13         3.41 o                         
  -7   9   1          1.97          1.21         1.43 o                         
  -6   9   1          0.36          0.09         1.30 o                         
  -5   9   1         40.68         38.58         1.44 o                         
  -4   9   1        146.92        146.55         3.02 o                         
  -3   9   1        162.56        153.35         3.06 o                         
  -2   9   1         57.73         53.77         2.25 o                         
  -1   9   1          2.51          4.14         0.94 o                         
   0   9   1         59.11         63.49         1.98 o                         
   1   9   1         25.88         24.67         1.26 o                         
   2   9   1        342.88        346.08         4.32 o                         
   3   9   1          7.96          6.68         1.27 o                         
   4   9   1          0.69         -0.06         1.09 o                         
   5   9   1          0.14         -0.18         1.15 o                         
   6   9   1          1.78          1.43         1.34 o                         
   7   9   1          1.76          3.47         1.98 o                         
  -7  10   1          5.39          5.95         1.75 o                         
  -6  10   1          1.09         -0.85         1.56 o                         
  -5  10   1         48.57         44.94         1.94 o                         
  -4  10   1         51.71         57.33         2.16 o                         
  -3  10   1         28.39         33.56         1.75 o                         
  -2  10   1         26.67         23.15         1.57 o                         
  -1  10   1         52.15         52.53         3.52 o                         
   0  10   1         73.32         83.88         2.84 o                         
   1  10   1          9.28          8.79         1.33 o                         
   2  10   1         40.50         43.98         1.67 o                         
   3  10   1          7.43          6.37         1.19 o                         
   4  10   1         31.89         34.62         1.76 o                         
   5  10   1         11.95         10.10         1.49 o                         
  -5  11   1         14.87         13.80         1.90 o                         
  -4  11   1         18.84         19.03         2.16 o                         
  -3  11   1         61.57         61.80         2.61 o                         
  -2  11   1          0.48         -1.82         1.82 o                         
  -1  11   1         32.86         32.78         2.17 o                         
   0  11   1         15.39         17.17         1.52 o                         
   1  11   1         62.29         67.27         2.03 o                         
   2  11   1          0.07          1.00         1.41 o                         
   3  11   1          7.20          7.90         1.57 o                         
   4  11   1          8.87          7.50         1.78 o                         
  -3  12   1          7.17          9.28         2.23 o                         
  -2  12   1         12.52         10.32         2.21 o                         
  -1  12   1          9.55          6.98         1.68 o                         
   0  12   1          5.20          3.79         1.67 o                         
   1  12   1          0.11         -1.76         1.76 o                         
  -2 -10   2          1.96          2.99         1.72 o                         
  -1 -10   2          1.96          0.96         1.73 o                         
   0 -10   2         44.69         46.81         3.02 o                         
   1 -10   2         17.77         15.65         2.21 o                         
   2 -10   2         45.89         49.05         3.19 o                         
   3 -10   2         35.76         33.96         3.16 o                         
   4 -10   2          0.38          2.16         2.12 o                         
   5 -10   2         38.56         35.77         2.17 o                         
  -4  -9   2         16.10         19.38         1.88 o                         
  -3  -9   2         28.62         27.99         1.76 o                         
  -2  -9   2         14.48         14.95         1.43 o                         
  -1  -9   2         19.36         16.78         1.80 o                         
   0  -9   2          2.60          0.60         1.42 o                         
   1  -9   2        126.97        123.97         3.09 o                         
   2  -9   2         19.53         20.67         1.69 o                         
   3  -9   2          3.49          3.29         1.53 o                         
   4  -9   2         47.91         47.96         2.24 o                         
   5  -9   2         62.55         68.20         2.37 o                         
   6  -9   2         55.82         63.38         2.36 o                         
   7  -9   2          0.73          0.79         1.35 o                         
  -5  -8   2         23.62         27.23         1.69 o                         
  -4  -8   2         15.79         16.54         1.46 o                         
  -3  -8   2         17.65         18.40         1.18 o                         
  -2  -8   2          9.30         10.25         1.09 o                         
  -1  -8   2        191.87        194.21         3.38 o                         
   0  -8   2        111.16        109.97         2.76 o                         
   1  -8   2         82.41         86.29         2.50 o                         
   2  -8   2          3.53          3.64         0.95 o                         
   3  -8   2          3.12          3.21         1.03 o                         
   4  -8   2        152.49        150.23         2.86 o                         
   5  -8   2        109.03        109.67         2.15 o                         
   6  -8   2         81.98         83.52         1.86 o                         
   7  -8   2         17.85         16.63         1.36 o                         
   8  -8   2         73.82         77.67         2.23 o                         
  -6  -7   2          0.31          0.58         1.40 o                         
  -5  -7   2          0.32         -0.43         1.15 o                         
  -4  -7   2         13.85         14.52         1.46 o                         
  -3  -7   2         53.04         52.56         1.42 o                         
  -2  -7   2        115.48        112.10         2.47 o                         
  -1  -7   2        101.62        102.95         2.66 o                         
   0  -7   2        149.41        149.83         2.97 o                         
   1  -7   2          6.34          6.65         0.79 o                         
   2  -7   2        369.15        369.34         5.11 o                         
   3  -7   2        391.79        369.28         5.14 o                         
   4  -7   2        118.56        121.40         2.07 o                         
   5  -7   2         54.22         55.92         1.73 o                         
   6  -7   2          0.18         -0.62         0.92 o                         
   7  -7   2          0.45         -0.93         1.05 o                         
   8  -7   2         48.86         58.94         3.26 o                         
   9  -7   2         48.26         48.90         1.82 o                         
  -7  -6   2          5.92          4.48         1.75 o                         
  -6  -6   2          6.29          6.48         1.18 o                         
  -5  -6   2         33.92         34.67         1.27 o                         
  -4  -6   2         70.20         68.31         1.81 o                         
  -3  -6   2         55.63         56.66         1.20 o                         
  -2  -6   2        200.09        202.73         2.90 o                         
  -1  -6   2         43.53         49.23         1.28 o                         
   0  -6   2         76.88         72.90         1.72 o                         
   1  -6   2         14.55         13.85         1.06 o                         
   2  -6   2        331.67        325.13         4.96 o                         
   3  -6   2        481.79        441.74         5.48 o                         
   4  -6   2        235.88        230.34         3.01 o                         
   5  -6   2         65.50         60.89         1.43 o                         
   6  -6   2          0.67          0.21         0.84 o                         
   7  -6   2        290.93        295.74         3.87 o                         
   8  -6   2         10.40         10.27         1.18 o                         
   9  -6   2         31.45         33.51         1.57 o                         
  -8  -5   2          2.39          0.16         1.65 o                         
  -7  -5   2         16.28         17.32         1.47 o                         
  -6  -5   2          2.64          3.29         1.14 o                         
  -5  -5   2          9.89         13.15         0.93 o                         
  -4  -5   2        675.94        663.96         7.91 o                         
  -3  -5   2        275.15        279.93         3.08 o                         
  -2  -5   2         79.49         75.18         1.51 o                         
  -1  -5   2         27.57         28.33         1.04 o                         
   0  -5   2          0.65          1.72         0.74 o                         
   1  -5   2        747.07        717.28        10.03 o                         
   2  -5   2       1083.59       1035.39        12.06 o                         
   3  -5   2        596.96        585.05         6.55 o                         
   4  -5   2          1.08          0.58         0.73 o                         
   5  -5   2        395.12        345.79         4.43 o                         
   6  -5   2          3.21          2.66         0.81 o                         
   7  -5   2        338.49        360.60         4.41 o                         
   8  -5   2        174.68        175.78         2.73 o                         
   9  -5   2         15.14         13.39         1.30 o                         
  10  -5   2         12.26         17.90         1.47 o                         
  -9  -4   2          8.03          5.68         2.87 o                         
  -8  -4   2          0.47          0.89         1.48 o                         
  -7  -4   2         10.43          9.77         1.32 o                         
  -6  -4   2          0.44         -0.27         0.74 o                         
  -5  -4   2          7.65          6.60         0.67 o                         
  -4  -4   2         19.37         19.62         0.84 o                         
  -3  -4   2        418.95        419.47         4.27 o                         
  -2  -4   2          7.62          8.93         0.53 o                         
  -1  -4   2         50.78         47.31         0.86 o                         
   0  -4   2        392.67        375.32         4.55 o                         
   1  -4   2       2267.62       2315.78        24.45 o                         
   2  -4   2        322.40        328.12         4.01 o                         
   3  -4   2          5.86         14.51         0.72 o                         
   4  -4   2         27.25         31.83         0.91 o                         
   5  -4   2         57.39         52.53         1.37 o                         
   6  -4   2        610.10        596.23         6.32 o                         
   7  -4   2         22.99         24.88         1.24 o                         
   8  -4   2         22.98         16.03         1.11 o                         
   9  -4   2         15.21         12.37         1.32 o                         
  10  -4   2         12.96         12.07         1.44 o                         
  -9  -3   2          0.40         -0.36         2.46 o                         
  -8  -3   2          3.24          2.25         1.15 o                         
  -7  -3   2          1.37         -0.43         0.87 o                         
  -6  -3   2          1.34          0.93         0.99 o                         
  -5  -3   2       1228.54       1204.57        12.32 o                         
  -4  -3   2        542.81        552.71         5.47 o                         
  -3  -3   2         14.56         11.64         0.51 o                         
  -2  -3   2        119.19        105.75         1.11 o                         
  -1  -3   2          6.86          9.48         0.43 o                         
   0  -3   2        354.21        355.15         3.38 o                         
   1  -3   2       1209.01       1197.09         9.72 o                         
   2  -3   2       2676.56       2833.90        23.68 o                         
   3  -3   2        183.07        153.40         2.15 o                         
   4  -3   2       3063.83       3055.14        32.57 o                         
   5  -3   2        284.83        273.85         3.05 o                         
   6  -3   2        760.32        741.35         8.15 o                         
   7  -3   2         32.96         39.49         1.48 o                         
   8  -3   2         23.82         23.96         1.24 o                         
   9  -3   2         30.03         32.96         1.82 o                         
  10  -3   2          6.31          5.86         1.32 o                         
  -9  -2   2          0.46          1.15         1.65 o                         
  -8  -2   2          6.20          6.27         0.90 o                         
  -7  -2   2        206.72        201.19         3.04 o                         
  -6  -2   2          3.92          1.95         0.59 o                         
  -5  -2   2         11.66         12.46         0.52 o                         
  -4  -2   2        356.09        361.16         3.07 o                         
  -3  -2   2         18.08         26.44         0.50 o                         
  -2  -2   2        443.38        449.50         4.02 o                         
  -1  -2   2       1341.11       1288.82        11.28 o                         
   0  -2   2       3482.52       3502.28        28.27 o                         
   1  -2   2         90.79         94.67         0.99 o                         
   2  -2   2       2146.40       2251.17        18.82 o                         
   3  -2   2        254.58        248.94         3.66 o                         
   4  -2   2         87.26         79.03         1.01 o                         
   5  -2   2        473.68        410.15         4.36 o                         
   6  -2   2        685.68        658.91         7.29 o                         
   7  -2   2          4.63          5.80         0.88 o                         
   8  -2   2          0.62          0.40         0.96 o                         
   9  -2   2        102.97        102.37         2.19 o                         
  10  -2   2         32.89         30.46         1.75 o                         
  11  -2   2          7.10          7.33         1.66 o                         
 -10  -1   2          2.68          0.80         1.93 o                         
  -9  -1   2         16.14         19.66         1.91 o                         
  -8  -1   2          6.50          5.47         0.83 o                         
  -7  -1   2         29.53         30.64         0.85 o                         
  -6  -1   2        221.70        215.96         2.84 o                         
  -5  -1   2        296.23        291.60         3.36 o                         
  -4  -1   2         19.89         21.20         0.51 o                         
  -3  -1   2        126.29        115.29         0.98 o                         
  -2  -1   2        232.68        243.12         1.87 o                         
  -1  -1   2       3601.68       3633.70        36.19 o                         
   0  -1   2       1386.85       1421.93        12.37 o                         
   1  -1   2       1725.31       1806.79        15.73 o                         
   2  -1   2        727.72        785.83         6.91 o                         
   3  -1   2       2303.18       2359.27        21.43 o                         
   4  -1   2       1148.47       1153.24         9.37 o                         
   5  -1   2       1590.64       1535.92        15.51 o                         
   6  -1   2         14.72         16.65         0.83 o                         
   7  -1   2         29.97         36.82         1.16 o                         
   8  -1   2         91.49         82.69         1.92 o                         
   9  -1   2         56.61         53.41         1.96 o                         
  10  -1   2         29.67         32.24         1.79 o                         
  11  -1   2         60.52         62.61         2.23 o                         
 -10   0   2          9.54         10.48         2.06 o                         
  -9   0   2          7.94          8.50         1.78 o                         
  -8   0   2        177.77        163.30         2.43 o                         
  -7   0   2        117.27        122.34         1.63 o                         
  -6   0   2         41.95         39.27         0.68 o                         
  -5   0   2         22.39         20.01         0.57 o                         
  -4   0   2        825.72        888.66         7.25 o                         
  -3   0   2        162.02        163.04         1.39 o                         
  -2   0   2         65.72         50.14         0.68 o                         
  -1   0   2       2005.90       2037.79        17.07 o                         
   0   0   2       1083.47       1101.81        10.03 o                         
   1   0   2       2743.37       2678.64        20.27 o                         
   2   0   2       4810.00       4649.62        35.17 o                         
   3   0   2       4161.58       4153.47        30.56 o                         
   4   0   2        290.45        299.27         2.50 o                         
   5   0   2        703.44        714.47         6.97 o                         
   6   0   2        225.71        221.49         2.57 o                         
   7   0   2         10.82          8.84         0.71 o                         
   8   0   2        627.54        622.88         7.52 o                         
   9   0   2         54.41         54.74         1.91 o                         
  10   0   2          0.40          1.08         1.35 o                         
  11   0   2          2.26          1.55         1.57 o                         
 -10   1   2         36.38         35.27         2.35 o                         
  -9   1   2          0.87         -0.31         1.61 o                         
  -8   1   2         26.32         27.01         1.16 o                         
  -7   1   2         17.60         20.55         0.55 o                         
  -6   1   2        127.96        136.63         1.57 o                         
  -5   1   2          1.09          1.00         0.27 o                         
  -4   1   2        311.21        314.30         2.62 o                         
  -3   1   2        336.09        338.22         2.47 o                         
  -2   1   2       6049.67       6075.49        55.27 o                         
  -1   1   2       2065.67       2118.04        22.57 o                         
   0   1   2         24.42         22.73         0.24 o                         
   1   1   2       5541.85       5608.38        45.19 o                         
   2   1   2        162.14        161.82         1.42 o                         
   3   1   2         21.46         27.91         0.43 o                         
   4   1   2       2363.74       2387.45        20.14 o                         
   5   1   2        236.45        252.59         2.79 o                         
   6   1   2        903.65        933.51         9.59 o                         
   7   1   2        237.90        233.86         3.08 o                         
   8   1   2        215.10        200.84         2.88 o                         
   9   1   2          3.54          3.21         0.94 o                         
  10   1   2         16.64         19.21         1.25 o                         
  11   1   2          2.83          4.36         1.30 o                         
 -10   2   2          2.19          1.51         1.91 o                         
  -9   2   2        103.19         90.06         3.13 o                         
  -8   2   2          8.43         10.82         1.66 o                         
  -7   2   2         21.29         18.27         0.59 o                         
  -6   2   2         26.06         23.68         0.56 o                         
  -5   2   2       1397.71       1464.43        13.37 o                         
  -4   2   2        714.96        731.13         7.17 o                         
  -3   2   2        264.28        253.65         1.93 o                         
  -2   2   2        550.82        546.94         4.16 o                         
  -1   2   2         32.37         32.37         0.35 o                         
   0   2   2         11.00         10.43         0.18 o                         
   1   2   2       7822.31       7540.67        65.60 o                         
   2   2   2      12907.50      12587.89       109.49 o                         
   3   2   2        607.07        618.39         5.27 o                         
   4   2   2        623.59        621.41         5.45 o                         
   5   2   2       1904.50       1938.80        20.74 o                         
   6   2   2         39.91         40.57         1.23 o                         
   7   2   2        726.80        709.51         8.43 o                         
   8   2   2        101.93         96.20         2.10 o                         
   9   2   2          0.03          0.17         0.94 o                         
  10   2   2         18.32         19.87         1.31 o                         
  11   2   2         21.68         21.23         1.45 o                         
 -10   3   2          0.17          0.25         1.86 o                         
  -9   3   2          0.74         -1.42         1.45 o                         
  -8   3   2          3.04          4.88         0.86 o                         
  -7   3   2          1.09          0.74         0.52 o                         
  -6   3   2         14.86         15.96         0.50 o                         
  -5   3   2        678.34        678.11         6.60 o                         
  -4   3   2        241.28        265.75         2.27 o                         
  -3   3   2        382.34        384.65         3.77 o                         
  -2   3   2        707.46        802.04         6.75 o                         
  -1   3   2         11.09          7.05         0.23 o                         
   0   3   2       7689.87       7590.19        63.48 o                         
   1   3   2       2828.47       2777.85        21.00 o                         
   2   3   2         10.70         13.51         0.41 o                         
   3   3   2         10.39         13.83         0.38 o                         
   4   3   2        273.90        335.27         4.70 o                         
   5   3   2        943.04        952.65        11.70 o                         
   6   3   2        140.54        129.88         2.11 o                         
   7   3   2        286.97        280.75         3.61 o                         
   8   3   2        104.29        104.13         2.07 o                         
   9   3   2          8.03          8.15         1.04 o                         
  10   3   2         26.63         31.03         1.43 o                         
 -10   4   2         40.73         39.30         3.99 o                         
  -9   4   2          6.51          7.06         2.15 o                         
  -8   4   2         19.02         20.84         0.97 o                         
  -7   4   2          1.82          1.92         0.69 o                         
  -6   4   2        406.63        415.85         3.54 o                         
  -5   4   2        411.89        402.06         3.39 o                         
  -4   4   2        293.64        302.74         2.68 o                         
  -3   4   2        671.77        666.48         5.46 o                         
  -2   4   2       1214.27       1240.85         9.69 o                         
  -1   4   2       1095.18       1176.04         9.19 o                         
   0   4   2       3090.88       3123.07        26.12 o                         
   1   4   2        106.25         94.32         0.96 o                         
   2   4   2       1010.89       1144.49         9.31 o                         
   3   4   2       1089.01       1209.43        10.64 o                         
   4   4   2       2919.65       3001.69        30.85 o                         
   5   4   2        295.83        297.96         3.28 o                         
   6   4   2        148.56        154.15         2.23 o                         
   7   4   2        112.28        101.20         2.38 o                         
   8   4   2          4.13          5.06         1.08 o                         
   9   4   2         33.50         31.32         1.35 o                         
  10   4   2         22.62         25.45         1.44 o                         
 -10   5   2          0.11         -0.24         1.79 o                         
  -9   5   2          0.15          0.35         1.58 o                         
  -8   5   2         23.79         23.82         1.03 o                         
  -7   5   2        118.48        115.17         1.96 o                         
  -6   5   2        172.55        175.90         2.06 o                         
  -5   5   2          7.40          6.95         0.41 o                         
  -4   5   2          1.84          2.12         0.36 o                         
  -3   5   2       1106.73       1111.48         9.78 o                         
  -2   5   2        232.80        238.71         2.16 o                         
  -1   5   2        949.60        931.23         7.33 o                         
   0   5   2       1336.85       1322.88        11.59 o                         
   1   5   2          0.73          2.09         0.29 o                         
   2   5   2        352.63        352.49         3.13 o                         
   3   5   2        379.40        335.51         3.87 o                         
   4   5   2       1161.45       1227.00        14.44 o                         
   5   5   2         10.62         11.13         0.82 o                         
   6   5   2         18.60         23.27         1.79 o                         
   7   5   2        166.85        159.83         2.72 o                         
   8   5   2          6.46          7.59         1.15 o                         
   9   5   2         35.50         39.71         1.76 o                         
  10   5   2          5.26          1.47         1.52 o                         
  -9   6   2         20.57         23.60         1.94 o                         
  -8   6   2          3.16          2.31         0.92 o                         
  -7   6   2         93.66         99.07         1.88 o                         
  -6   6   2        198.84        196.24         2.58 o                         
  -5   6   2         11.72         11.83         0.65 o                         
  -4   6   2          0.65          0.10         0.54 o                         
  -3   6   2        471.76        443.66         4.71 o                         
  -2   6   2        203.14        217.24         2.59 o                         
  -1   6   2       2226.86       2288.47        24.43 o                         
   0   6   2        299.92        307.46         3.92 o                         
   1   6   2         33.95         29.32         0.74 o                         
   2   6   2        233.66        221.77         2.34 o                         
   3   6   2         57.94         50.84         1.07 o                         
   4   6   2        553.37        551.92         6.67 o                         
   5   6   2         56.15         55.66         1.54 o                         
   6   6   2          0.21          0.47         0.80 o                         
   7   6   2         60.76         73.25         2.24 o                         
   8   6   2         20.34         19.88         1.64 o                         
   9   6   2         10.20          9.69         1.87 o                         
  -9   7   2         18.99         18.24         1.99 o                         
  -8   7   2         42.68         38.60         2.00 o                         
  -7   7   2          2.29          3.84         0.96 o                         
  -6   7   2         19.02         17.15         0.89 o                         
  -5   7   2         14.57         11.60         1.07 o                         
  -4   7   2        141.81        140.53         2.07 o                         
  -3   7   2        327.98        335.67         3.93 o                         
  -2   7   2        150.60        152.31         2.18 o                         
  -1   7   2        184.67        182.89         2.69 o                         
   0   7   2        520.30        523.32         7.46 o                         
   1   7   2        224.93        215.80         2.54 o                         
   2   7   2        924.52        899.05         9.23 o                         
   3   7   2        243.44        260.35         3.03 o                         
   4   7   2          2.26          2.85         0.55 o                         
   5   7   2         23.12         21.40         0.90 o                         
   6   7   2        177.84        174.26         3.11 o                         
   7   7   2         10.31         14.23         2.00 o                         
   8   7   2          2.94          2.01         1.62 o                         
   9   7   2          0.73         -0.14         1.95 o                         
  -8   8   2         12.73         11.59         1.69 o                         
  -7   8   2         13.47         14.55         1.34 o                         
  -6   8   2         43.41         41.62         1.78 o                         
  -5   8   2         95.59         99.66         2.23 o                         
  -4   8   2        257.75        257.91         3.54 o                         
  -3   8   2         67.85         67.85         1.48 o                         
  -2   8   2        142.62        134.74         2.27 o                         
  -1   8   2         21.12         19.01         0.87 o                         
   0   8   2         26.12         31.31         1.44 o                         
   1   8   2        362.50        360.17         4.02 o                         
   2   8   2          9.01          7.68         0.61 o                         
   3   8   2          4.08          4.53         0.67 o                         
   4   8   2          9.31          7.46         1.02 o                         
   5   8   2         12.02         10.81         1.14 o                         
   6   8   2         75.58         86.84         2.44 o                         
   7   8   2         54.68         53.31         2.21 o                         
   8   8   2          0.23          1.49         1.89 o                         
  -8   9   2          1.05          0.19         2.45 o                         
  -7   9   2          1.41          1.42         1.33 o                         
  -6   9   2         31.42         28.79         1.47 o                         
  -5   9   2          4.26          4.09         1.07 o                         
  -4   9   2        104.38        110.32         2.30 o                         
  -3   9   2         32.45         34.33         1.84 o                         
  -2   9   2          9.52          8.25         1.14 o                         
  -1   9   2        614.62        632.44         9.11 o                         
   0   9   2         21.03         20.47         1.45 o                         
   1   9   2        270.61        258.17         4.39 o                         
   2   9   2         31.45         34.68         1.28 o                         
   3   9   2          0.02         -0.94         1.01 o                         
   4   9   2          1.77          3.33         1.18 o                         
   5   9   2         35.24         33.78         1.48 o                         
   6   9   2          5.40          6.58         1.46 o                         
   7   9   2         51.57         47.18         2.11 o                         
  -7  10   2          7.40          5.15         1.68 o                         
  -6  10   2         17.94         18.49         1.67 o                         
  -5  10   2         47.96         49.23         2.36 o                         
  -4  10   2         15.69         12.65         2.09 o                         
  -3  10   2          3.73          4.55         1.26 o                         
  -2  10   2          0.45          0.60         2.02 o                         
  -1  10   2         21.32         23.56         1.80 o                         
   0  10   2         40.52         37.21         1.83 o                         
   1  10   2         64.72         65.76         2.07 o                         
   2  10   2          0.61          0.69         1.52 o                         
   3  10   2         51.33         51.96         2.89 o                         
   4  10   2          2.74          1.64         1.75 o                         
   5  10   2         12.71         12.61         1.47 o                         
   6  10   2          0.14          1.30         1.52 o                         
  -6  11   2          4.45          4.63         1.75 o                         
  -5  11   2         10.75         10.24         1.72 o                         
  -4  11   2          7.64          6.19         1.68 o                         
  -3  11   2          7.71          8.75         1.80 o                         
  -2  11   2         79.65         75.03         4.23 o                         
  -1  11   2         22.84         26.03         2.55 o                         
   0  11   2         32.98         31.62         2.26 o                         
   1  11   2          2.58          2.91         1.41 o                         
   2  11   2          0.17         -1.29         1.56 o                         
   3  11   2          8.10          8.96         1.68 o                         
   4  11   2         40.16         38.50         2.02 o                         
   5  11   2          2.68          4.51         1.81 o                         
  -4  12   2          4.85          8.57         2.68 o                         
  -3  12   2         17.50         18.62         3.07 o                         
  -2  12   2         37.33         41.54         2.46 o                         
  -1  12   2          0.22         -1.56         1.56 o                         
   0  12   2          8.01          9.45         1.65 o                         
   1  12   2          6.29          6.45         1.75 o                         
   2  12   2          6.36          6.06         1.71 o                         
   3  12   2          0.29          2.32         1.76 o                         
   0 -10   3          3.92          4.48         1.99 o                         
   1 -10   3         62.01         49.79         2.68 o                         
   2 -10   3          1.83          3.74         2.22 o                         
   3 -10   3          2.59          1.60         2.30 o                         
   4 -10   3         12.20         12.68         2.30 o                         
  -3  -9   3          0.94          0.73         1.79 o                         
  -2  -9   3          7.05         10.30         1.53 o                         
  -1  -9   3         81.18         76.66         2.55 o                         
   0  -9   3         44.57         42.56         2.42 o                         
   1  -9   3         50.69         50.38         3.20 o                         
   2  -9   3         74.11         69.36         3.74 o                         
   3  -9   3         33.19         38.63         2.39 o                         
   4  -9   3         89.03         80.50         5.66 o                         
   5  -9   3         89.43         92.63         3.22 o                         
   6  -9   3         14.28         16.60         2.14 o                         
  -4  -8   3         10.75         11.57         1.82 o                         
  -3  -8   3          0.69         -1.37         1.37 o                         
  -2  -8   3         17.54         17.38         1.42 o                         
  -1  -8   3          2.70          2.32         1.55 o                         
   0  -8   3        240.21        241.16         4.91 o                         
   1  -8   3         95.73         89.47         2.59 o                         
   2  -8   3         73.18         73.02         2.29 o                         
   3  -8   3         67.45         64.52         2.88 o                         
   4  -8   3         29.78         30.53         1.45 o                         
   5  -8   3         70.12         70.35         2.15 o                         
   6  -8   3          0.03          1.50         1.20 o                         
   7  -8   3         16.09         19.97         1.27 o                         
  -6  -7   3          9.67         10.05         1.58 o                         
  -5  -7   3          9.27         11.11         1.44 o                         
  -4  -7   3         33.49         31.14         1.57 o                         
  -3  -7   3         12.38         11.88         1.27 o                         
  -2  -7   3        276.09        274.31         3.83 o                         
  -1  -7   3        230.48        234.00         4.17 o                         
   0  -7   3         40.44         36.21         1.64 o                         
   1  -7   3         25.29         26.15         1.14 o                         
   2  -7   3         73.96         75.69         2.26 o                         
   3  -7   3        118.75        118.47         2.79 o                         
   4  -7   3        222.49        221.88         3.36 o                         
   5  -7   3         11.67         10.23         1.09 o                         
   6  -7   3         14.83         18.15         1.29 o                         
   7  -7   3        170.23        169.83         2.56 o                         
   8  -7   3         34.49         31.99         1.54 o                         
  -7  -6   3          2.44          4.10         1.80 o                         
  -6  -6   3          6.14          6.63         1.29 o                         
  -5  -6   3         20.63         20.56         1.39 o                         
  -4  -6   3        102.51        102.59         2.38 o                         
  -3  -6   3         42.88         46.44         1.28 o                         
  -2  -6   3        152.48        141.79         2.33 o                         
  -1  -6   3         75.30         70.92         1.81 o                         
   0  -6   3         38.24         36.85         1.62 o                         
   1  -6   3        267.31        263.66         4.24 o                         
   2  -6   3        817.60        792.66        11.18 o                         
   3  -6   3         32.97         34.72         1.16 o                         
   4  -6   3         39.32         39.38         1.27 o                         
   5  -6   3          8.52          7.66         0.95 o                         
   6  -6   3        184.00        184.03         2.96 o                         
   7  -6   3         76.50         78.95         1.86 o                         
   8  -6   3        102.48        111.84         2.36 o                         
   9  -6   3          0.64         -1.17         1.34 o                         
  -7  -5   3          0.15          1.18         1.61 o                         
  -6  -5   3         12.35         15.71         1.22 o                         
  -5  -5   3         43.77         41.31         1.46 o                         
  -4  -5   3         44.62         44.34         1.36 o                         
  -3  -5   3        407.36        398.70         4.68 o                         
  -2  -5   3        237.17        240.14         3.03 o                         
  -1  -5   3          7.25          7.53         0.54 o                         
   0  -5   3        580.98        572.70         8.14 o                         
   1  -5   3        333.99        336.14         5.05 o                         
   2  -5   3        259.97        251.01         3.34 o                         
   3  -5   3         65.58         65.69         1.48 o                         
   4  -5   3         39.37         39.41         1.20 o                         
   5  -5   3         19.17         22.11         1.58 o                         
   6  -5   3        400.46        386.86         4.98 o                         
   7  -5   3        156.51        150.13         2.43 o                         
   8  -5   3         84.12         81.78         2.06 o                         
   9  -5   3          0.10         -0.33         1.25 o                         
  10  -5   3         21.12         22.49         1.58 o                         
  -8  -4   3          0.36          1.07         4.34 o                         
  -7  -4   3          7.03          5.14         1.40 o                         
  -6  -4   3         98.12         96.57         2.38 o                         
  -5  -4   3        143.18        142.31         2.33 o                         
  -4  -4   3         64.13         64.91         1.38 o                         
  -3  -4   3         10.73         10.90         0.64 o                         
  -2  -4   3         52.47         53.08         1.01 o                         
  -1  -4   3        284.85        282.61         3.75 o                         
   0  -4   3        255.05        229.15         4.09 o                         
   1  -4   3        964.08        955.33        11.12 o                         
   2  -4   3        651.52        640.19         7.57 o                         
   3  -4   3          0.40          0.59         0.60 o                         
   4  -4   3       1409.10       1336.80        15.48 o                         
   5  -4   3        837.62        773.74         9.18 o                         
   6  -4   3        266.15        247.58         3.16 o                         
   7  -4   3        131.35        131.12         2.15 o                         
   8  -4   3         32.96         30.79         1.42 o                         
   9  -4   3          9.99         10.46         1.39 o                         
  10  -4   3         18.72         22.63         1.88 o                         
  -8  -3   3          6.90          3.24         2.27 o                         
  -7  -3   3          3.92          2.05         0.94 o                         
  -6  -3   3         79.19         69.11         1.60 o                         
  -5  -3   3         31.89         31.64         0.89 o                         
  -4  -3   3         68.72         63.50         1.25 o                         
  -3  -3   3          8.65          8.96         0.46 o                         
  -2  -3   3         99.80         94.06         1.31 o                         
  -1  -3   3       1377.33       1352.25        18.74 o                         
   0  -3   3        797.81        849.31        10.64 o                         
   1  -3   3         95.14        102.49         1.43 o                         
   2  -3   3          0.23          0.15         0.43 o                         
   3  -3   3         89.81         82.38         1.34 o                         
   4  -3   3        302.44        285.00         3.38 o                         
   5  -3   3       1346.70       1310.22        15.16 o                         
   6  -3   3         11.46          8.75         0.68 o                         
   7  -3   3         48.98         51.16         1.29 o                         
   8  -3   3         28.51         29.23         1.31 o                         
   9  -3   3        190.42        194.37         4.54 o                         
  10  -3   3         93.93        101.77         2.54 o                         
  -9  -2   3          3.13          5.19         2.38 o                         
  -8  -2   3          7.18          4.88         1.58 o                         
  -7  -2   3         40.12         42.89         1.25 o                         
  -6  -2   3        193.20        178.81         2.58 o                         
  -5  -2   3         78.28         78.97         1.32 o                         
  -4  -2   3          4.67          4.57         0.42 o                         
  -3  -2   3          8.29          9.86         0.37 o                         
  -2  -2   3        995.09       1020.18         8.97 o                         
  -1  -2   3       3414.70       3586.38        29.94 o                         
   0  -2   3         71.37         59.72         0.80 o                         
   1  -2   3          3.81          5.30         0.30 o                         
   2  -2   3        125.23        102.81         1.18 o                         
   3  -2   3       4273.90       4327.13        56.16 o                         
   4  -2   3       1846.19       1793.86        19.24 o                         
   5  -2   3       1222.74       1174.85        12.70 o                         
   6  -2   3          0.37          0.00         0.52 o                         
   7  -2   3        270.49        239.68         3.22 o                         
   8  -2   3        166.59        151.50         2.68 o                         
   9  -2   3         42.61         45.23         1.57 o                         
  10  -2   3         77.63         82.57         2.79 o                         
  11  -2   3         22.81         25.38         1.94 o                         
  -9  -1   3          4.50          3.93         1.73 o                         
  -8  -1   3         37.04         38.51         2.05 o                         
  -7  -1   3         67.78         62.59         1.30 o                         
  -6  -1   3        134.25        128.68         1.94 o                         
  -5  -1   3          5.54          6.11         0.54 o                         
  -4  -1   3        211.72        205.46         1.99 o                         
  -3  -1   3       1109.42       1131.75         8.59 o                         
  -2  -1   3         91.58         84.83         1.08 o                         
  -1  -1   3        748.80        727.42         6.92 o                         
   0  -1   3        322.32        332.65         3.13 o                         
   1  -1   3        386.88        426.84         3.67 o                         
   2  -1   3       2672.29       2684.07        23.31 o                         
   3  -1   3        911.04        918.89         8.06 o                         
   4  -1   3       1452.18       1487.69        15.05 o                         
   5  -1   3         17.22         19.72         0.58 o                         
   6  -1   3        323.39        307.84         3.85 o                         
   7  -1   3        433.85        435.79         5.83 o                         
   8  -1   3        199.90        200.40         3.18 o                         
   9  -1   3         42.41         45.57         1.56 o                         
  10  -1   3         13.54         12.73         1.95 o                         
  11  -1   3          8.70          8.86         1.75 o                         
  -9   0   3          1.97         -0.84         1.63 o                         
  -8   0   3          9.64         13.07         1.55 o                         
  -7   0   3        174.63        157.48         2.09 o                         
  -6   0   3          0.49          0.65         0.33 o                         
  -5   0   3         88.41         87.01         1.36 o                         
  -4   0   3         12.98         18.35         0.43 o                         
  -3   0   3       2000.04       2026.32        17.09 o                         
  -2   0   3       4936.85       5219.07        37.11 o                         
  -1   0   3        117.61        129.59         1.42 o                         
   0   0   3       1446.53       1434.95        12.00 o                         
   1   0   3       1023.02        983.71         8.25 o                         
   2   0   3       4080.80       4013.02        31.33 o                         
   3   0   3        469.12        469.58         3.54 o                         
   4   0   3       1507.16       1547.64        11.37 o                         
   5   0   3        206.41        209.13         2.25 o                         
   6   0   3        446.64        426.28         4.85 o                         
   7   0   3       1241.59       1174.56        12.78 o                         
   8   0   3        108.90        113.31         1.90 o                         
   9   0   3          0.64          2.11         1.27 o                         
  10   0   3          3.97          2.87         1.62 o                         
  11   0   3          0.93          1.02         1.63 o                         
 -10   1   3          0.70          1.24         1.81 o                         
  -9   1   3         29.06         31.77         2.33 o                         
  -8   1   3         77.73         79.50         3.23 o                         
  -7   1   3        103.87        106.71         1.54 o                         
  -6   1   3        102.50         96.80         1.04 o                         
  -5   1   3        224.78        236.02         2.10 o                         
  -4   1   3        340.65        369.40         3.18 o                         
  -3   1   3         63.87         57.99         0.70 o                         
  -2   1   3         48.52         59.35         0.71 o                         
  -1   1   3       1070.74       1094.10         7.78 o                         
   0   1   3       1529.55       1483.76        11.56 o                         
   1   1   3      11245.20      11063.73        92.35 o                         
   2   1   3       3664.93       3668.66        26.89 o                         
   3   1   3         73.51         75.67         0.79 o                         
   4   1   3        707.44        727.54         5.77 o                         
   5   1   3       1151.36       1116.65        10.79 o                         
   6   1   3        310.64        298.42         3.52 o                         
   7   1   3        373.06        375.00         4.73 o                         
   8   1   3         17.40         17.14         1.01 o                         
   9   1   3          1.28          3.15         1.01 o                         
  10   1   3         53.14         53.68         1.92 o                         
  11   1   3         14.99         14.88         2.34 o                         
 -10   2   3          1.94          2.69         3.41 o                         
  -9   2   3         13.45         12.67         1.71 o                         
  -8   2   3         30.28         30.46         2.17 o                         
  -7   2   3          0.36         -0.53         0.59 o                         
  -6   2   3        494.87        505.28         4.55 o                         
  -5   2   3         71.66         68.46         0.76 o                         
  -4   2   3        229.22        235.62         2.07 o                         
  -3   2   3        445.97        417.87         4.27 o                         
  -2   2   3          2.83          5.08         0.38 o                         
  -1   2   3       1311.86       1334.69         9.76 o                         
   0   2   3        428.29        413.69         3.28 o                         
   1   2   3         90.86         98.32         0.99 o                         
   2   2   3         12.45         11.07         0.52 o                         
   3   2   3        512.01        545.63         4.89 o                         
   4   2   3       1632.25       1608.92        15.02 o                         
   5   2   3        767.69        757.39         7.40 o                         
   6   2   3        695.03        705.69         6.92 o                         
   7   2   3        121.76        124.02         2.06 o                         
   8   2   3          5.66          6.35         0.96 o                         
   9   2   3          4.55          4.90         1.11 o                         
  10   2   3         17.29         15.86         1.31 o                         
  11   2   3          5.32          4.99         1.35 o                         
 -10   3   3         15.30          8.27         1.91 o                         
  -9   3   3          0.17         -0.56         1.59 o                         
  -8   3   3         58.99         60.86         2.10 o                         
  -7   3   3          4.20          5.29         0.59 o                         
  -6   3   3        181.70        191.83         1.98 o                         
  -5   3   3        137.78        147.26         1.46 o                         
  -4   3   3        122.06        133.74         1.30 o                         
  -3   3   3        167.23        181.35         1.66 o                         
  -2   3   3       1978.84       2046.15        17.81 o                         
  -1   3   3       1173.52       1223.67         8.96 o                         
   0   3   3       5091.57       4985.27        35.49 o                         
   1   3   3       1084.10       1105.91         8.63 o                         
   2   3   3        701.46        715.56         5.85 o                         
   3   3   3        934.49        907.26         7.70 o                         
   4   3   3       1805.91       1860.10        18.77 o                         
   5   3   3         65.43         53.84         1.03 o                         
   6   3   3        646.40        655.99         7.76 o                         
   7   3   3        125.51        117.53         1.81 o                         
   8   3   3          9.72         12.84         1.05 o                         
   9   3   3         86.07         84.91         2.23 o                         
  10   3   3         38.90         37.52         1.51 o                         
  11   3   3         20.81         20.67         1.54 o                         
 -10   4   3          0.26          0.69         1.79 o                         
  -9   4   3          0.41         -1.07         2.08 o                         
  -8   4   3         69.16         62.03         2.18 o                         
  -7   4   3        119.48        118.21         1.72 o                         
  -6   4   3         26.24         24.24         0.53 o                         
  -5   4   3         12.61         12.05         0.37 o                         
  -4   4   3          8.67         10.25         0.33 o                         
  -3   4   3        194.03        191.71         2.19 o                         
  -2   4   3         44.70         49.69         0.68 o                         
  -1   4   3        513.25        497.29         4.42 o                         
   0   4   3        437.47        424.54         3.51 o                         
   1   4   3         52.95         38.13         0.49 o                         
   2   4   3        106.11        108.14         1.05 o                         
   3   4   3        445.54        420.51         3.66 o                         
   4   4   3        887.39        877.73        10.90 o                         
   5   4   3         18.05         17.74         0.70 o                         
   6   4   3          0.06         -0.60         0.63 o                         
   7   4   3        132.11        134.53         2.40 o                         
   8   4   3          9.74          7.89         1.08 o                         
   9   4   3         65.64         68.68         2.15 o                         
  10   4   3         15.61         13.51         1.35 o                         
  -9   5   3          3.24          3.44         1.60 o                         
  -8   5   3          3.29          2.80         1.37 o                         
  -7   5   3        155.86        163.73         2.79 o                         
  -6   5   3          0.30          0.11         0.44 o                         
  -5   5   3         37.23         38.26         0.69 o                         
  -4   5   3         39.43         41.30         1.09 o                         
  -3   5   3       1082.65       1114.14         9.79 o                         
  -2   5   3        561.07        613.73         5.05 o                         
  -1   5   3        184.23        193.53         1.79 o                         
   0   5   3         32.60         42.58         0.60 o                         
   1   5   3          5.45          4.33         0.38 o                         
   2   5   3        675.31        668.87         6.53 o                         
   3   5   3       1974.91       1996.08        21.37 o                         
   4   5   3        246.91        242.66         3.76 o                         
   5   5   3        581.47        607.77         6.79 o                         
   6   5   3        137.68        145.09         2.12 o                         
   7   5   3         51.36         52.19         1.70 o                         
   8   5   3         38.72         39.07         1.70 o                         
   9   5   3         23.42         20.77         1.24 o                         
  10   5   3         14.15         15.39         1.58 o                         
  -9   6   3         15.30         13.78         1.74 o                         
  -8   6   3         26.37         25.54         1.74 o                         
  -7   6   3         57.31         57.55         1.42 o                         
  -6   6   3         33.92         34.69         1.00 o                         
  -5   6   3          7.59          5.26         0.57 o                         
  -4   6   3        182.69        175.00         1.91 o                         
  -3   6   3        305.39        304.99         2.99 o                         
  -2   6   3        399.28        400.60         3.66 o                         
  -1   6   3          0.82          0.93         0.31 o                         
   0   6   3        110.75        114.93         1.47 o                         
   1   6   3        462.80        456.00         5.05 o                         
   2   6   3        160.23        147.69         1.79 o                         
   3   6   3        238.23        233.59         3.08 o                         
   4   6   3         81.78         78.24         1.71 o                         
   5   6   3          0.71         -0.09         0.87 o                         
   6   6   3        524.77        512.57         6.89 o                         
   7   6   3          1.46          0.69         1.30 o                         
   8   6   3         48.13         50.93         2.15 o                         
   9   6   3         13.14         13.64         1.80 o                         
  -9   7   3          0.54         -1.30         1.76 o                         
  -8   7   3         49.16         52.81         2.16 o                         
  -7   7   3          0.47          1.16         1.07 o                         
  -6   7   3         34.93         34.60         1.42 o                         
  -5   7   3         68.05         74.95         1.63 o                         
  -4   7   3         13.90         15.98         0.69 o                         
  -3   7   3          7.72          6.90         0.57 o                         
  -2   7   3        484.32        479.27         5.37 o                         
  -1   7   3        195.11        184.29         3.15 o                         
   0   7   3         65.68         68.62         1.10 o                         
   1   7   3        329.05        343.13         4.04 o                         
   2   7   3        425.60        422.95         4.52 o                         
   3   7   3        294.23        286.05         3.46 o                         
   4   7   3         24.04         25.71         1.04 o                         
   5   7   3        106.91        117.40         2.35 o                         
   6   7   3         77.04         81.25         2.15 o                         
   7   7   3         18.19         19.44         1.42 o                         
   8   7   3         19.01         20.97         1.73 o                         
   9   7   3          0.02         -1.82         2.08 o                         
  -8   8   3         14.62         11.88         1.70 o                         
  -7   8   3         15.39         17.30         1.33 o                         
  -6   8   3          3.03          3.38         1.10 o                         
  -5   8   3        136.42        127.10         2.24 o                         
  -4   8   3        165.67        175.87         2.47 o                         
  -3   8   3         20.09         19.57         0.75 o                         
  -2   8   3         85.05         83.85         1.57 o                         
  -1   8   3        182.25        181.67         2.75 o                         
   0   8   3        230.00        230.44         2.87 o                         
   1   8   3        183.44        193.10         2.19 o                         
   2   8   3         16.46         17.26         0.54 o                         
   3   8   3         50.57         51.75         1.69 o                         
   4   8   3         10.72          9.10         0.98 o                         
   5   8   3        401.79        391.72         5.54 o                         
   6   8   3         22.95         20.25         1.77 o                         
   7   8   3          7.59          8.77         1.44 o                         
   8   8   3          0.20          0.09         1.82 o                         
  -8   9   3          2.11          0.39         1.89 o                         
  -7   9   3         10.89          8.18         1.84 o                         
  -6   9   3         14.63         17.01         1.34 o                         
  -5   9   3         27.93         29.51         1.32 o                         
  -4   9   3         23.97         23.48         1.11 o                         
  -3   9   3         91.15         87.07         2.24 o                         
  -2   9   3         50.04         48.07         1.56 o                         
  -1   9   3         27.87         27.65         1.03 o                         
   0   9   3        283.44        279.19         3.75 o                         
   1   9   3          3.83          3.63         0.94 o                         
   2   9   3         10.99          9.95         0.93 o                         
   3   9   3         58.60         56.85         1.75 o                         
   4   9   3         66.79         64.04         2.11 o                         
   5   9   3         45.68         50.21         1.68 o                         
   6   9   3          1.85          1.86         1.33 o                         
   7   9   3         16.04         19.16         1.67 o                         
  -7  10   3          6.86          3.93         1.93 o                         
  -6  10   3          5.07          6.08         1.51 o                         
  -5  10   3         10.30          9.81         1.52 o                         
  -4  10   3          0.04          1.95         1.31 o                         
  -3  10   3         64.54         64.52         2.05 o                         
  -2  10   3        180.61        184.51         3.45 o                         
  -1  10   3          5.00          4.36         1.18 o                         
   0  10   3        160.44        173.43         3.14 o                         
   1  10   3          3.07          3.36         1.07 o                         
   2  10   3         50.49         54.09         1.55 o                         
   3  10   3         10.95         12.21         1.36 o                         
   4  10   3         82.28         80.96         3.27 o                         
   5  10   3          3.75          2.66         1.31 o                         
   6  10   3          0.06         -1.65         1.73 o                         
  -6  11   3         14.08         17.38         1.80 o                         
  -5  11   3          8.76          7.29         1.61 o                         
  -4  11   3          0.97          0.33         1.48 o                         
  -3  11   3         73.08         72.72         2.65 o                         
  -2  11   3         16.14         16.86         1.49 o                         
  -1  11   3          1.96          1.42         1.38 o                         
   0  11   3         23.08         22.98         1.57 o                         
   1  11   3          2.06          2.16         1.51 o                         
   2  11   3         28.18         28.67         2.07 o                         
   3  11   3         48.78         44.64         3.27 o                         
   4  11   3         19.68         21.99         1.74 o                         
   5  11   3          6.68          6.04         1.79 o                         
  -4  12   3          0.23         -0.10         2.00 o                         
  -3  12   3         36.03         34.32         3.52 o                         
  -2  12   3          2.24          1.50         1.52 o                         
  -1  12   3         36.08         39.15         1.88 o                         
   0  12   3         26.40         22.82         1.75 o                         
   1  12   3         10.19         11.05         1.79 o                         
   2  12   3         10.72         10.64         2.08 o                         
   3  12   3         30.07         30.10         2.02 o                         
  -1  -9   4         52.74         60.62         2.55 o                         
   0  -9   4         22.75         22.29         2.15 o                         
   1  -9   4         49.31         56.13         3.94 o                         
   2  -9   4         40.83         39.45         2.59 o                         
   3  -9   4         23.16         20.57         2.80 o                         
   4  -9   4         42.29         43.75         2.65 o                         
   5  -9   4          9.09         11.71         2.25 o                         
  -3  -8   4         33.90         34.61         1.83 o                         
  -2  -8   4         17.97         18.13         1.56 o                         
  -1  -8   4         64.40         66.28         3.51 o                         
   0  -8   4        136.09        141.55         4.85 o                         
   1  -8   4          0.53         -1.49         1.86 o                         
   2  -8   4         57.17         55.44         2.45 o                         
   3  -8   4        194.70        194.63         4.47 o                         
   4  -8   4         52.83         55.32         4.98 o                         
   5  -8   4          0.28         -0.26         1.28 o                         
   6  -8   4         30.38         36.70         1.67 o                         
   7  -8   4         39.08         37.16         1.75 o                         
  -5  -7   4         16.27         14.59         1.58 o                         
  -4  -7   4         27.67         30.70         1.71 o                         
  -3  -7   4          0.59         -0.67         1.36 o                         
  -2  -7   4          1.16          0.08         1.54 o                         
  -1  -7   4         11.10         12.37         1.58 o                         
   0  -7   4          7.67         12.74         1.74 o                         
   1  -7   4        425.54        441.22         7.68 o                         
   2  -7   4         16.52         15.57         1.42 o                         
   3  -7   4         42.13         41.30         2.17 o                         
   4  -7   4         73.76         69.37         2.28 o                         
   5  -7   4         84.50         83.04         3.20 o                         
   6  -7   4        142.90        143.73         2.68 o                         
   7  -7   4         43.02         53.00         1.58 o                         
   8  -7   4         31.80         25.75         1.50 o                         
  -6  -6   4          0.99          1.00         1.33 o                         
  -5  -6   4          6.51          8.18         1.40 o                         
  -4  -6   4         81.67         78.87         2.18 o                         
  -3  -6   4         72.56         75.00         2.24 o                         
  -2  -6   4        110.34        112.53         2.44 o                         
  -1  -6   4        458.67        455.87         6.25 o                         
   0  -6   4          3.68          4.21         1.05 o                         
   1  -6   4        411.40        411.04         6.19 o                         
   2  -6   4        203.12        192.44         3.46 o                         
   3  -6   4          2.60          2.91         0.95 o                         
   4  -6   4          5.34          5.13         1.00 o                         
   5  -6   4        138.81        139.07         2.34 o                         
   6  -6   4        230.46        228.36         3.24 o                         
   7  -6   4        230.04        229.23         3.34 o                         
   8  -6   4          4.35          3.14         1.43 o                         
   9  -6   4          4.39          3.06         1.49 o                         
  -7  -5   4          2.58         -1.24         2.16 o                         
  -6  -5   4          6.16          5.51         1.23 o                         
  -5  -5   4         21.34         23.28         1.82 o                         
  -4  -5   4         71.06         65.47         1.67 o                         
  -3  -5   4        257.70        250.62         3.26 o                         
  -2  -5   4         49.57         53.03         2.56 o                         
  -1  -5   4          5.11          4.83         1.16 o                         
   0  -5   4        471.86        457.84         6.68 o                         
   1  -5   4        619.20        628.43         8.96 o                         
   2  -5   4         48.52         43.07         1.61 o                         
   3  -5   4        131.50        130.16         2.18 o                         
   4  -5   4        520.27        497.07         6.15 o                         
   5  -5   4        352.91        335.16         4.45 o                         
   6  -5   4        137.74        133.87         2.40 o                         
   7  -5   4          0.49          0.57         0.99 o                         
   8  -5   4          4.83          6.12         1.29 o                         
   9  -5   4         44.95         56.40         1.85 o                         
  -7  -4   4         28.43         29.11         2.42 o                         
  -6  -4   4         22.70         22.06         1.84 o                         
  -5  -4   4          1.66          1.15         0.86 o                         
  -4  -4   4        126.59        122.93         1.96 o                         
  -3  -4   4        119.11        112.54         1.85 o                         
  -2  -4   4        783.48        773.94         8.03 o                         
  -1  -4   4         73.45         74.79         1.34 o                         
   0  -4   4        179.99        185.10         3.02 o                         
   1  -4   4         91.85         90.73         1.63 o                         
   2  -4   4          0.46          1.46         0.65 o                         
   3  -4   4        477.33        447.72         5.50 o                         
   4  -4   4       1010.26        957.13        11.26 o                         
   5  -4   4         78.45         71.65         1.65 o                         
   6  -4   4        395.37        380.57         4.91 o                         
   7  -4   4          1.31          2.90         0.92 o                         
   8  -4   4        112.89        120.02         2.47 o                         
   9  -4   4        203.76        206.27         3.65 o                         
  10  -4   4         27.71         26.88         2.26 o                         
  -8  -3   4          3.96          2.34         2.44 o                         
  -7  -3   4          2.86          2.24         2.64 o                         
  -6  -3   4         23.02         23.23         1.22 o                         
  -5  -3   4         68.28         66.82         1.55 o                         
  -4  -3   4        191.18        185.73         2.47 o                         
  -3  -3   4        274.37        274.72         2.81 o                         
  -2  -3   4        731.05        749.03         7.75 o                         
  -1  -3   4        388.54        368.11         4.22 o                         
   0  -3   4         41.49         38.73         1.30 o                         
   1  -3   4         19.76         23.16         1.39 o                         
   2  -3   4        369.98        371.78         4.54 o                         
   3  -3   4       1303.81       1237.95        14.35 o                         
   4  -3   4       1604.06       1554.98        17.96 o                         
   5  -3   4         34.98         33.62         1.50 o                         
   6  -3   4        220.24        214.49         3.02 o                         
   7  -3   4        100.69         99.37         1.92 o                         
   8  -3   4        140.60        134.53         2.72 o                         
   9  -3   4        106.85        121.18         2.74 o                         
  10  -3   4         64.42         75.78         7.38 o                         
  -8  -2   4         15.33         12.70         2.03 o                         
  -7  -2   4          1.71          0.07         1.27 o                         
  -6  -2   4          7.78          9.92         0.86 o                         
  -5  -2   4          3.17          2.06         0.63 o                         
  -4  -2   4        279.44        292.95         3.28 o                         
  -3  -2   4          8.50         10.75         0.42 o                         
  -2  -2   4         14.04         16.61         0.79 o                         
  -1  -2   4        651.34        671.77         5.98 o                         
   0  -2   4         43.12         44.12         0.91 o                         
   1  -2   4        518.68        480.57         7.05 o                         
   2  -2   4       1038.98        929.51        10.79 o                         
   3  -2   4       1493.53       1469.04        16.91 o                         
   4  -2   4        104.39        100.88         1.63 o                         
   5  -2   4          9.51         13.22         0.76 o                         
   6  -2   4        420.71        387.70         4.49 o                         
   7  -2   4         51.56         56.68         1.34 o                         
   8  -2   4        303.33        295.63         4.34 o                         
   9  -2   4        114.20        108.95         2.50 o                         
  10  -2   4          5.68          8.43         1.78 o                         
  11  -2   4          2.95          2.74         1.82 o                         
  -9  -1   4         25.37         28.76         2.09 o                         
  -8  -1   4          0.95          0.01         1.49 o                         
  -7  -1   4          0.39         -1.14         1.14 o                         
  -6  -1   4          0.38         -0.65         0.69 o                         
  -5  -1   4         14.29         15.44         0.57 o                         
  -4  -1   4        515.14        522.28         4.53 o                         
  -3  -1   4       1004.45       1096.26         8.92 o                         
  -2  -1   4        209.35        204.21         1.87 o                         
  -1  -1   4        499.49        565.82         5.09 o                         
   0  -1   4       1070.88       1147.08        10.50 o                         
   1  -1   4       1522.27       1474.10        12.88 o                         
   2  -1   4        411.17        418.27         4.21 o                         
   3  -1   4       1362.14       1340.61        15.59 o                         
   4  -1   4        382.36        379.54         4.84 o                         
   5  -1   4        106.57        110.88         1.58 o                         
   6  -1   4       1502.37       1459.25        16.83 o                         
   7  -1   4        481.66        462.05         5.66 o                         
   8  -1   4          4.75          3.49         1.00 o                         
   9  -1   4         53.50         49.93         1.61 o                         
  10  -1   4         20.09         20.16         1.74 o                         
  11  -1   4         23.84         27.70         2.21 o                         
  -9   0   4         14.68         13.04         1.90 o                         
  -8   0   4         22.09         29.21         2.51 o                         
  -7   0   4         77.99         78.74         2.23 o                         
  -6   0   4          0.87          0.87         0.50 o                         
  -5   0   4        262.10        267.58         2.80 o                         
  -4   0   4         96.96         95.91         1.01 o                         
  -3   0   4          6.58          6.47         0.30 o                         
  -2   0   4        112.62        145.25         1.64 o                         
  -1   0   4        572.63        674.88         5.51 o                         
   0   0   4        586.68        554.09         4.54 o                         
   1   0   4       3475.14       3505.22        29.35 o                         
   2   0   4        227.73        238.68         1.99 o                         
   3   0   4        277.89        273.28         2.29 o                         
   4   0   4        695.60        653.41         7.71 o                         
   5   0   4        857.68        810.17         9.46 o                         
   6   0   4        160.85        157.65         2.22 o                         
   7   0   4        303.49        302.96         3.88 o                         
   8   0   4         20.45         20.80         1.46 o                         
   9   0   4          2.45          1.14         1.33 o                         
  10   0   4          9.63          8.01         1.60 o                         
  11   0   4         58.92         62.92         2.64 o                         
  -9   1   4          0.69         -0.65         1.54 o                         
  -8   1   4         44.55         42.15         2.24 o                         
  -7   1   4         86.76         99.75         2.44 o                         
  -6   1   4         19.78         23.13         0.59 o                         
  -5   1   4         80.21         86.34         0.92 o                         
  -4   1   4         30.16         26.95         0.56 o                         
  -3   1   4       1113.32       1176.12        10.72 o                         
  -2   1   4        751.84        805.48         6.31 o                         
  -1   1   4       1048.87       1135.46         7.87 o                         
   0   1   4        591.83        589.39         4.51 o                         
   1   1   4       1517.41       1497.48        11.67 o                         
   2   1   4       1831.41       1852.81        13.56 o                         
   3   1   4         15.72         21.67         0.43 o                         
   4   1   4        547.58        560.31         5.49 o                         
   5   1   4        664.20        609.26         6.32 o                         
   6   1   4        898.41        879.98         9.63 o                         
   7   1   4        160.59        149.07         2.34 o                         
   8   1   4          1.61          1.40         0.91 o                         
   9   1   4        262.22        267.21         3.83 o                         
  10   1   4          1.28          0.52         1.24 o                         
  11   1   4         31.74         26.86         2.14 o                         
  -9   2   4         60.88         65.53         3.02 o                         
  -8   2   4          2.74          1.57         1.72 o                         
  -7   2   4          1.36          2.26         0.91 o                         
  -6   2   4         41.26         43.67         1.09 o                         
  -5   2   4        286.51        280.77         3.00 o                         
  -4   2   4          8.74         12.67         0.59 o                         
  -3   2   4        575.57        620.80        10.93 o                         
  -2   2   4         75.42         61.42         1.30 o                         
  -1   2   4       2406.64       2383.99        17.94 o                         
   0   2   4        481.31        478.65         3.56 o                         
   1   2   4         37.03         46.43         0.52 o                         
   2   2   4         12.61         16.56         0.37 o                         
   3   2   4        658.86        657.58         6.37 o                         
   4   2   4       1996.92       1887.32        16.69 o                         
   5   2   4        342.97        328.86         3.55 o                         
   6   2   4         86.89         88.99         1.33 o                         
   7   2   4         25.96         29.32         0.95 o                         
   8   2   4         12.57         13.07         1.05 o                         
   9   2   4        273.31        278.67         3.92 o                         
  10   2   4         79.73         90.34         2.70 o                         
  11   2   4          6.19          7.87         1.76 o                         
  -9   3   4          4.28          6.76         2.57 o                         
  -8   3   4          6.61          2.67         1.28 o                         
  -7   3   4          0.71          0.58         0.81 o                         
  -6   3   4        146.13        146.79         1.56 o                         
  -5   3   4         93.94         94.84         1.28 o                         
  -4   3   4        225.37        212.71         3.13 o                         
  -3   3   4        144.02        166.00         3.40 o                         
  -2   3   4         48.72         50.01         0.81 o                         
  -1   3   4       1429.88       1458.86        11.38 o                         
   0   3   4       1119.06       1209.60         8.62 o                         
   1   3   4         30.43         33.02         0.49 o                         
   2   3   4          8.61          6.98         0.35 o                         
   3   3   4       5394.44       5511.39        61.99 o                         
   4   3   4        671.84        635.02         6.96 o                         
   5   3   4         46.71         47.24         0.98 o                         
   6   3   4         55.22         46.17         1.16 o                         
   7   3   4         92.13         87.51         1.51 o                         
   8   3   4        343.36        336.15         4.44 o                         
   9   3   4         75.86         80.46         2.56 o                         
  10   3   4         33.19         34.24         1.59 o                         
  11   3   4         16.36         18.75         1.53 o                         
  -9   4   4          1.27          0.05         2.06 o                         
  -8   4   4         36.76         31.20         1.93 o                         
  -7   4   4         12.68         12.09         1.00 o                         
  -6   4   4        193.51        200.03         2.63 o                         
  -5   4   4         41.32         39.02         0.74 o                         
  -4   4   4        590.59        605.13         6.19 o                         
  -3   4   4        639.64        661.90         5.83 o                         
  -2   4   4        575.28        561.29         4.44 o                         
  -1   4   4        357.63        318.62         2.57 o                         
   0   4   4        308.35        344.49         2.54 o                         
   1   4   4       1427.25       1433.88        11.20 o                         
   2   4   4        254.07        257.47         2.34 o                         
   3   4   4       1044.61       1039.67        10.59 o                         
   4   4   4        773.55        758.69         8.30 o                         
   5   4   4         94.11         90.81         1.59 o                         
   6   4   4       1199.95       1176.44        13.45 o                         
   7   4   4         62.76         67.92         1.43 o                         
   8   4   4        343.04        341.26         4.55 o                         
   9   4   4         79.01         83.02         2.20 o                         
  10   4   4          1.46          2.16         1.40 o                         
  -9   5   4          7.19          4.60         2.20 o                         
  -8   5   4          0.28          0.44         1.28 o                         
  -7   5   4          4.40          3.95         1.18 o                         
  -6   5   4          1.76          2.19         1.18 o                         
  -5   5   4        147.69        142.81         1.53 o                         
  -4   5   4        588.72        608.23         5.42 o                         
  -3   5   4         64.41         72.63         0.96 o                         
  -2   5   4        375.38        386.02         3.35 o                         
  -1   5   4        291.34        322.62         2.82 o                         
   0   5   4        113.98        113.43         1.36 o                         
   1   5   4          9.77         11.17         0.33 o                         
   2   5   4       3510.08       3648.73        34.73 o                         
   3   5   4        107.01         87.09         1.21 o                         
   4   5   4          9.00         11.02         0.43 o                         
   5   5   4         72.86         79.33         1.24 o                         
   6   5   4         26.58         29.82         0.95 o                         
   7   5   4        139.21        139.92         2.86 o                         
   8   5   4         52.14         53.27         1.89 o                         
   9   5   4         11.29         10.61         1.35 o                         
  10   5   4         19.20         20.52         1.67 o                         
  -9   6   4         22.08         23.24         2.16 o                         
  -8   6   4          5.50          6.39         1.42 o                         
  -7   6   4          5.20          4.85         1.30 o                         
  -6   6   4        230.34        221.99         3.62 o                         
  -5   6   4         15.56         21.99         0.56 o                         
  -4   6   4        123.19        134.99         1.71 o                         
  -3   6   4        234.53        207.19         2.24 o                         
  -2   6   4         47.21         49.27         0.76 o                         
  -1   6   4         29.19         40.96         0.77 o                         
   0   6   4       1053.71       1080.37         9.95 o                         
   1   6   4        678.36        626.99         6.15 o                         
   2   6   4       2340.51       2313.27        23.32 o                         
   3   6   4         56.77         55.28         1.34 o                         
   4   6   4          1.11          1.27         0.76 o                         
   5   6   4        568.04        560.79         6.79 o                         
   6   6   4         49.78         54.46         2.24 o                         
   7   6   4        358.63        366.14         5.28 o                         
   8   6   4          0.21          0.28         1.36 o                         
   9   6   4          2.93          4.88         1.67 o                         
  10   6   4          7.21          7.94         1.61 o                         
  -9   7   4          0.01         -1.76         1.76 o                         
  -8   7   4         12.67         16.50         1.58 o                         
  -7   7   4          0.26         -0.23         1.23 o                         
  -6   7   4         13.67          9.89         1.12 o                         
  -5   7   4        264.73        258.57         3.76 o                         
  -4   7   4          5.44          3.58         0.58 o                         
  -3   7   4        192.63        205.82         2.94 o                         
  -2   7   4        524.37        547.96         6.11 o                         
  -1   7   4        383.22        388.25         4.17 o                         
   0   7   4         89.03         92.93         1.53 o                         
   1   7   4         37.42         43.49         1.25 o                         
   2   7   4          1.56          1.61         0.43 o                         
   3   7   4          0.71         -0.05         0.66 o                         
   4   7   4        295.70        314.21         4.45 o                         
   5   7   4        269.65        270.45         4.01 o                         
   6   7   4         62.12         62.97         2.24 o                         
   7   7   4         49.80         49.48         1.82 o                         
   8   7   4         29.46         28.90         1.78 o                         
   9   7   4         18.77         19.79         1.91 o                         
  -8   8   4          1.39          0.92         1.47 o                         
  -7   8   4         23.32         23.27         1.55 o                         
  -6   8   4         21.44         20.90         1.73 o                         
  -5   8   4         25.12         31.01         1.27 o                         
  -4   8   4          6.90          7.94         0.83 o                         
  -3   8   4          7.74          7.11         0.70 o                         
  -2   8   4         43.11         38.42         1.10 o                         
  -1   8   4        574.77        568.03         6.00 o                         
   0   8   4        104.30         97.88         1.95 o                         
   1   8   4        592.33        583.90         6.15 o                         
   2   8   4         76.38         80.03         1.52 o                         
   3   8   4         14.69         15.86         0.76 o                         
   4   8   4        418.43        411.32         5.25 o                         
   5   8   4         17.63         10.91         1.17 o                         
   6   8   4         43.01         45.06         1.67 o                         
   7   8   4         11.01         10.62         1.43 o                         
   8   8   4         29.76         33.36         1.95 o                         
   9   8   4         16.96         16.28         2.00 o                         
  -8   9   4          8.75          7.57         1.91 o                         
  -7   9   4          4.77          6.69         1.76 o                         
  -6   9   4         50.88         46.84         1.77 o                         
  -5   9   4         14.14         14.42         1.36 o                         
  -4   9   4          2.80          2.09         0.93 o                         
  -3   9   4        218.64        215.14         3.05 o                         
  -2   9   4         23.24         18.65         1.06 o                         
  -1   9   4        292.62        296.47         4.27 o                         
   0   9   4         60.15         63.44         1.80 o                         
   1   9   4        167.68        170.08         2.14 o                         
   2   9   4        301.77        300.47         4.01 o                         
   3   9   4          6.33          7.98         0.90 o                         
   4   9   4        108.61        114.70         2.23 o                         
   5   9   4         36.75         35.00         1.53 o                         
   6   9   4          3.08          1.72         1.56 o                         
   7   9   4         43.29         46.58         1.93 o                         
   8   9   4         11.73         12.95         1.90 o                         
  -7  10   4          1.12         -0.68         1.86 o                         
  -6  10   4          8.95         12.95         1.83 o                         
  -5  10   4          6.02          6.81         1.42 o                         
  -4  10   4          4.64          3.78         1.34 o                         
  -3  10   4        176.02        178.53         3.16 o                         
  -2  10   4         13.12         14.04         1.06 o                         
  -1  10   4         33.56         42.18         2.48 o                         
   0  10   4         34.42         34.16         1.43 o                         
   1  10   4          0.98          1.21         1.15 o                         
   2  10   4         26.95         26.26         1.45 o                         
   3  10   4        198.03        200.61         3.54 o                         
   4  10   4         19.21         16.18         1.49 o                         
   5  10   4          1.75         -0.73         1.62 o                         
   6  10   4         11.74          9.17         1.85 o                         
   7  10   4         36.05         35.04         2.18 o                         
  -6  11   4         14.68         11.13         1.99 o                         
  -5  11   4          0.28         -0.85         1.53 o                         
  -4  11   4         66.68         66.50         2.14 o                         
  -3  11   4          1.05          1.96         1.42 o                         
  -2  11   4         21.39         23.14         1.46 o                         
  -1  11   4         14.38         16.31         1.41 o                         
   0  11   4          2.06          1.66         1.42 o                         
   1  11   4        227.97        250.93         4.15 o                         
   2  11   4         20.51         19.23         1.56 o                         
   3  11   4          0.57          1.66         1.41 o                         
   4  11   4         10.17         11.36         1.63 o                         
   5  11   4          0.24         -0.81         1.88 o                         
   6  11   4          2.13         -1.29         1.92 o                         
  -4  12   4         21.62         21.51         1.82 o                         
  -3  12   4          0.29          1.59         1.47 o                         
  -2  12   4          8.68         10.11         1.72 o                         
  -1  12   4         42.50         46.62         1.89 o                         
   0  12   4          1.35          1.59         1.76 o                         
   1  12   4          0.93          1.35         1.56 o                         
   2  12   4         73.29         70.51         2.22 o                         
   3  12   4          0.03          0.67         1.70 o                         
   4  12   4          3.53          3.59         1.99 o                         
  -2  13   4          4.83         -0.33         1.76 o                         
  -1  13   4          6.72          4.63         1.85 o                         
   0  13   4         28.84         26.41         1.90 o                         
   1  13   4          0.35         -1.74         1.74 o                         
  -2  -8   5          6.54          6.37         1.70 o                         
  -1  -8   5          0.87          1.28         2.02 o                         
   0  -8   5          0.89          0.32         1.88 o                         
   1  -8   5         49.17         53.29         2.69 o                         
   2  -8   5         59.06         59.19         2.72 o                         
   3  -8   5         27.94         31.45         2.34 o                         
   4  -8   5          0.25          3.79         2.09 o                         
   5  -8   5         40.39         36.16         2.88 o                         
   6  -8   5         50.62         53.29         2.02 o                         
  -3  -7   5         19.74         19.12         1.61 o                         
  -2  -7   5          0.35         -1.82         1.82 o                         
  -1  -7   5         32.06         31.42         1.96 o                         
   0  -7   5        211.20        221.24         4.34 o                         
   1  -7   5        101.27        102.79         3.42 o                         
   2  -7   5          2.26          1.03         1.77 o                         
   3  -7   5          7.54          7.53         1.88 o                         
   4  -7   5         15.55         15.53         1.57 o                         
   5  -7   5         49.79         54.45         1.96 o                         
   6  -7   5        150.50        155.81         3.39 o                         
   7  -7   5         67.90         65.03         2.08 o                         
  -5  -6   5         41.74         38.65         1.77 o                         
  -4  -6   5         13.96         17.57         1.53 o                         
  -3  -6   5          0.29          0.74         1.32 o                         
  -2  -6   5         11.35         11.51         1.32 o                         
  -1  -6   5          5.11          4.55         1.50 o                         
   0  -6   5        172.58        177.11         3.56 o                         
   1  -6   5         46.80         47.10         2.15 o                         
   2  -6   5          9.98         12.13         1.65 o                         
   3  -6   5          8.06          8.99         1.31 o                         
   4  -6   5        249.94        244.07         3.59 o                         
   5  -6   5        245.13        235.05         3.60 o                         
   6  -6   5         17.87         21.15         1.28 o                         
   7  -6   5          8.36          8.94         1.32 o                         
   8  -6   5         22.44         30.56         1.83 o                         
  -6  -5   5          6.53          6.98         1.92 o                         
  -5  -5   5          0.18          0.59         1.25 o                         
  -4  -5   5          1.71          3.04         1.21 o                         
  -3  -5   5         38.59         36.62         1.84 o                         
  -2  -5   5         94.70         95.00         2.27 o                         
  -1  -5   5         14.64         13.16         1.37 o                         
   0  -5   5        324.50        316.16         5.64 o                         
   1  -5   5         88.14         87.60         2.87 o                         
   2  -5   5         70.12         65.89         1.80 o                         
   3  -5   5        736.89        722.63         8.69 o                         
   4  -5   5          5.47          4.51         0.96 o                         
   5  -5   5        288.34        272.75         3.60 o                         
   6  -5   5        149.83        156.59         3.05 o                         
   7  -5   5          6.34          5.33         1.14 o                         
   8  -5   5        236.51        247.35         3.88 o                         
   9  -5   5         48.98         55.55         2.24 o                         
  -6  -4   5          8.03          6.95         1.78 o                         
  -5  -4   5         16.82         20.49         1.29 o                         
  -4  -4   5          5.76          7.33         0.97 o                         
  -3  -4   5         95.48         86.32         1.71 o                         
  -2  -4   5         68.19         69.42         1.82 o                         
  -1  -4   5        145.50        148.65         2.61 o                         
   0  -4   5         10.34          6.90         1.23 o                         
   1  -4   5        257.67        251.38         3.70 o                         
   2  -4   5          6.37          6.60         0.72 o                         
   3  -4   5        996.79        980.84        11.52 o                         
   4  -4   5        190.39        172.00         2.89 o                         
   5  -4   5          9.48          9.06         1.05 o                         
   6  -4   5          6.20          5.56         1.06 o                         
   7  -4   5        163.99        158.11         2.53 o                         
   8  -4   5        109.12        110.06         2.47 o                         
   9  -4   5         97.70        103.22         2.78 o                         
  10  -4   5          5.40          3.34         1.83 o                         
  -7  -3   5         17.25         16.60         2.19 o                         
  -6  -3   5          0.14         -1.14         1.51 o                         
  -5  -3   5         21.48         23.23         1.05 o                         
  -4  -3   5          8.42          9.43         0.97 o                         
  -3  -3   5         70.11         64.60         1.43 o                         
  -2  -3   5         19.67         18.82         0.69 o                         
  -1  -3   5         57.60         58.21         1.26 o                         
   0  -3   5         20.21         21.17         1.11 o                         
   1  -3   5          5.52          6.37         0.77 o                         
   2  -3   5       1988.54       1998.33        21.42 o                         
   3  -3   5        586.89        581.75         7.58 o                         
   4  -3   5        108.70         93.08         1.80 o                         
   5  -3   5         53.52         46.63         1.29 o                         
   6  -3   5          7.86          5.99         1.33 o                         
   7  -3   5        411.46        394.77         5.10 o                         
   8  -3   5        200.35        196.67         3.45 o                         
   9  -3   5         34.52         30.38         1.84 o                         
  10  -3   5          0.04          1.68         1.81 o                         
  -8  -2   5          0.03         -2.43         3.49 o                         
  -7  -2   5          4.63          5.80         2.07 o                         
  -6  -2   5          3.35          2.32         1.42 o                         
  -5  -2   5        184.86        185.71         2.68 o                         
  -4  -2   5        152.22        143.02         2.18 o                         
  -3  -2   5         62.19         62.79         1.12 o                         
  -2  -2   5        111.53        119.80         1.62 o                         
  -1  -2   5          0.07          1.00         0.55 o                         
   0  -2   5       1745.64       1795.08        19.28 o                         
   1  -2   5         18.79         20.96         1.51 o                         
   2  -2   5        893.37        900.27         9.21 o                         
   3  -2   5        109.43        112.87         1.68 o                         
   4  -2   5        398.66        394.47         4.88 o                         
   5  -2   5        971.01        927.03        11.79 o                         
   6  -2   5        907.39        891.75        10.54 o                         
   7  -2   5        179.04        156.82         2.45 o                         
   8  -2   5        233.32        234.33         3.75 o                         
   9  -2   5          0.24         -0.24         1.55 o                         
  10  -2   5         16.91         18.33         1.87 o                         
  -8  -1   5         11.75          9.11         2.31 o                         
  -7  -1   5         11.70         13.20         1.65 o                         
  -6  -1   5          0.30          1.00         1.07 o                         
  -5  -1   5          7.70          8.29         0.78 o                         
  -4  -1   5         31.46         30.55         0.66 o                         
  -3  -1   5          8.78          8.19         0.41 o                         
  -2  -1   5         38.24         41.85         0.75 o                         
  -1  -1   5         43.50         41.76         0.65 o                         
   0  -1   5        705.89        724.38         7.63 o                         
   1  -1   5        960.23        873.71        11.58 o                         
   2  -1   5        422.89        400.05         4.79 o                         
   3  -1   5          7.99          4.86         0.56 o                         
   4  -1   5        100.72        101.23         1.96 o                         
   5  -1   5        143.72        125.59         1.95 o                         
   6  -1   5       1131.06       1083.57        12.65 o                         
   7  -1   5         95.66         90.42         1.75 o                         
   8  -1   5         13.99          9.52         1.09 o                         
   9  -1   5          3.87          5.17         1.49 o                         
  10  -1   5         25.64         28.03         1.90 o                         
  11  -1   5         87.36         90.95         4.48 o                         
  -8   0   5          8.45         10.31         1.61 o                         
  -7   0   5          3.07          2.78         1.28 o                         
  -6   0   5        123.34        114.02         2.44 o                         
  -5   0   5          1.93          1.01         0.55 o                         
  -4   0   5        253.73        263.22         2.48 o                         
  -3   0   5         25.81         27.08         0.50 o                         
  -2   0   5         45.52         47.73         0.79 o                         
  -1   0   5        474.23        511.70         4.24 o                         
   0   0   5        423.49        424.72         3.68 o                         
   1   0   5       4979.73       5377.00        46.89 o                         
   2   0   5        320.71        364.66         3.33 o                         
   3   0   5          6.92         17.92         0.58 o                         
   4   0   5       1371.01       1345.29        15.49 o                         
   5   0   5       1395.22       1398.50        16.12 o                         
   6   0   5       1063.12        998.70        11.67 o                         
   7   0   5         33.10         31.59         1.01 o                         
   8   0   5        290.90        278.46         4.11 o                         
   9   0   5         32.14         33.52         1.91 o                         
  10   0   5        128.97        137.19         3.59 o                         
  11   0   5         23.65         26.19         3.09 o                         
  -9   1   5         27.23         34.30         3.20 o                         
  -8   1   5         17.07         19.87         2.53 o                         
  -7   1   5          0.59          0.59         1.03 o                         
  -6   1   5        146.29        134.75         2.86 o                         
  -5   1   5         11.64         12.14         0.29 o                         
  -4   1   5          0.08          0.09         0.23 o                         
  -3   1   5         13.75         13.27         0.44 o                         
  -2   1   5        314.61        313.24         3.11 o                         
  -1   1   5       1006.17       1102.26         8.92 o                         
   0   1   5         11.05         11.05         0.75 o                         
   1   1   5        103.04         89.45         0.87 o                         
   2   1   5        657.58        767.08         6.07 o                         
   3   1   5        787.23        756.40         9.37 o                         
   4   1   5        440.34        367.73         3.72 o                         
   5   1   5       1329.27       1307.13        13.30 o                         
   6   1   5        219.02        215.63         2.53 o                         
   7   1   5         15.31         15.58         0.79 o                         
   8   1   5        562.92        567.48         7.03 o                         
   9   1   5         13.77         15.95         1.22 o                         
  10   1   5         64.51         63.71         2.22 o                         
  11   1   5         19.28         18.36         2.18 o                         
  -9   2   5          2.75          4.60         2.76 o                         
  -8   2   5          3.19          1.01         2.35 o                         
  -7   2   5         57.75         55.26         1.68 o                         
  -6   2   5         10.10         14.30         1.13 o                         
  -5   2   5         56.70         57.49         1.59 o                         
  -4   2   5         12.26         11.34         1.31 o                         
  -3   2   5         94.62         80.50         1.89 o                         
  -2   2   5       1073.12       1110.55        13.78 o                         
  -1   2   5        809.76        784.16         6.37 o                         
   0   2   5       2184.04       2219.13        17.86 o                         
   1   2   5          9.70          8.93         0.27 o                         
   2   2   5        977.73        968.92         7.63 o                         
   3   2   5       3779.11       3981.62        33.46 o                         
   4   2   5         55.28         49.04         0.98 o                         
   5   2   5        357.78        358.29         4.12 o                         
   6   2   5         33.78         33.83         1.28 o                         
   7   2   5        451.77        437.79         5.06 o                         
   8   2   5        513.09        492.83         6.16 o                         
   9   2   5        171.37        169.11         2.89 o                         
  10   2   5          3.57          0.90         1.27 o                         
  11   2   5         63.88         68.52         2.25 o                         
  -9   3   5         31.96         27.33         6.51 o                         
  -8   3   5         14.06         17.80         2.58 o                         
  -7   3   5        254.09        262.16         4.55 o                         
  -6   3   5          9.25         10.23         1.37 o                         
  -5   3   5        117.30        122.60         2.78 o                         
  -4   3   5        438.57        458.32         7.39 o                         
  -3   3   5          2.76          4.16         0.77 o                         
  -2   3   5         91.15         87.70         1.72 o                         
  -1   3   5        426.92        421.40         3.21 o                         
   0   3   5        314.20        339.30         2.50 o                         
   1   3   5       1957.07       2065.93        15.11 o                         
   2   3   5       1009.90        932.35         7.11 o                         
   3   3   5       1292.41       1167.56         9.98 o                         
   4   3   5        817.79        788.84         8.15 o                         
   5   3   5        298.20        287.55         3.44 o                         
   6   3   5        285.65        272.22         3.31 o                         
   7   3   5        528.82        510.49         5.17 o                         
   8   3   5         29.00         28.13         1.23 o                         
   9   3   5        160.84        165.03         2.91 o                         
  10   3   5         57.84         60.61         2.32 o                         
  11   3   5          5.42          4.45         1.55 o                         
  -9   4   5         17.98         15.16         3.00 o                         
  -8   4   5          7.03          8.35         2.56 o                         
  -7   4   5          0.02         -0.30         0.85 o                         
  -6   4   5         25.88         26.94         1.01 o                         
  -5   4   5         17.93         19.42         1.52 o                         
  -4   4   5        259.19        250.23         5.04 o                         
  -3   4   5        558.96        588.51         9.27 o                         
  -2   4   5          3.30          2.16         0.18 o                         
  -1   4   5          3.24          4.51         0.32 o                         
   0   4   5         80.37         63.57         0.67 o                         
   1   4   5       1276.69       1266.35         9.60 o                         
   2   4   5       1348.82       1387.90        11.58 o                         
   3   4   5         12.68         13.19         0.65 o                         
   4   4   5        240.09        254.23         3.26 o                         
   5   4   5         55.06         57.70         1.20 o                         
   6   4   5        349.14        346.61         3.66 o                         
   7   4   5        448.59        455.43         4.99 o                         
   8   4   5          7.74          6.78         1.08 o                         
   9   4   5          0.03         -0.32         1.22 o                         
  10   4   5          5.36          6.26         1.37 o                         
  -9   5   5          1.48         -1.93         2.24 o                         
  -8   5   5         16.42         14.54         3.68 o                         
  -7   5   5        135.77        134.85         2.66 o                         
  -6   5   5          2.22          1.63         1.03 o                         
  -5   5   5        248.93        250.12         3.82 o                         
  -4   5   5         52.48         50.57         0.78 o                         
  -3   5   5          3.22          4.26         0.29 o                         
  -2   5   5         46.04         38.03         0.51 o                         
  -1   5   5        128.92        150.48         1.48 o                         
   0   5   5        727.58        750.16         6.37 o                         
   1   5   5       2365.98       2446.50        21.37 o                         
   2   5   5          3.71          6.20         0.89 o                         
   3   5   5          5.58          3.90         0.41 o                         
   4   5   5        271.92        256.75         3.08 o                         
   5   5   5       1104.23       1072.68        12.52 o                         
   6   5   5        524.82        527.01         5.64 o                         
   7   5   5          6.48          4.82         1.13 o                         
   8   5   5         78.85         74.44         1.90 o                         
   9   5   5         18.55         18.24         1.41 o                         
  10   5   5          3.33          1.99         1.45 o                         
  -8   6   5          5.03          2.60         2.62 o                         
  -7   6   5         32.06         32.48         1.57 o                         
  -6   6   5         16.56         16.36         1.16 o                         
  -5   6   5          0.81          0.32         0.52 o                         
  -4   6   5         78.87         87.68         1.03 o                         
  -3   6   5         46.16         41.17         0.67 o                         
  -2   6   5        305.88        329.37         2.92 o                         
  -1   6   5        327.80        362.26         3.47 o                         
   0   6   5         17.67         22.70         0.79 o                         
   1   6   5        534.46        530.30         5.25 o                         
   2   6   5         16.49         18.31         1.05 o                         
   3   6   5         21.23         17.92         0.62 o                         
   4   6   5         31.00         31.61         1.08 o                         
   5   6   5         70.88         70.55         1.27 o                         
   6   6   5        538.63        532.14         6.52 o                         
   7   6   5        100.13         93.83         2.33 o                         
   8   6   5         53.13         53.48         3.53 o                         
   9   6   5          3.87          3.27         1.31 o                         
  10   6   5         11.83         12.16         1.54 o                         
  -8   7   5         23.29         29.32         2.38 o                         
  -7   7   5          5.22          5.37         1.25 o                         
  -6   7   5         58.97         55.92         1.78 o                         
  -5   7   5          0.37         -0.12         0.77 o                         
  -4   7   5         38.08         35.28         0.90 o                         
  -3   7   5          5.85          6.20         0.45 o                         
  -2   7   5        224.92        219.08         2.08 o                         
  -1   7   5        222.01        244.87         2.64 o                         
   0   7   5        591.39        573.18         6.37 o                         
   1   7   5        110.66        123.94         1.75 o                         
   2   7   5          5.12          2.87         0.45 o                         
   3   7   5        205.03        200.15         3.01 o                         
   4   7   5        759.81        766.20         9.86 o                         
   5   7   5         42.31         41.71         2.06 o                         
   6   7   5         45.83         46.69         1.55 o                         
   7   7   5          0.63         -0.48         1.23 o                         
   8   7   5         44.28         43.03         1.91 o                         
   9   7   5          1.56         -0.59         1.67 o                         
  -8   8   5          6.56          4.40         2.29 o                         
  -7   8   5         14.81         15.26         1.46 o                         
  -6   8   5          0.07          0.85         1.26 o                         
  -5   8   5         68.56         70.51         1.74 o                         
  -4   8   5         41.90         37.38         1.06 o                         
  -3   8   5         34.12         31.10         0.81 o                         
  -2   8   5        284.87        304.35         3.41 o                         
  -1   8   5         35.84         36.89         0.91 o                         
   0   8   5         46.65         48.13         1.10 o                         
   1   8   5        350.51        350.68         4.41 o                         
   2   8   5         25.30         26.44         0.98 o                         
   3   8   5          9.54          9.95         0.91 o                         
   4   8   5        157.79        162.91         3.04 o                         
   5   8   5         54.35         49.19         1.56 o                         
   6   8   5         43.64         40.69         1.57 o                         
   7   8   5         17.25         19.73         1.55 o                         
   8   8   5          7.08          6.75         1.59 o                         
   9   8   5          5.05          4.04         1.82 o                         
  -7   9   5          8.64          8.44         1.70 o                         
  -6   9   5          1.30         -0.36         1.56 o                         
  -5   9   5          2.05          1.35         1.15 o                         
  -4   9   5        166.49        159.93         2.79 o                         
  -3   9   5         18.98         18.20         0.92 o                         
  -2   9   5          1.87          1.84         0.78 o                         
  -1   9   5         91.89         85.02         1.91 o                         
   0   9   5          7.71          9.90         1.03 o                         
   1   9   5          1.10         -0.53         0.98 o                         
   2   9   5         51.23         48.29         1.31 o                         
   3   9   5        157.45        157.85         2.55 o                         
   4   9   5         10.53         11.24         1.12 o                         
   5   9   5         33.17         32.52         1.45 o                         
   6   9   5         92.09         93.75         2.43 o                         
   7   9   5          8.75          9.32         1.55 o                         
   8   9   5          8.77          9.11         1.73 o                         
  -7  10   5          1.01         -0.03         1.84 o                         
  -6  10   5         10.07          9.31         1.81 o                         
  -5  10   5          4.79          6.11         1.38 o                         
  -4  10   5          1.03          0.22         0.98 o                         
  -3  10   5         16.69         15.73         1.52 o                         
  -2  10   5          0.12         -0.03         0.98 o                         
  -1  10   5        105.04        107.06         2.47 o                         
   0  10   5        399.52        406.65         5.66 o                         
   1  10   5        207.72        222.19         3.60 o                         
   2  10   5          1.65          1.20         1.13 o                         
   3  10   5         16.29         17.11         1.41 o                         
   4  10   5          0.75         -1.31         1.31 o                         
   5  10   5          1.25         -0.55         1.56 o                         
   6  10   5         71.08         69.17         2.43 o                         
   7  10   5          1.97          2.20         1.95 o                         
  -6  11   5          0.11          0.09         1.94 o                         
  -5  11   5         14.54         11.62         1.90 o                         
  -4  11   5          7.33          7.42         1.18 o                         
  -3  11   5         10.81         13.99         1.22 o                         
  -2  11   5         20.50         23.76         1.43 o                         
  -1  11   5          6.07          3.40         1.41 o                         
   0  11   5         42.05         42.27         2.06 o                         
   1  11   5         51.79         54.03         2.12 o                         
   2  11   5         58.16         53.36         2.32 o                         
   3  11   5          4.99          6.07         1.51 o                         
   4  11   5          0.22         -0.25         1.64 o                         
   5  11   5         15.04         14.12         1.88 o                         
   6  11   5         23.58         26.83         2.12 o                         
  -4  12   5          0.02         -1.29         1.29 o                         
  -3  12   5          1.15          2.62         1.45 o                         
  -2  12   5          8.57          7.22         1.46 o                         
  -1  12   5        115.89        108.87         2.79 o                         
   0  12   5         19.85         21.47         1.71 o                         
   1  12   5          0.16         -0.85         1.49 o                         
   2  12   5         17.00         19.33         1.69 o                         
   3  12   5         20.43         23.87         1.83 o                         
   4  12   5          4.27          1.95         1.79 o                         
   5  12   5         47.89         47.35         2.46 o                         
  -2  13   5         32.62         32.81         2.07 o                         
  -1  13   5          2.40          0.49         1.78 o                         
   0  13   5          0.30          0.56         1.70 o                         
   1  13   5          1.36          1.36         1.71 o                         
   2  13   5          3.23          0.63         1.73 o                         
   1  -8   6          4.28          3.57         2.03 o                         
   2  -8   6          4.57          1.98         2.28 o                         
   3  -8   6          2.69          2.08         2.28 o                         
   4  -8   6         18.85         20.59         2.53 o                         
  -2  -7   6          3.20          3.04         2.11 o                         
  -1  -7   6          1.02         -0.50         2.01 o                         
   0  -7   6         72.79         76.11         2.59 o                         
   1  -7   6          8.11         10.60         2.05 o                         
   2  -7   6          0.02         -1.94         1.94 o                         
   3  -7   6          5.74          3.31         2.04 o                         
   4  -7   6         75.66         67.38         2.20 o                         
   5  -7   6         71.71         67.95         2.24 o                         
   6  -7   6         27.38         30.42         2.44 o                         
  -3  -6   6          5.47          5.09         1.46 o                         
  -2  -6   6          4.12          3.74         1.71 o                         
  -1  -6   6        107.48        112.69         2.83 o                         
   0  -6   6         51.53         51.50         2.12 o                         
   1  -6   6         16.51         12.10         1.81 o                         
   2  -6   6         49.14         52.56         2.40 o                         
   3  -6   6         14.83         14.28         2.07 o                         
   4  -6   6        168.38        175.65         3.32 o                         
   5  -6   6        103.27        109.48         2.84 o                         
   6  -6   6         38.73         35.85         1.79 o                         
   7  -6   6         88.19         97.45         2.48 o                         
  -5  -5   6          6.12          5.13         2.89 o                         
  -4  -5   6          0.62          2.51         1.33 o                         
  -3  -5   6         58.36         58.27         1.65 o                         
  -2  -5   6          1.35          2.16         1.36 o                         
  -1  -5   6         17.33         17.62         1.38 o                         
   0  -5   6         22.19         24.67         1.61 o                         
   1  -5   6         11.25         12.47         1.61 o                         
   2  -5   6        164.41        165.78         3.25 o                         
   3  -5   6        188.84        192.98         3.65 o                         
   4  -5   6        161.28        160.69         3.01 o                         
   5  -5   6         15.46         17.08         1.25 o                         
   6  -5   6          3.14          2.89         1.29 o                         
   7  -5   6        152.59        155.64         3.12 o                         
   8  -5   6         29.34         29.95         1.76 o                         
  -6  -4   6          8.99         12.60         2.02 o                         
  -5  -4   6          0.93          1.62         2.69 o                         
  -4  -4   6         31.23         30.13         1.47 o                         
  -3  -4   6         14.37         13.70         1.09 o                         
  -2  -4   6         28.32         27.03         1.37 o                         
  -1  -4   6        263.22        256.49         3.94 o                         
   0  -4   6          2.74          1.87         1.19 o                         
   1  -4   6        259.09        255.22         3.82 o                         
   2  -4   6        622.43        647.15         8.51 o                         
   3  -4   6         75.80         74.21         1.68 o                         
   4  -4   6         13.08         15.07         1.01 o                         
   5  -4   6         13.14         10.74         1.17 o                         
   6  -4   6        278.78        268.39         3.87 o                         
   7  -4   6        212.12        205.67         3.09 o                         
   8  -4   6        184.86        179.89         3.28 o                         
   9  -4   6         31.62         33.50         2.01 o                         
  -6  -3   6          0.06          1.62         1.78 o                         
  -5  -3   6          0.34         -0.78         1.37 o                         
  -4  -3   6         74.24         71.96         2.30 o                         
  -3  -3   6          3.36          3.25         0.89 o                         
  -2  -3   6         24.07         24.47         1.19 o                         
  -1  -3   6        523.95        523.54         6.47 o                         
   0  -3   6         17.17         17.07         1.20 o                         
   1  -3   6         46.78         47.54         1.54 o                         
   2  -3   6        298.36        291.29         4.14 o                         
   3  -3   6        677.06        655.78         7.30 o                         
   4  -3   6         92.58         88.65         1.96 o                         
   5  -3   6        344.33        347.75         4.59 o                         
   6  -3   6        513.43        515.05         6.49 o                         
   7  -3   6         89.35         82.19         2.04 o                         
   8  -3   6        123.33        124.15         2.81 o                         
   9  -3   6          8.39          9.93         1.72 o                         
  10  -3   6         43.83         43.46         2.26 o                         
  -7  -2   6          1.48          2.04         1.94 o                         
  -6  -2   6          0.24          0.08         1.57 o                         
  -5  -2   6         19.53         14.55         1.44 o                         
  -4  -2   6         88.83         90.38         2.03 o                         
  -3  -2   6          3.07          3.06         0.71 o                         
  -2  -2   6        103.31         96.55         1.43 o                         
  -1  -2   6        211.59        223.22         3.05 o                         
   0  -2   6         96.74        100.42         2.05 o                         
   1  -2   6       1459.30       1517.32        17.50 o                         
   2  -2   6         10.45         14.85         1.12 o                         
   3  -2   6         16.43         18.35         0.78 o                         
   4  -2   6        159.25        152.44         2.38 o                         
   5  -2   6        799.40        771.61         9.97 o                         
   6  -2   6        299.86        285.99         4.20 o                         
   7  -2   6        121.98        118.24         2.21 o                         
   8  -2   6         16.38         16.43         1.14 o                         
   9  -2   6         30.66         29.37         1.86 o                         
  10  -2   6        122.73        129.93         3.62 o                         
  -7  -1   6         12.96          9.93         2.02 o                         
  -6  -1   6         10.45          6.31         1.42 o                         
  -5  -1   6         48.08         46.43         2.53 o                         
  -4  -1   6          4.33          4.08         0.72 o                         
  -3  -1   6         19.66         22.42         0.63 o                         
  -2  -1   6         94.64        102.07         1.27 o                         
  -1  -1   6        565.26        593.23         6.54 o                         
   0  -1   6        544.64        502.91         5.32 o                         
   1  -1   6         10.11          5.22         0.63 o                         
   2  -1   6          3.08          3.68         0.71 o                         
   3  -1   6        117.78        108.50         1.85 o                         
   4  -1   6       1378.22       1371.42        15.88 o                         
   5  -1   6       1830.17       1767.27        22.05 o                         
   6  -1   6         16.90         11.64         0.88 o                         
   7  -1   6          0.06          0.24         0.78 o                         
   8  -1   6         38.94         37.88         1.70 o                         
   9  -1   6        227.13        224.90         4.26 o                         
  10  -1   6         73.04         76.29         2.53 o                         
  -8   0   6          1.34          0.15         2.55 o                         
  -7   0   6          5.65          7.93         1.57 o                         
  -6   0   6          1.57          3.87         1.17 o                         
  -5   0   6         21.77         26.11         1.46 o                         
  -4   0   6         14.89         17.34         0.67 o                         
  -3   0   6         12.23         16.48         0.50 o                         
  -2   0   6       1037.76       1024.96        10.45 o                         
  -1   0   6         33.38         41.32         0.84 o                         
   0   0   6        656.53        715.14         6.36 o                         
   1   0   6         24.81         28.76         0.76 o                         
   2   0   6         31.15         29.87         0.78 o                         
   3   0   6        391.26        386.31         4.41 o                         
   4   0   6        882.26        824.42         9.67 o                         
   5   0   6        619.95        610.62         7.92 o                         
   6   0   6          4.75          5.26         0.71 o                         
   7   0   6        398.98        386.18         4.89 o                         
   8   0   6         58.24         59.30         1.77 o                         
   9   0   6        102.91        102.80         2.87 o                         
  10   0   6        182.53        180.89         3.98 o                         
  11   0   6          1.08          2.38         2.09 o                         
  -8   1   6          4.08          3.70         2.61 o                         
  -7   1   6         10.57         11.65         2.31 o                         
  -6   1   6         21.23         18.56         1.33 o                         
  -5   1   6          0.52          1.05         0.77 o                         
  -4   1   6         64.11         59.24         0.90 o                         
  -3   1   6         21.58         23.70         0.60 o                         
  -2   1   6        545.62        572.28         5.09 o                         
  -1   1   6        498.99        518.22         4.29 o                         
   0   1   6        195.13        221.27         1.88 o                         
   1   1   6       1907.96       1980.50        15.45 o                         
   2   1   6        835.83        806.87         7.14 o                         
   3   1   6       1105.84       1006.01        10.29 o                         
   4   1   6        917.31        898.42        10.49 o                         
   5   1   6          1.45          0.84         0.57 o                         
   6   1   6         10.60          9.13         0.68 o                         
   7   1   6        335.92        322.62         4.58 o                         
   8   1   6        531.65        532.87         7.95 o                         
   9   1   6         47.68         49.81         1.98 o                         
  10   1   6          3.91          2.58         1.67 o                         
  11   1   6          0.17         -0.42         2.01 o                         
  -8   2   6         18.07         13.96         2.61 o                         
  -7   2   6          0.04         -0.92         2.12 o                         
  -6   2   6         58.90         55.78         2.25 o                         
  -5   2   6        114.56        118.55         2.87 o                         
  -4   2   6         20.09         18.00         1.28 o                         
  -3   2   6        183.79        191.60         4.46 o                         
  -2   2   6         53.25         58.78         0.81 o                         
  -1   2   6          8.03         11.49         0.30 o                         
   0   2   6        542.31        580.27         4.61 o                         
   1   2   6          9.18         15.05         0.37 o                         
   2   2   6        664.38        717.34         5.52 o                         
   3   2   6        952.50        894.88         7.93 o                         
   4   2   6          6.51          7.67         0.67 o                         
   5   2   6         70.69         58.71         1.23 o                         
   6   2   6        533.06        501.07         5.72 o                         
   7   2   6         83.40         77.44         1.56 o                         
   8   2   6        183.31        185.67         2.98 o                         
   9   2   6         14.03         15.49         1.35 o                         
  10   2   6          7.37          5.64         1.36 o                         
  11   2   6         22.01         25.46         2.28 o                         
  -8   3   6          0.06         -2.14         2.64 o                         
  -7   3   6          2.32          2.15         2.23 o                         
  -6   3   6         18.42         20.39         2.29 o                         
  -5   3   6        169.98        172.05         4.65 o                         
  -4   3   6        256.19        245.97         3.93 o                         
  -3   3   6        132.77        136.46         2.30 o                         
  -2   3   6         17.14         17.11         0.97 o                         
  -1   3   6        204.78        225.66         2.17 o                         
   0   3   6       1007.71       1099.69         8.62 o                         
   1   3   6         32.94         26.78         0.55 o                         
   2   3   6        666.51        687.91         5.66 o                         
   3   3   6        884.69        917.04         9.28 o                         
   4   3   6        137.94        137.37         1.89 o                         
   5   3   6        247.87        218.65         2.77 o                         
   6   3   6        450.63        407.75         4.74 o                         
   7   3   6        344.49        340.01         4.14 o                         
   8   3   6        211.25        213.81         3.22 o                         
   9   3   6          0.37          0.21         1.17 o                         
  10   3   6         30.37         28.89         1.54 o                         
  11   3   6          8.19          7.43         1.69 o                         
  -8   4   6          0.82          1.32         5.04 o                         
  -7   4   6         20.73         18.84         2.25 o                         
  -6   4   6         59.88         64.49         2.84 o                         
  -5   4   6          0.75          0.37         1.11 o                         
  -4   4   6         25.40         21.65         1.48 o                         
  -3   4   6         45.43         44.35         2.08 o                         
  -2   4   6         24.72         28.01         0.82 o                         
  -1   4   6        285.62        274.68         2.25 o                         
   0   4   6       1094.53       1178.51         8.21 o                         
   1   4   6        348.16        340.02         2.70 o                         
   2   4   6        197.91        197.22         1.68 o                         
   3   4   6         13.78         12.20         0.55 o                         
   4   4   6        442.85        457.60         4.89 o                         
   5   4   6        622.51        616.46         6.91 o                         
   6   4   6         22.09         22.05         0.96 o                         
   7   4   6         96.38        102.11         2.04 o                         
   8   4   6         49.73         46.58         1.48 o                         
   9   4   6         54.88         56.11         1.73 o                         
  10   4   6        148.06        152.75         3.05 o                         
  -8   5   6         16.83         17.12         3.90 o                         
  -7   5   6          0.48         -0.41         1.87 o                         
  -6   5   6          4.64          2.55         1.36 o                         
  -5   5   6         62.40         67.94         2.69 o                         
  -4   5   6         35.58         33.76         1.44 o                         
  -3   5   6         14.10         17.99         0.69 o                         
  -2   5   6         51.01         51.56         0.61 o                         
  -1   5   6        119.23        109.46         1.30 o                         
   0   5   6         28.22         37.33         0.61 o                         
   1   5   6        396.99        408.77         3.57 o                         
   2   5   6        257.22        259.84         2.58 o                         
   3   5   6         22.11         26.36         0.61 o                         
   4   5   6        194.87        184.03         2.38 o                         
   5   5   6       1135.18       1108.81        12.09 o                         
   6   5   6        114.34        114.26         1.73 o                         
   7   5   6          1.25          3.02         0.92 o                         
   8   5   6          2.14          3.61         1.33 o                         
   9   5   6          2.00          1.38         1.32 o                         
  10   5   6         68.42         69.84         2.04 o                         
  -8   6   6          7.02          5.03         1.91 o                         
  -7   6   6          3.78          3.30         1.70 o                         
  -6   6   6          2.78          2.59         1.50 o                         
  -5   6   6         11.79         13.69         0.89 o                         
  -4   6   6          1.45          1.12         0.49 o                         
  -3   6   6        206.39        210.15         2.01 o                         
  -2   6   6        111.02        112.69         1.21 o                         
  -1   6   6        508.99        530.97         5.23 o                         
   0   6   6          2.76          3.26         0.30 o                         
   1   6   6         64.30         61.62         0.94 o                         
   2   6   6         16.51         15.21         0.51 o                         
   3   6   6        959.12        952.63         9.76 o                         
   4   6   6        728.11        707.87         7.37 o                         
   5   6   6          2.25          1.98         0.74 o                         
   6   6   6         11.77         11.34         0.87 o                         
   7   6   6         10.09          9.26         1.29 o                         
   8   6   6         81.95         91.52         2.26 o                         
   9   6   6        102.30        104.31         2.53 o                         
  10   6   6         10.02         12.48         1.59 o                         
  -8   7   6          7.80          9.42         2.05 o                         
  -7   7   6          5.88          2.25         1.71 o                         
  -6   7   6         36.62         41.03         1.56 o                         
  -5   7   6         37.77         32.72         1.39 o                         
  -4   7   6        160.88        159.81         2.09 o                         
  -3   7   6         64.78         61.44         0.87 o                         
  -2   7   6        235.29        238.84         2.22 o                         
  -1   7   6         69.28         62.60         1.26 o                         
   0   7   6          0.41          0.30         0.51 o                         
   1   7   6          9.38          8.15         0.65 o                         
   2   7   6         48.46         49.02         1.27 o                         
   3   7   6         81.89         83.54         1.87 o                         
   4   7   6         67.28         64.04         2.28 o                         
   5   7   6         65.15         68.76         1.51 o                         
   6   7   6          2.74          3.69         1.12 o                         
   7   7   6        113.77        112.09         2.56 o                         
   8   7   6         31.02         38.97         2.03 o                         
   9   7   6         16.09         20.62         1.59 o                         
  -7   8   6          4.98          2.28         2.15 o                         
  -6   8   6         32.44         33.13         1.51 o                         
  -5   8   6         32.20         29.55         1.38 o                         
  -4   8   6        103.50         98.87         1.60 o                         
  -3   8   6         17.07         20.93         0.71 o                         
  -2   8   6         54.84         56.56         1.07 o                         
  -1   8   6          7.96          8.78         0.70 o                         
   0   8   6         14.70         15.89         0.73 o                         
   1   8   6          2.85          3.28         0.64 o                         
   2   8   6        224.80        226.53         3.77 o                         
   3   8   6       1033.98       1020.69        12.96 o                         
   4   8   6         28.24         23.90         1.37 o                         
   5   8   6         77.06         76.19         2.01 o                         
   6   8   6          0.88          0.39         1.13 o                         
   7   8   6         55.98         60.56         1.91 o                         
   8   8   6         78.38         74.15         2.20 o                         
   9   8   6          0.55          2.13         1.86 o                         
  -7   9   6          3.95          6.27         2.34 o                         
  -6   9   6         37.10         38.99         2.84 o                         
  -5   9   6          8.76          9.28         1.50 o                         
  -4   9   6         21.48         17.65         0.94 o                         
  -3   9   6         13.65         14.32         0.91 o                         
  -2   9   6         95.56         94.50         1.80 o                         
  -1   9   6         27.83         24.96         1.00 o                         
   0   9   6        109.50        109.79         2.01 o                         
   1   9   6        132.97        135.35         2.47 o                         
   2   9   6         27.55         25.70         2.54 o                         
   3   9   6         64.57         64.74         2.57 o                         
   4   9   6          9.60          8.97         1.03 o                         
   5   9   6         47.14         48.73         2.00 o                         
   6   9   6         13.65         11.74         1.34 o                         
   7   9   6         29.77         37.71         2.21 o                         
   8   9   6         31.66         33.34         2.58 o                         
  -6  10   6          3.12          5.53         1.74 o                         
  -5  10   6         22.30         19.66         1.81 o                         
  -4  10   6         23.58         22.41         1.12 o                         
  -3  10   6          5.80          4.25         0.99 o                         
  -2  10   6          0.39         -0.30         1.01 o                         
  -1  10   6          7.80          7.97         0.99 o                         
   0  10   6         28.20         29.52         1.75 o                         
   1  10   6         34.29         35.71         1.90 o                         
   2  10   6        213.38        224.68         3.70 o                         
   3  10   6         13.81         13.24         1.52 o                         
   4  10   6          2.55          2.40         1.51 o                         
   5  10   6         48.81         53.24         2.15 o                         
   6  10   6         55.56         59.20         2.39 o                         
   7  10   6          8.12          9.32         1.90 o                         
  -5  11   6         13.72         11.92         1.93 o                         
  -4  11   6          0.02         -1.33         1.33 o                         
  -3  11   6          4.49          6.51         1.46 o                         
  -2  11   6         69.94         62.29         2.01 o                         
  -1  11   6          0.67          0.09         1.12 o                         
   0  11   6         34.77         35.24         1.55 o                         
   1  11   6         46.36         45.69         2.16 o                         
   2  11   6          9.12          8.67         1.37 o                         
   3  11   6         26.40         29.65         1.69 o                         
   4  11   6         80.68         81.42         2.53 o                         
   5  11   6         14.59         15.87         1.92 o                         
   6  11   6          1.66          0.07         1.82 o                         
  -4  12   6          1.19          1.36         1.88 o                         
  -3  12   6          0.68          2.34         1.38 o                         
  -2  12   6         49.81         45.58         1.76 o                         
  -1  12   6          0.27          1.12         1.49 o                         
   0  12   6          3.63          1.35         1.39 o                         
   1  12   6         47.60         46.17         1.84 o                         
   2  12   6         86.52         96.72         3.47 o                         
   3  12   6          3.05          4.28         1.64 o                         
   4  12   6         20.32         22.08         2.04 o                         
   5  12   6          3.69          6.18         1.97 o                         
  -2  13   6          1.48          1.74         1.56 o                         
  -1  13   6          5.92          6.10         1.79 o                         
   0  13   6          4.99          2.96         1.79 o                         
   1  13   6         11.46         13.80         1.77 o                         
   2  13   6          6.18          4.76         2.03 o                         
   3  13   6         70.83         77.68         3.50 o                         
   1  -7   7          3.80          4.18         2.20 o                         
   2  -7   7          9.45          8.74         2.28 o                         
   3  -7   7         83.94         93.01         5.03 o                         
   4  -7   7         21.62         22.32         2.47 o                         
  -2  -6   7          3.12          4.58         2.09 o                         
  -1  -6   7          8.43         10.12         1.76 o                         
   0  -6   7          1.74          2.44         2.00 o                         
   1  -6   7          0.58         -1.57         1.73 o                         
   2  -6   7         13.96         14.16         2.03 o                         
   3  -6   7        119.68        123.28         2.93 o                         
   4  -6   7         24.40         27.37         2.13 o                         
   5  -6   7         21.36         22.87         1.71 o                         
   6  -6   7         53.16         59.86         2.23 o                         
  -3  -5   7          0.24          0.99         1.39 o                         
  -2  -5   7         32.21         28.91         2.40 o                         
  -1  -5   7          2.22          1.81         1.49 o                         
   0  -5   7         39.66         39.45         2.49 o                         
   1  -5   7        123.32        117.30         3.44 o                         
   2  -5   7        143.71        149.52         3.00 o                         
   3  -5   7        101.57        101.99         2.50 o                         
   4  -5   7          8.33          7.74         1.42 o                         
   5  -5   7         10.51         11.63         1.53 o                         
   6  -5   7        117.49        122.78         2.97 o                         
   7  -5   7         38.72         38.11         1.83 o                         
   8  -5   7        233.00        240.61         4.48 o                         
  -4  -4   7         18.63         19.14         2.38 o                         
  -3  -4   7          3.39          5.93         1.13 o                         
  -2  -4   7          0.57         -0.65         1.36 o                         
  -1  -4   7         42.79         40.93         1.77 o                         
   0  -4   7          6.17          7.30         1.43 o                         
   1  -4   7        175.23        178.95         3.91 o                         
   2  -4   7        206.25        217.06         3.57 o                         
   3  -4   7          5.11          3.53         1.20 o                         
   4  -4   7          3.58          3.52         1.22 o                         
   5  -4   7        106.89        105.83         2.52 o                         
   6  -4   7        229.99        232.92         3.69 o                         
   7  -4   7        111.79        107.54         2.53 o                         
   8  -4   7         11.18          9.27         1.75 o                         
   9  -4   7         18.42         22.94         2.33 o                         
  -5  -3   7         19.78         15.31         2.14 o                         
  -4  -3   7         18.17         15.60         2.06 o                         
  -3  -3   7          5.44          4.91         1.00 o                         
  -2  -3   7          3.98          3.87         1.25 o                         
  -1  -3   7        118.68        119.64         2.50 o                         
   0  -3   7        115.51        111.42         2.35 o                         
   1  -3   7         52.88         57.47         2.23 o                         
   2  -3   7        111.39        102.69         2.23 o                         
   3  -3   7         46.23         44.42         2.23 o                         
   4  -3   7        164.56        156.15         2.52 o                         
   5  -3   7        579.04        559.40         7.52 o                         
   6  -3   7         27.25         27.01         1.39 o                         
   7  -3   7        285.20        284.65         3.83 o                         
   8  -3   7         12.67         16.98         2.07 o                         
   9  -3   7         55.25         55.92         2.37 o                         
  -6  -2   7          0.87         -1.70         1.70 o                         
  -5  -2   7          0.51         -0.37         1.42 o                         
  -4  -2   7          2.74          3.70         1.86 o                         
  -3  -2   7          4.60          3.33         0.85 o                         
  -2  -2   7        387.49        364.69         5.61 o                         
  -1  -2   7         20.50         18.03         1.12 o                         
   0  -2   7        192.62        196.30         2.59 o                         
   1  -2   7        150.35        148.90         2.48 o                         
   2  -2   7          4.63          4.53         0.93 o                         
   3  -2   7        559.55        550.33         6.20 o                         
   4  -2   7        233.56        227.85         3.22 o                         
   5  -2   7        168.46        175.00         2.98 o                         
   6  -2   7         22.34         23.64         1.34 o                         
   7  -2   7         19.42         20.72         1.18 o                         
   8  -2   7        214.78        217.61         3.78 o                         
   9  -2   7         90.90         95.44         2.86 o                         
  10  -2   7         45.63         46.65         3.19 o                         
  -6  -1   7          6.34          4.91         1.55 o                         
  -5  -1   7          0.14         -0.50         1.28 o                         
  -4  -1   7          1.39          0.97         1.37 o                         
  -3  -1   7          0.64          0.73         0.66 o                         
  -2  -1   7        232.46        239.66         3.21 o                         
  -1  -1   7          6.73          7.89         0.79 o                         
   0  -1   7         45.58         51.73         1.54 o                         
   1  -1   7          0.54          1.31         0.69 o                         
   2  -1   7         16.36         15.00         0.91 o                         
   3  -1   7        256.29        246.66         3.50 o                         
   4  -1   7       1126.94       1075.93        12.60 o                         
   5  -1   7         75.71         74.53         1.93 o                         
   6  -1   7         48.72         52.79         2.27 o                         
   7  -1   7        119.51        116.25         2.18 o                         
   8  -1   7        151.70        153.72         2.91 o                         
   9  -1   7        105.24         98.25         3.01 o                         
  10  -1   7         89.56         88.28         2.85 o                         
  -7   0   7          0.86         -1.24         4.19 o                         
  -6   0   7          0.28         -0.49         1.56 o                         
  -5   0   7         28.53         35.00         1.77 o                         
  -4   0   7          1.30          1.74         1.07 o                         
  -3   0   7        331.47        293.83         3.49 o                         
  -2   0   7         18.31         25.86         0.67 o                         
  -1   0   7         82.06         81.61         1.10 o                         
   0   0   7        138.74        146.24         2.21 o                         
   1   0   7         45.25         44.41         1.06 o                         
   2   0   7        666.30        672.66         7.93 o                         
   3   0   7        375.86        387.39         5.15 o                         
   4   0   7        294.41        314.90         4.05 o                         
   5   0   7         15.16         14.08         1.04 o                         
   6   0   7          2.04          0.71         0.73 o                         
   7   0   7        530.86        519.70         7.04 o                         
   8   0   7        240.88        241.59         3.80 o                         
   9   0   7         53.79         54.60         2.23 o                         
  10   0   7          0.24         -1.40         1.71 o                         
  -7   1   7          1.95          1.55         3.88 o                         
  -6   1   7         11.53         13.71         2.00 o                         
  -5   1   7         14.75         14.66         0.97 o                         
  -4   1   7          7.97          7.69         1.54 o                         
  -3   1   7        120.38        118.10         1.32 o                         
  -2   1   7         66.16         64.66         0.84 o                         
  -1   1   7        504.09        538.84         4.66 o                         
   0   1   7         15.75         16.94         0.42 o                         
   1   1   7        124.85        128.76         1.30 o                         
   2   1   7        954.02        994.76        11.52 o                         
   3   1   7         76.06         67.98         1.37 o                         
   4   1   7          2.85          3.31         0.70 o                         
   5   1   7         28.09         33.57         0.95 o                         
   6   1   7        373.89        361.57         5.02 o                         
   7   1   7        531.18        503.36         6.78 o                         
   8   1   7         46.66         49.62         1.62 o                         
   9   1   7        107.29        112.48         3.11 o                         
  10   1   7          2.86          3.73         1.74 o                         
  -7   2   7          8.17         11.90         2.53 o                         
  -6   2   7          5.85          8.81         2.71 o                         
  -5   2   7         19.92         19.70         1.86 o                         
  -4   2   7        152.06        141.15         3.12 o                         
  -3   2   7          2.83          2.13         0.54 o                         
  -2   2   7          2.93          2.93         0.31 o                         
  -1   2   7        113.90        134.01         1.22 o                         
   0   2   7        504.50        532.31         4.60 o                         
   1   2   7        280.56        278.65         2.39 o                         
   2   2   7        571.83        588.01         5.81 o                         
   3   2   7        461.62        469.01         4.71 o                         
   4   2   7         56.98         59.85         1.30 o                         
   5   2   7         74.95         78.00         1.52 o                         
   6   2   7        773.60        793.15         8.83 o                         
   7   2   7        643.54        647.97         7.37 o                         
   8   2   7          8.02          7.45         1.02 o                         
   9   2   7         69.76         63.93         1.84 o                         
  10   2   7          6.51          4.07         1.80 o                         
  -8   3   7          4.79          1.50         2.63 o                         
  -7   3   7          9.74         11.63         2.47 o                         
  -6   3   7          5.04          4.88         1.69 o                         
  -5   3   7         30.40         34.16         1.73 o                         
  -4   3   7        280.37        275.14         4.44 o                         
  -3   3   7        125.75        122.72         2.78 o                         
  -2   3   7         11.59         14.00         0.63 o                         
  -1   3   7         20.41         24.80         0.50 o                         
   0   3   7          5.63          5.45         0.47 o                         
   1   3   7       2293.25       2407.62        18.17 o                         
   2   3   7         15.82         16.38         0.47 o                         
   3   3   7        706.54        682.78         6.45 o                         
   4   3   7         33.69         34.79         0.88 o                         
   5   3   7        149.72        143.19         1.97 o                         
   6   3   7        517.23        489.70         5.63 o                         
   7   3   7         93.48         90.74         1.75 o                         
   8   3   7         22.62         20.64         1.10 o                         
   9   3   7        120.03        111.78         2.48 o                         
  10   3   7         61.63         66.17         2.05 o                         
  -8   4   7          0.15         -2.26         2.71 o                         
  -7   4   7          0.68         -0.39         2.41 o                         
  -6   4   7         34.27         28.30         1.66 o                         
  -5   4   7         26.19         22.92         1.53 o                         
  -4   4   7          1.30          2.59         0.92 o                         
  -3   4   7          6.95         10.08         1.11 o                         
  -2   4   7         12.65         10.90         0.49 o                         
  -1   4   7        683.07        715.25         6.09 o                         
   0   4   7         97.88        101.04         1.04 o                         
   1   4   7        540.77        534.41         4.74 o                         
   2   4   7         22.16         20.83         0.67 o                         
   3   4   7        216.35        201.57         2.15 o                         
   4   4   7        624.71        621.33         6.54 o                         
   5   4   7        649.49        631.40         7.10 o                         
   6   4   7        413.55        407.13         4.85 o                         
   7   4   7          0.49          0.67         0.84 o                         
   8   4   7         94.84         98.76         2.37 o                         
   9   4   7         77.49         77.94         2.67 o                         
  10   4   7         65.22         62.21         2.01 o                         
  -8   5   7          0.12          0.03         2.24 o                         
  -7   5   7          5.06          6.47         1.97 o                         
  -6   5   7          1.96          2.52         1.28 o                         
  -5   5   7         91.37         92.52         2.47 o                         
  -4   5   7         79.35         76.16         2.91 o                         
  -3   5   7        229.13        220.49         3.64 o                         
  -2   5   7        219.42        225.12         2.89 o                         
  -1   5   7         32.25         29.02         0.53 o                         
   0   5   7        304.35        328.69         2.72 o                         
   1   5   7         19.22         18.02         0.44 o                         
   2   5   7        550.17        564.31         5.10 o                         
   3   5   7        343.96        347.01         3.14 o                         
   4   5   7        258.18        261.21         3.94 o                         
   5   5   7         48.44         48.58         1.37 o                         
   6   5   7          5.31          5.59         0.94 o                         
   7   5   7         37.04         35.37         1.28 o                         
   8   5   7        189.99        188.56         3.14 o                         
   9   5   7         90.85         91.81         2.29 o                         
  10   5   7         18.81         18.66         1.84 o                         
  -8   6   7          0.51         -0.47         2.03 o                         
  -7   6   7          0.31          2.08         1.80 o                         
  -6   6   7          0.02          1.59         1.32 o                         
  -5   6   7          9.70         10.38         1.50 o                         
  -4   6   7          6.08          6.99         1.31 o                         
  -3   6   7         14.06         13.67         0.87 o                         
  -2   6   7        413.42        420.23         3.65 o                         
  -1   6   7         28.04         26.29         0.65 o                         
   0   6   7         52.28         47.20         0.78 o                         
   1   6   7        319.20        317.86         3.29 o                         
   2   6   7        257.02        257.43         2.75 o                         
   3   6   7        158.49        145.24         1.73 o                         
   4   6   7        255.60        252.59         2.73 o                         
   5   6   7        222.43        216.90         2.79 o                         
   6   6   7         54.60         52.66         1.23 o                         
   7   6   7        119.75        125.43         2.08 o                         
   8   6   7         19.48         19.98         1.33 o                         
   9   6   7         50.72         55.34         2.11 o                         
  10   6   7          5.23          4.06         1.54 o                         
  -7   7   7          0.01         -0.35         1.77 o                         
  -6   7   7          0.87          1.42         1.69 o                         
  -5   7   7         53.71         45.54         1.96 o                         
  -4   7   7        224.59        225.59         4.27 o                         
  -3   7   7         12.14         14.80         0.99 o                         
  -2   7   7          1.55          1.37         0.38 o                         
  -1   7   7          0.04          0.29         0.39 o                         
   0   7   7          1.20         -0.06         0.53 o                         
   1   7   7        236.67        227.73         2.97 o                         
   2   7   7        222.67        231.99         2.70 o                         
   3   7   7        325.04        313.77         3.49 o                         
   4   7   7          4.54          3.97         0.64 o                         
   5   7   7         98.33         99.11         1.91 o                         
   6   7   7        174.04        169.70         2.69 o                         
   7   7   7        206.98        215.66         3.68 o                         
   8   7   7          3.89          4.10         1.26 o                         
   9   7   7          0.10         -1.06         1.40 o                         
  -7   8   7          5.74          6.37         2.43 o                         
  -6   8   7          1.52          1.44         2.17 o                         
  -5   8   7          0.23         -0.98         1.05 o                         
  -4   8   7          3.30          2.86         0.98 o                         
  -3   8   7         82.98         87.39         1.60 o                         
  -2   8   7         16.67         17.17         0.89 o                         
  -1   8   7          0.22          0.08         0.70 o                         
   0   8   7        158.61        165.85         2.25 o                         
   1   8   7        270.52        276.93         3.42 o                         
   2   8   7         21.17         22.57         0.95 o                         
   3   8   7         15.11         12.74         0.77 o                         
   4   8   7         57.91         58.78         1.80 o                         
   5   8   7         20.32         20.60         0.97 o                         
   6   8   7        124.40        134.65         2.72 o                         
   7   8   7         20.55         20.61         1.50 o                         
   8   8   7          8.91         11.23         1.62 o                         
   9   8   7          0.80          1.71         1.56 o                         
  -6   9   7         12.54         11.19         2.29 o                         
  -5   9   7         72.85         68.14         2.37 o                         
  -4   9   7         32.03         30.48         2.31 o                         
  -3   9   7          4.35          5.39         0.82 o                         
  -2   9   7          0.37         -0.11         0.80 o                         
  -1   9   7         58.02         55.65         1.41 o                         
   0   9   7        156.51        158.08         2.46 o                         
   1   9   7         41.48         41.79         1.35 o                         
   2   9   7         50.84         44.54         1.66 o                         
   3   9   7          3.53          1.05         1.21 o                         
   4   9   7         44.28         47.50         2.07 o                         
   5   9   7         66.81         58.27         1.76 o                         
   6   9   7         98.71        115.13         2.66 o                         
   7   9   7          0.34          0.11         1.52 o                         
   8   9   7          9.75         10.76         3.23 o                         
  -6  10   7          0.35          2.03         2.03 o                         
  -5  10   7          5.40          4.79         1.62 o                         
  -4  10   7          2.68          3.72         1.55 o                         
  -3  10   7         43.86         45.60         1.63 o                         
  -2  10   7          0.29          0.37         0.97 o                         
  -1  10   7          2.31          2.92         1.01 o                         
   0  10   7         94.06         90.97         2.00 o                         
   1  10   7          0.16          1.53         1.00 o                         
   2  10   7        104.19        106.57         2.67 o                         
   3  10   7         14.87         13.68         1.46 o                         
   4  10   7         10.68          8.40         1.50 o                         
   5  10   7         16.20         15.95         1.74 o                         
   6  10   7          4.43          2.00         1.74 o                         
   7  10   7          2.13          5.60         2.29 o                         
  -5  11   7          4.51          6.20         1.85 o                         
  -4  11   7          0.04         -0.30         2.19 o                         
  -3  11   7          3.37          4.15         1.22 o                         
  -2  11   7         21.02         19.29         1.30 o                         
  -1  11   7         43.05         44.02         1.93 o                         
   0  11   7          2.63          1.87         1.09 o                         
   1  11   7          4.94          4.15         1.29 o                         
   2  11   7          0.54         -0.29         1.41 o                         
   3  11   7          1.56          1.56         1.56 o                         
   4  11   7          9.58          7.57         1.72 o                         
   5  11   7         44.13         54.53         2.38 o                         
   6  11   7          0.26          2.80         2.09 o                         
  -4  12   7          9.43          7.44         2.39 o                         
  -3  12   7          5.23          3.30         2.27 o                         
  -2  12   7          9.27         10.25         1.68 o                         
  -1  12   7          3.12          1.82         1.37 o                         
   0  12   7         12.88         13.73         1.51 o                         
   1  12   7         26.61         27.64         1.66 o                         
   2  12   7         18.25         19.54         1.64 o                         
   3  12   7         34.33         34.97         2.09 o                         
   4  12   7          0.96         -1.80         1.80 o                         
   5  12   7          5.24          2.30         1.95 o                         
  -2  13   7          1.94         -0.28         1.51 o                         
  -1  13   7          1.11          3.39         1.55 o                         
   0  13   7          5.06          3.93         1.58 o                         
   1  13   7          3.18          1.04         1.75 o                         
   2  13   7          0.41          1.74         1.73 o                         
   3  13   7          1.24          1.87         1.94 o                         
   1  -6   8         34.74         32.82         2.57 o                         
   2  -6   8         27.72         23.68         2.77 o                         
   3  -6   8          2.80          2.62         2.09 o                         
   4  -6   8          5.30          5.83         1.79 o                         
  -2  -5   8          0.25         -1.56         1.97 o                         
  -1  -5   8          1.14          2.00         1.69 o                         
   0  -5   8         15.94         18.80         1.87 o                         
   1  -5   8         20.57         24.49         2.20 o                         
   2  -5   8         27.81         31.12         2.73 o                         
   3  -5   8          0.10          1.94         1.49 o                         
   4  -5   8          2.41          2.77         1.58 o                         
   5  -5   8        178.76        180.52         3.67 o                         
   6  -5   8         47.50         43.69         2.01 o                         
  -3  -4   8          2.76          0.42         2.05 o                         
  -2  -4   8         15.85         16.31         1.69 o                         
  -1  -4   8         15.32         14.29         1.66 o                         
   0  -4   8         93.24         97.00         2.78 o                         
   1  -4   8         57.05         59.63         2.16 o                         
   2  -4   8          9.23          6.86         1.33 o                         
   3  -4   8          0.97          1.19         1.32 o                         
   4  -4   8         94.27         95.79         2.60 o                         
   5  -4   8        109.87        127.92         2.98 o                         
   6  -4   8         44.41         43.64         2.83 o                         
   7  -4   8         74.85         71.45         2.71 o                         
   8  -4   8         10.90         11.57         1.88 o                         
  -4  -3   8          6.88          9.19         1.85 o                         
  -3  -3   8         11.90         10.13         1.78 o                         
  -2  -3   8          3.42          3.77         1.39 o                         
  -1  -3   8          5.80          4.98         1.38 o                         
   0  -3   8         72.59         73.94         2.76 o                         
   1  -3   8         35.75         37.28         1.62 o                         
   2  -3   8        310.11        304.93         4.55 o                         
   3  -3   8         23.73         23.65         1.44 o                         
   4  -3   8        184.93        184.00         3.26 o                         
   5  -3   8        198.54        201.39         3.52 o                         
   6  -3   8        105.33        108.61         2.75 o                         
   7  -3   8        100.94        103.48         3.34 o                         
   8  -3   8          5.70          7.58         1.69 o                         
  -5  -2   8          2.31          3.48         1.62 o                         
  -4  -2   8         13.32         13.62         1.71 o                         
  -3  -2   8        134.77        131.61         5.60 o                         
  -2  -2   8          0.55         -0.88         1.36 o                         
  -1  -2   8         45.78         39.54         1.75 o                         
   0  -2   8          3.66          4.23         1.11 o                         
   1  -2   8         20.17         18.61         1.24 o                         
   2  -2   8         27.23         28.40         1.27 o                         
   3  -2   8        514.42        500.01         6.74 o                         
   4  -2   8        428.10        445.16         6.13 o                         
   5  -2   8          1.34          1.46         1.20 o                         
   6  -2   8         65.31         72.28         2.45 o                         
   7  -2   8        163.66        168.18         3.34 o                         
   8  -2   8        116.62        123.70         3.13 o                         
   9  -2   8        104.77        104.77         4.97 o                         
  -6  -1   8          0.92          0.45         1.95 o                         
  -5  -1   8         23.62         22.42         1.90 o                         
  -4  -1   8          3.09          5.18         1.91 o                         
  -3  -1   8        101.33         97.43         2.47 o                         
  -2  -1   8          2.83          3.31         1.11 o                         
  -1  -1   8          5.07          5.01         1.06 o                         
   0  -1   8         26.91         26.75         0.98 o                         
   1  -1   8        570.37        535.36         6.14 o                         
   2  -1   8          3.20          3.72         0.94 o                         
   3  -1   8        171.05        169.48         2.52 o                         
   4  -1   8         95.87        100.53         2.41 o                         
   5  -1   8         54.36         57.51         1.68 o                         
   6  -1   8        222.47        228.44         3.77 o                         
   7  -1   8        321.00        315.76         4.76 o                         
   8  -1   8        114.37        122.65         2.86 o                         
   9  -1   8         84.06         81.24         2.62 o                         
  10  -1   8          0.64          0.62         1.96 o                         
  -6   0   8          3.45          5.19         3.05 o                         
  -5   0   8          0.92          0.94         1.37 o                         
  -4   0   8          1.68          1.80         1.75 o                         
  -3   0   8         11.91         11.43         1.34 o                         
  -2   0   8        443.49        397.94         5.98 o                         
  -1   0   8         52.07         47.19         1.60 o                         
   0   0   8         92.85         90.14         1.48 o                         
   1   0   8        111.90        121.58         1.80 o                         
   2   0   8        200.67        221.52         3.03 o                         
   3   0   8        875.38        840.91        10.71 o                         
   4   0   8          4.62          7.25         0.89 o                         
   5   0   8         12.06         11.26         1.31 o                         
   6   0   8        511.91        501.94         6.31 o                         
   7   0   8        133.06        135.31         2.69 o                         
   8   0   8        148.74        148.61         3.04 o                         
   9   0   8         36.18         38.08         2.10 o                         
  10   0   8         20.59         24.38         2.10 o                         
  -6   1   8         45.25         57.16         2.91 o                         
  -5   1   8         12.23          8.89         2.69 o                         
  -4   1   8        131.62        112.90         2.42 o                         
  -3   1   8        113.96        106.17         2.71 o                         
  -2   1   8         60.36         58.85         2.22 o                         
  -1   1   8         28.71         30.34         0.60 o                         
   0   1   8        640.91        656.22         5.91 o                         
   1   1   8          3.48          7.17         0.54 o                         
   2   1   8        189.04        188.59         2.39 o                         
   3   1   8         61.44         62.04         1.50 o                         
   4   1   8         49.70         53.65         1.57 o                         
   5   1   8        648.75        645.72         8.46 o                         
   6   1   8        912.73        899.81        11.59 o                         
   7   1   8         28.67         31.83         1.41 o                         
   8   1   8         55.30         53.05         1.99 o                         
   9   1   8         77.10         76.48         3.10 o                         
  10   1   8         36.45         42.07         2.33 o                         
  -7   2   8          0.21          1.24         3.88 o                         
  -6   2   8          0.35         -1.56         1.56 o                         
  -5   2   8         20.16         18.59         1.48 o                         
  -4   2   8          5.51          3.73         1.28 o                         
  -3   2   8         10.72          9.11         0.66 o                         
  -2   2   8         11.03         11.99         0.63 o                         
  -1   2   8         30.64         31.43         0.57 o                         
   0   2   8       1018.99       1034.96         8.46 o                         
   1   2   8         25.11         29.13         0.72 o                         
   2   2   8         29.12         32.36         0.89 o                         
   3   2   8         37.54         46.51         0.99 o                         
   4   2   8          3.64          4.41         0.57 o                         
   5   2   8        787.56        771.30         9.95 o                         
   6   2   8        356.36        338.33         4.83 o                         
   7   2   8          1.33          1.61         1.08 o                         
   8   2   8          8.79          7.75         1.18 o                         
   9   2   8        100.89        107.27         3.14 o                         
  10   2   8        103.92        111.70         3.41 o                         
  -7   3   8         22.89         28.72         5.82 o                         
  -6   3   8          0.49          0.09         1.72 o                         
  -5   3   8         50.97         49.49         1.88 o                         
  -4   3   8         85.58         89.07         2.64 o                         
  -3   3   8         31.10         25.01         1.49 o                         
  -2   3   8        352.82        343.70         4.69 o                         
  -1   3   8        314.00        313.74         2.81 o                         
   0   3   8         23.46         28.49         1.02 o                         
   1   3   8        144.92        139.17         1.53 o                         
   2   3   8          3.96          2.49         0.49 o                         
   3   3   8        340.92        333.63         3.33 o                         
   4   3   8        684.08        669.98         7.05 o                         
   5   3   8        528.70        506.35         5.48 o                         
   6   3   8          1.16          0.51         0.88 o                         
   7   3   8          0.13         -0.31         0.89 o                         
   8   3   8        382.62        372.02         4.62 o                         
   9   3   8         58.16         58.14         1.82 o                         
  10   3   8         68.45         68.65         2.09 o                         
  -7   4   8          6.29          5.83         2.14 o                         
  -6   4   8          5.78          7.22         3.35 o                         
  -5   4   8          4.51          3.96         1.63 o                         
  -4   4   8        117.22        118.00         2.68 o                         
  -3   4   8         25.07         22.45         1.50 o                         
  -2   4   8          0.91          0.24         0.97 o                         
  -1   4   8          6.14          6.07         0.47 o                         
   0   4   8        109.57        109.03         1.44 o                         
   1   4   8         20.48         26.30         0.64 o                         
   2   4   8        583.73        583.98         5.53 o                         
   3   4   8        141.09        139.76         2.08 o                         
   4   4   8        161.10        149.69         2.03 o                         
   5   4   8        189.08        165.33         2.25 o                         
   6   4   8        124.00        115.65         1.85 o                         
   7   4   8         10.74         10.29         0.99 o                         
   8   4   8        212.75        208.12         3.03 o                         
   9   4   8         55.54         51.93         1.73 o                         
  10   4   8          4.10          2.80         1.51 o                         
  -7   5   8          0.15          0.66         2.15 o                         
  -6   5   8          0.19          1.37         1.62 o                         
  -5   5   8         62.19         60.34         3.95 o                         
  -4   5   8         98.16         92.83         2.74 o                         
  -3   5   8         80.15         76.89         2.15 o                         
  -2   5   8        886.07        887.92        11.22 o                         
  -1   5   8          0.21          0.52         0.32 o                         
   0   5   8        284.69        285.53         2.50 o                         
   1   5   8         10.11         10.79         0.43 o                         
   2   5   8         16.05         16.21         0.74 o                         
   3   5   8        748.99        745.41         8.82 o                         
   4   5   8         40.62         40.32         0.98 o                         
   5   5   8         14.36         10.95         1.08 o                         
   6   5   8          3.70          2.23         0.84 o                         
   7   5   8        241.66        242.75         3.35 o                         
   8   5   8        126.65        128.94         2.36 o                         
   9   5   8         59.23         57.38         2.91 o                         
  10   5   8          0.02          0.84         1.47 o                         
  -7   6   8          0.03          0.07         2.17 o                         
  -6   6   8          0.16         -2.05         2.05 o                         
  -5   6   8        117.22        127.22         2.96 o                         
  -4   6   8         12.56         13.03         2.96 o                         
  -3   6   8          1.81          3.64         1.21 o                         
  -2   6   8        136.93        138.21         1.61 o                         
  -1   6   8         25.71         29.37         0.63 o                         
   0   6   8         42.42         52.28         0.79 o                         
   1   6   8         95.25        109.15         1.30 o                         
   2   6   8         58.69         60.58         1.09 o                         
   3   6   8        300.64        288.83         2.94 o                         
   4   6   8          8.80          8.11         0.55 o                         
   5   6   8        848.08        808.56         8.49 o                         
   6   6   8          3.19          3.27         0.85 o                         
   7   6   8         69.20         62.34         1.97 o                         
   8   6   8          4.34          3.03         1.19 o                         
   9   6   8         13.78         15.23         1.52 o                         
  10   6   8          0.23          3.00         1.51 o                         
  -7   7   8          0.02         -0.42         2.36 o                         
  -6   7   8          7.81          8.73         1.80 o                         
  -5   7   8          1.82          0.01         1.52 o                         
  -4   7   8         18.42         22.19         2.38 o                         
  -3   7   8        158.59        164.41         3.87 o                         
  -2   7   8          1.77          2.04         0.48 o                         
  -1   7   8         44.56         43.03         0.87 o                         
   0   7   8        261.20        264.41         2.84 o                         
   1   7   8          1.59          1.57         0.49 o                         
   2   7   8         53.46         50.70         0.99 o                         
   3   7   8          5.85          7.43         0.77 o                         
   4   7   8         46.42         46.18         1.10 o                         
   5   7   8         78.08         82.13         1.37 o                         
   6   7   8         54.18         54.76         1.47 o                         
   7   7   8         39.17         38.04         1.40 o                         
   8   7   8         28.90         27.85         1.42 o                         
   9   7   8          2.86          1.92         1.51 o                         
  -6   8   8          1.73          0.23         2.80 o                         
  -5   8   8          0.35          0.35         2.02 o                         
  -4   8   8         14.67         11.99         1.22 o                         
  -3   8   8          2.80          3.56         1.64 o                         
  -2   8   8          5.20          3.59         0.72 o                         
  -1   8   8        113.72        109.15         1.96 o                         
   0   8   8         40.48         40.21         1.08 o                         
   1   8   8          6.15          6.96         0.78 o                         
   2   8   8         26.95         24.27         0.96 o                         
   3   8   8          1.05          2.10         0.79 o                         
   4   8   8        231.94        213.60         2.83 o                         
   5   8   8        115.39        119.48         1.99 o                         
   6   8   8        143.80        141.67         2.79 o                         
   7   8   8         21.05         21.75         1.72 o                         
   8   8   8          2.18          2.29         1.37 o                         
   9   8   8          1.28         -1.31         1.55 o                         
  -6   9   8          6.16          5.01         2.36 o                         
  -5   9   8         41.99         50.45         2.87 o                         
  -4   9   8         19.84         19.72         1.69 o                         
  -3   9   8         72.52         66.68         2.56 o                         
  -2   9   8         13.32         13.17         1.00 o                         
  -1   9   8         13.12         15.37         1.05 o                         
   0   9   8         19.64         21.67         1.07 o                         
   1   9   8         76.82         69.27         1.77 o                         
   2   9   8         31.77         27.02         1.07 o                         
   3   9   8          5.74          5.60         0.90 o                         
   4   9   8         27.90         22.27         1.23 o                         
   5   9   8          0.76          0.21         1.41 o                         
   6   9   8         22.24         19.65         1.74 o                         
   7   9   8          6.74         11.68         1.81 o                         
   8   9   8         12.87         10.61         1.98 o                         
  -5  10   8         10.46         13.78         2.44 o                         
  -4  10   8         18.03         16.76         1.86 o                         
  -3  10   8          3.81          2.70         1.74 o                         
  -2  10   8        145.69        142.11         2.84 o                         
  -1  10   8         29.64         28.57         1.39 o                         
   0  10   8         79.14         80.60         2.19 o                         
   1  10   8          5.88          5.64         1.09 o                         
   2  10   8          0.80          0.25         1.09 o                         
   3  10   8         72.85         72.60         2.30 o                         
   4  10   8         29.34         24.48         2.18 o                         
   5  10   8         37.88         38.26         1.96 o                         
   6  10   8          0.36          0.74         1.69 o                         
   7  10   8         15.51         18.64         2.07 o                         
  -5  11   8          6.45          6.54         2.07 o                         
  -4  11   8         43.14         43.46         3.87 o                         
  -3  11   8          9.01         14.01         2.35 o                         
  -2  11   8          0.13         -0.20         1.11 o                         
  -1  11   8          3.21          2.44         1.16 o                         
   0  11   8          4.63          1.70         1.54 o                         
   1  11   8         20.79         21.58         1.50 o                         
   2  11   8         18.80         20.21         1.44 o                         
   3  11   8         55.83         54.26         2.12 o                         
   4  11   8          0.50          1.15         1.58 o                         
   5  11   8         11.31         11.98         2.14 o                         
   6  11   8          0.45         -0.16         1.91 o                         
  -3  12   8          9.68          3.38         2.23 o                         
  -2  12   8         11.53         12.62         2.25 o                         
  -1  12   8         13.95         15.14         1.42 o                         
   0  12   8          0.84         -1.08         1.33 o                         
   1  12   8          0.33         -1.52         1.52 o                         
   2  12   8         14.38         12.99         1.81 o                         
   3  12   8          8.44          8.01         1.78 o                         
   4  12   8          1.53          3.35         1.83 o                         
   5  12   8          4.20          2.88         1.92 o                         
  -1  13   8          1.53          2.06         1.48 o                         
   0  13   8          9.39          7.35         1.61 o                         
   1  13   8          3.14          2.96         1.91 o                         
   2  13   8          5.77          5.40         2.16 o                         
   3  13   8          0.00         -2.11         2.11 o                         
   1  -5   9          0.16         -1.83         1.83 o                         
   2  -5   9          0.17          3.39         2.19 o                         
   3  -5   9          0.88          2.20         1.78 o                         
   4  -5   9        135.65        144.61         3.65 o                         
  -1  -4   9         12.55          9.77         1.80 o                         
   0  -4   9         31.62         34.47         2.07 o                         
   1  -4   9          2.89          1.24         1.67 o                         
   2  -4   9          3.42          4.13         1.50 o                         
   3  -4   9         23.02         25.19         1.68 o                         
   4  -4   9        105.52        110.89         2.97 o                         
   5  -4   9         48.44         51.84         2.03 o                         
   6  -4   9          7.94          4.97         1.70 o                         
  -3  -3   9         14.54         13.84         1.98 o                         
  -2  -3   9         15.90         12.93         1.98 o                         
  -1  -3   9          1.58          2.38         1.54 o                         
   0  -3   9         14.70         16.32         1.67 o                         
   1  -3   9         10.68          9.07         1.62 o                         
   2  -3   9         22.44         24.79         1.73 o                         
   3  -3   9        255.15        261.22         5.38 o                         
   4  -3   9         30.48         30.94         1.68 o                         
   5  -3   9          8.51          9.96         1.50 o                         
   6  -3   9          5.76          6.48         1.52 o                         
   7  -3   9         51.82         55.57         2.15 o                         
   8  -3   9        145.95        153.31         3.61 o                         
  -4  -2   9          6.84          4.60         2.31 o                         
  -3  -2   9         45.51         45.52         2.24 o                         
  -2  -2   9         19.68         23.34         1.96 o                         
  -1  -2   9          0.02         -1.36         1.36 o                         
   0  -2   9         10.89         10.55         1.47 o                         
   1  -2   9         11.18          8.86         1.13 o                         
   2  -2   9         57.69         65.97         1.87 o                         
   3  -2   9        179.70        187.65         3.28 o                         
   4  -2   9         24.81         27.59         1.49 o                         
   5  -2   9          3.03          3.78         1.32 o                         
   6  -2   9        209.32        218.47         3.86 o                         
   7  -2   9         58.40         65.58         1.98 o                         
   8  -2   9         65.55         64.19         2.56 o                         
  -4  -1   9          1.85          4.07         2.12 o                         
  -3  -1   9        174.65        170.07         5.57 o                         
  -2  -1   9          1.27          3.27         1.56 o                         
  -1  -1   9          5.89          3.67         1.25 o                         
   0  -1   9         43.93         45.56         1.36 o                         
   1  -1   9          9.08         10.09         0.95 o                         
   2  -1   9        658.98        651.59         8.55 o                         
   3  -1   9         13.06         13.13         1.18 o                         
   4  -1   9        230.32        214.52         3.52 o                         
   5  -1   9          2.62          2.34         1.35 o                         
   6  -1   9        169.69        171.76         4.84 o                         
   7  -1   9        331.93        359.55         5.45 o                         
   8  -1   9         47.56         43.57         2.06 o                         
   9  -1   9          1.39          0.65         1.93 o                         
  -5   0   9          2.93         -0.37         2.15 o                         
  -4   0   9          0.15          0.05         2.04 o                         
  -3   0   9          3.24          0.14         1.46 o                         
  -2   0   9         10.95         10.12         1.45 o                         
  -1   0   9        186.27        188.42         3.91 o                         
   0   0   9          8.76          6.05         0.90 o                         
   1   0   9          3.82          3.03         0.86 o                         
   2   0   9        105.24        108.11         2.06 o                         
   3   0   9         28.99         27.33         1.24 o                         
   4   0   9         61.38         51.90         1.70 o                         
   5   0   9        782.60        793.68        11.35 o                         
   6   0   9         42.46         48.39         1.73 o                         
   7   0   9         50.63         46.86         1.76 o                         
   8   0   9         16.18         17.86         1.52 o                         
   9   0   9         74.02         77.78         2.68 o                         
  -5   1   9          0.74          0.26         2.13 o                         
  -4   1   9          1.12          1.02         1.95 o                         
  -3   1   9          2.96          4.67         1.21 o                         
  -2   1   9          5.82          9.64         1.34 o                         
  -1   1   9        409.69        421.31         6.32 o                         
   0   1   9          3.49          2.25         0.99 o                         
   1   1   9        194.54        194.15         2.62 o                         
   2   1   9         57.68         58.46         1.55 o                         
   3   1   9        413.44        393.17         5.91 o                         
   4   1   9          3.11          3.75         1.13 o                         
   5   1   9        419.28        402.38         5.64 o                         
   6   1   9         32.72         39.17         1.55 o                         
   7   1   9         89.91         85.44         2.30 o                         
   8   1   9         41.83         35.13         1.65 o                         
   9   1   9         80.74         80.43         2.85 o                         
  10   1   9        104.41        100.96         3.94 o                         
  -6   2   9          0.07          1.07         2.36 o                         
  -5   2   9          0.04         -1.75         2.28 o                         
  -4   2   9          0.19         -1.67         1.87 o                         
  -3   2   9         42.76         37.11         1.39 o                         
  -2   2   9          5.83          6.31         0.92 o                         
  -1   2   9         65.03         60.46         1.54 o                         
   0   2   9         68.30         65.89         1.07 o                         
   1   2   9        124.00        121.63         1.73 o                         
   2   2   9         73.16         68.11         1.24 o                         
   3   2   9         99.06         90.42         1.49 o                         
   4   2   9        315.56        333.60         5.13 o                         
   5   2   9        243.71        244.09         3.74 o                         
   6   2   9          1.12          2.44         1.14 o                         
   7   2   9          7.01          4.95         1.24 o                         
   8   2   9        156.63        154.03         3.04 o                         
   9   2   9         70.97         68.51         2.71 o                         
  10   2   9         27.42         29.36         2.25 o                         
  -6   3   9          6.58          1.77         2.61 o                         
  -5   3   9          2.48          1.74         1.40 o                         
  -4   3   9         30.75         36.45         1.89 o                         
  -3   3   9         19.12         12.92         1.47 o                         
  -2   3   9         23.71         25.75         1.08 o                         
  -1   3   9        194.19        187.22         2.42 o                         
   0   3   9        454.17        467.24         4.73 o                         
   1   3   9         11.44         11.25         0.61 o                         
   2   3   9        556.65        545.79         5.25 o                         
   3   3   9         25.94         20.93         0.87 o                         
   4   3   9        551.52        566.39         7.47 o                         
   5   3   9         12.66         10.51         0.92 o                         
   6   3   9         37.97         30.52         1.17 o                         
   7   3   9        185.93        167.95         2.69 o                         
   8   3   9         41.01         39.88         1.42 o                         
   9   3   9         96.11         97.86         3.82 o                         
  10   3   9         22.78         23.99         2.05 o                         
  -6   4   9          0.66         -2.80         2.82 o                         
  -5   4   9         11.36          9.91         2.44 o                         
  -4   4   9          6.40          4.68         1.34 o                         
  -3   4   9        135.98        135.22         3.29 o                         
  -2   4   9         53.34         48.78         2.57 o                         
  -1   4   9         52.12         51.92         0.96 o                         
   0   4   9          6.56          7.26         0.73 o                         
   1   4   9          1.49          2.65         0.59 o                         
   2   4   9       1185.49       1166.99        10.82 o                         
   3   4   9         15.17         12.68         0.88 o                         
   4   4   9         38.25         41.32         1.11 o                         
   5   4   9          2.41          0.40         0.80 o                         
   6   4   9         39.96         37.86         1.50 o                         
   7   4   9        705.12        698.47         8.01 o                         
   8   4   9        124.00        125.18         2.34 o                         
   9   4   9          7.35          8.10         1.43 o                         
  10   4   9          0.77          0.38         1.52 o                         
  -6   5   9          9.84          7.99         2.08 o                         
  -5   5   9          0.34          1.55         1.79 o                         
  -4   5   9          0.63          1.03         1.31 o                         
  -3   5   9          5.97          4.71         1.42 o                         
  -2   5   9        139.74        137.40         2.27 o                         
  -1   5   9         78.23         78.03         1.37 o                         
   0   5   9         40.47         42.14         0.86 o                         
   1   5   9         25.15         28.68         0.74 o                         
   2   5   9         84.10         90.04         1.38 o                         
   3   5   9        522.82        509.67         5.20 o                         
   4   5   9        172.13        160.25         2.05 o                         
   5   5   9         19.36         18.14         0.94 o                         
   6   5   9         86.56         84.99         1.63 o                         
   7   5   9          7.88          8.43         1.07 o                         
   8   5   9         75.99         75.55         1.79 o                         
   9   5   9          1.39          1.29         1.38 o                         
  10   5   9          7.55          5.37         1.64 o                         
  -6   6   9         15.68         16.49         2.19 o                         
  -5   6   9          0.51          0.17         1.58 o                         
  -4   6   9         28.89         25.69         1.75 o                         
  -3   6   9         67.29         63.11         1.93 o                         
  -2   6   9         36.26         37.82         1.34 o                         
  -1   6   9         49.96         47.12         1.52 o                         
   0   6   9          7.92          8.24         0.51 o                         
   1   6   9        290.64        282.42         2.76 o                         
   2   6   9          2.74          2.93         0.54 o                         
   3   6   9        159.45        164.46         2.16 o                         
   4   6   9        543.64        529.86         5.41 o                         
   5   6   9         46.68         38.46         1.18 o                         
   6   6   9        474.40        458.41         5.16 o                         
   7   6   9         99.08         98.34         1.93 o                         
   8   6   9         28.07         32.37         1.27 o                         
   9   6   9          5.07          0.77         1.50 o                         
  -6   7   9          0.16          1.26         2.04 o                         
  -5   7   9          5.32          1.70         1.64 o                         
  -4   7   9          7.12          5.44         1.71 o                         
  -3   7   9        110.15        120.75         3.51 o                         
  -2   7   9         42.76         39.56         1.85 o                         
  -1   7   9        209.98        196.27         2.34 o                         
   0   7   9         50.56         54.03         1.05 o                         
   1   7   9          0.60          0.29         0.57 o                         
   2   7   9          8.48          7.86         0.64 o                         
   3   7   9         45.39         46.07         1.09 o                         
   4   7   9        174.37        170.28         2.02 o                         
   5   7   9        295.97        302.57         3.39 o                         
   6   7   9          4.23          3.17         0.99 o                         
   7   7   9          2.02          1.39         0.99 o                         
   8   7   9          0.38          1.97         1.34 o                         
   9   7   9          7.06          5.61         1.58 o                         
  -6   8   9          2.10          0.16         2.96 o                         
  -5   8   9          2.76          2.52         2.67 o                         
  -4   8   9          0.44          0.37         2.38 o                         
  -3   8   9         21.27         22.27         1.43 o                         
  -2   8   9          4.34          2.12         2.53 o                         
  -1   8   9          0.76         -0.07         0.72 o                         
   0   8   9        182.23        171.75         2.71 o                         
   1   8   9         15.76         17.80         1.57 o                         
   2   8   9         10.70         10.35         0.76 o                         
   3   8   9        263.50        267.92         3.34 o                         
   4   8   9         68.29         64.11         1.53 o                         
   5   8   9        371.50        373.05         4.91 o                         
   6   8   9          0.50         -0.29         0.93 o                         
   7   8   9          3.28          2.94         1.18 o                         
   8   8   9          1.71          2.04         1.33 o                         
   9   8   9         53.71         56.60         1.99 o                         
  -5   9   9         40.27         42.95         3.49 o                         
  -4   9   9         54.10         61.59         3.77 o                         
  -3   9   9          9.76          7.50         1.51 o                         
  -2   9   9         60.51         54.04         2.34 o                         
  -1   9   9          5.29          6.58         0.97 o                         
   0   9   9          1.12          0.74         0.96 o                         
   1   9   9         74.32         64.38         1.57 o                         
   2   9   9          4.22          5.65         0.91 o                         
   3   9   9        110.84        109.79         2.21 o                         
   4   9   9          5.91          7.32         0.96 o                         
   5   9   9         74.91         75.54         4.11 o                         
   6   9   9          0.57          3.10         1.66 o                         
   7   9   9        125.85        135.35         3.45 o                         
   8   9   9          2.66          3.56         1.60 o                         
  -5  10   9          0.12         -1.28         3.02 o                         
  -4  10   9          6.10          8.79         3.18 o                         
  -3  10   9          0.49          1.44         1.67 o                         
  -2  10   9          2.31          2.95         1.67 o                         
  -1  10   9          7.32          6.32         1.12 o                         
   0  10   9         16.02         16.88         2.04 o                         
   1  10   9         25.72         21.29         1.36 o                         
   2  10   9        103.98        108.45         2.35 o                         
   3  10   9          3.79          5.68         1.20 o                         
   4  10   9          0.55          0.59         1.41 o                         
   5  10   9         15.00         13.63         1.67 o                         
   6  10   9          6.93         10.78         1.84 o                         
   7  10   9         20.17         20.58         2.01 o                         
  -4  11   9          0.47         -1.77         1.77 o                         
  -3  11   9         12.96         10.59         2.01 o                         
  -2  11   9          0.41         -1.54         1.85 o                         
  -1  11   9         14.68         14.29         1.61 o                         
   0  11   9          8.66          6.89         1.39 o                         
   1  11   9          2.97          2.61         1.34 o                         
   2  11   9         87.74         84.75         2.47 o                         
   3  11   9          0.58          0.68         1.27 o                         
   4  11   9          0.32         -0.20         1.58 o                         
   5  11   9          3.75          1.16         1.80 o                         
   6  11   9         12.05         12.15         1.99 o                         
  -3  12   9          9.56          9.62         3.44 o                         
  -2  12   9          0.73         -0.47         2.63 o                         
  -1  12   9          0.24         -0.17         1.81 o                         
   0  12   9         26.04         24.02         2.84 o                         
   1  12   9          0.16          2.87         1.52 o                         
   2  12   9          0.53          0.02         1.48 o                         
   3  12   9          1.84         -1.10         2.06 o                         
   4  12   9         14.72         17.91         1.96 o                         
   5  12   9          6.01          4.32         1.89 o                         
   0  13   9          8.88         10.57         1.77 o                         
   1  13   9         10.81          7.95         1.72 o                         
   2  13   9          4.67          4.92         1.76 o                         
   2  -4  10         22.03         26.62         2.76 o                         
   3  -4  10         31.33         28.71         2.02 o                         
  -1  -3  10          0.93         -0.11         2.00 o                         
   0  -3  10          0.81         -0.29         1.66 o                         
   1  -3  10         19.85         16.34         1.84 o                         
   2  -3  10         31.90         36.30         1.78 o                         
   3  -3  10          2.31          0.65         1.58 o                         
   4  -3  10         25.86         31.22         1.85 o                         
   5  -3  10          0.14         -1.35         1.61 o                         
   6  -3  10         99.61        102.81         2.77 o                         
  -2  -2  10          0.00         -1.50         1.83 o                         
  -1  -2  10          0.11         -0.58         1.79 o                         
   0  -2  10         20.40         22.58         1.71 o                         
   1  -2  10         61.71         63.41         1.80 o                         
   2  -2  10         56.79         52.33         1.92 o                         
   3  -2  10         12.64          9.29         1.43 o                         
   4  -2  10         10.13         12.54         1.51 o                         
   5  -2  10          9.70          9.63         1.56 o                         
   6  -2  10        134.34        142.84         3.27 o                         
   7  -2  10         66.97         60.35         2.17 o                         
  -3  -1  10          3.82          6.69         1.81 o                         
  -2  -1  10         14.10         11.25         1.83 o                         
  -1  -1  10          0.65          3.16         1.66 o                         
   0  -1  10          4.17          3.02         1.36 o                         
   1  -1  10         24.01         24.35         1.29 o                         
   2  -1  10         31.00         30.50         1.40 o                         
   3  -1  10          0.16          1.65         1.23 o                         
   4  -1  10         25.50         28.93         1.55 o                         
   5  -1  10        141.34        147.69         3.08 o                         
   6  -1  10         41.24         39.49         1.94 o                         
   7  -1  10         29.28         31.71         2.16 o                         
   8  -1  10          2.21          0.92         2.00 o                         
  -4   0  10         17.90         23.09         2.60 o                         
  -3   0  10         32.42         28.08         1.92 o                         
  -2   0  10         32.02         28.99         1.86 o                         
  -1   0  10         39.70         35.45         1.94 o                         
   0   0  10          2.83          4.28         0.98 o                         
   1   0  10         37.23         34.40         1.28 o                         
   2   0  10         33.32         29.91         1.45 o                         
   3   0  10         25.97         28.59         1.37 o                         
   4   0  10         47.43         44.80         1.76 o                         
   5   0  10        179.61        195.75         3.74 o                         
   6   0  10        154.17        149.61         3.29 o                         
   7   0  10          0.14          0.55         1.46 o                         
   8   0  10         39.55         40.25         2.26 o                         
   9   0  10         40.79         49.19         2.50 o                         
  -4   1  10         48.47         49.03         2.90 o                         
  -3   1  10          6.41          8.86         2.24 o                         
  -2   1  10          5.10          3.36         1.39 o                         
  -1   1  10        121.30        110.67         3.11 o                         
   0   1  10          9.49          6.23         0.89 o                         
   1   1  10         15.06         14.06         0.99 o                         
   2   1  10          7.62          6.83         0.91 o                         
   3   1  10          6.42          7.82         1.26 o                         
   4   1  10        567.34        555.75         8.17 o                         
   5   1  10          4.02          9.41         1.43 o                         
   6   1  10          0.15         -0.93         1.33 o                         
   7   1  10          0.66          2.24         1.37 o                         
   8   1  10        116.80        117.45         2.96 o                         
   9   1  10        146.23        158.35         3.98 o                         
  -5   2  10         36.49         48.45         4.50 o                         
  -4   2  10          0.33          2.42         2.22 o                         
  -3   2  10          0.33         -1.46         2.03 o                         
  -2   2  10          8.10          7.17         1.71 o                         
  -1   2  10         67.96         70.40         3.74 o                         
   0   2  10        103.09         95.82         1.84 o                         
   1   2  10         82.18         75.14         1.65 o                         
   2   2  10        129.49        136.42         2.57 o                         
   3   2  10         17.41         25.54         1.35 o                         
   4   2  10        186.27        195.21         3.98 o                         
   5   2  10         87.24         82.46         2.40 o                         
   6   2  10         31.94         28.24         1.49 o                         
   7   2  10        144.88        149.76         3.08 o                         
   8   2  10         62.77         70.65         2.23 o                         
   9   2  10         79.39         80.27         4.25 o                         
  -5   3  10         25.72         27.84         2.23 o                         
  -4   3  10          1.88          0.94         2.60 o                         
  -3   3  10         13.88          9.54         2.05 o                         
  -2   3  10          2.99          2.42         0.92 o                         
  -1   3  10          0.03          0.11         0.99 o                         
   0   3  10         24.63         23.91         0.83 o                         
   1   3  10        613.07        597.27         6.75 o                         
   2   3  10        100.86         83.94         2.02 o                         
   3   3  10        251.86        248.26         3.73 o                         
   4   3  10          2.33          2.68         0.93 o                         
   5   3  10         23.34         23.74         1.37 o                         
   6   3  10        104.45        106.21         2.44 o                         
   7   3  10        293.90        301.34         4.62 o                         
   8   3  10         99.24        104.16         2.66 o                         
   9   3  10          1.31          0.93         1.73 o                         
  -5   4  10          0.55          0.90         2.46 o                         
  -4   4  10          5.71          4.01         1.64 o                         
  -3   4  10          0.05          0.92         1.51 o                         
  -2   4  10          0.06          0.28         0.92 o                         
  -1   4  10          4.66          4.45         1.02 o                         
   0   4  10         62.43         60.10         1.39 o                         
   1   4  10        341.52        343.11         4.11 o                         
   2   4  10         70.05         76.70         1.54 o                         
   3   4  10         52.03         52.00         1.77 o                         
   4   4  10        103.65        101.29         1.90 o                         
   5   4  10         20.37         17.54         0.95 o                         
   6   4  10        163.74        164.51         2.47 o                         
   7   4  10         83.16         91.10         2.04 o                         
   8   4  10         40.70         44.02         1.57 o                         
   9   4  10          1.90          1.13         1.53 o                         
  -5   5  10          0.05         -1.94         1.94 o                         
  -4   5  10         10.58          6.54         1.49 o                         
  -3   5  10          7.69          9.86         1.61 o                         
  -2   5  10          0.14          1.08         1.45 o                         
  -1   5  10         37.01         38.33         1.52 o                         
   0   5  10        278.00        276.08         3.65 o                         
   1   5  10          4.34          3.28         0.72 o                         
   2   5  10        283.60        289.34         3.19 o                         
   3   5  10        238.76        235.11         2.74 o                         
   4   5  10          7.42          8.43         0.80 o                         
   5   5  10         28.87         30.14         1.31 o                         
   6   5  10        296.00        291.70         3.39 o                         
   7   5  10         83.57         89.92         1.80 o                         
   8   5  10          8.68          9.37         1.25 o                         
   9   5  10         59.03         50.95         1.90 o                         
  -5   6  10          0.04          1.30         1.99 o                         
  -4   6  10          3.32          3.38         1.86 o                         
  -3   6  10          1.04          2.14         1.36 o                         
  -2   6  10         63.81         53.12         1.50 o                         
  -1   6  10         23.17         21.76         1.69 o                         
   0   6  10         39.00         39.08         1.17 o                         
   1   6  10        303.37        294.22         3.36 o                         
   2   6  10        477.85        480.67         5.19 o                         
   3   6  10         96.45         99.55         1.67 o                         
   4   6  10        244.60        235.64         2.92 o                         
   5   6  10         71.65         73.25         1.51 o                         
   6   6  10          5.89          2.37         0.98 o                         
   7   6  10          2.45          2.28         0.97 o                         
   8   6  10          1.22          1.84         1.10 o                         
   9   6  10         48.33         49.93         1.96 o                         
  -5   7  10          0.52         -0.53         4.19 o                         
  -4   7  10         31.04         31.58         2.38 o                         
  -3   7  10         20.75         19.49         1.69 o                         
  -2   7  10          6.75          4.90         0.87 o                         
  -1   7  10         53.69         55.84         2.75 o                         
   0   7  10         54.14         55.56         1.15 o                         
   1   7  10          3.87          1.51         0.67 o                         
   2   7  10        244.43        247.86         2.80 o                         
   3   7  10         27.12         28.49         0.85 o                         
   4   7  10         64.83         63.52         1.88 o                         
   5   7  10        113.80        106.41         1.91 o                         
   6   7  10          4.93          3.96         1.00 o                         
   7   7  10          0.20         -0.65         1.07 o                         
   8   7  10         29.75         31.75         1.76 o                         
   9   7  10         30.63         32.94         2.15 o                         
  -5   8  10          0.17          0.16         3.04 o                         
  -4   8  10         36.05         40.16         3.65 o                         
  -3   8  10          1.21         -2.03         2.41 o                         
  -2   8  10         14.47         14.47         1.30 o                         
  -1   8  10         55.99         52.22         1.95 o                         
   0   8  10        345.51        329.10         3.72 o                         
   1   8  10         21.94         25.27         0.87 o                         
   2   8  10         17.52         19.03         0.81 o                         
   3   8  10          6.89          7.58         0.73 o                         
   4   8  10        114.44        113.06         2.10 o                         
   5   8  10         11.83         12.80         0.99 o                         
   6   8  10        160.34        168.12         2.55 o                         
   7   8  10         10.83         10.42         1.30 o                         
   8   8  10         28.53         27.60         1.73 o                         
  -4   9  10          1.31          2.85         4.11 o                         
  -3   9  10         15.90         12.17         2.69 o                         
  -2   9  10          6.57          5.59         1.49 o                         
  -1   9  10         17.80         14.68         1.67 o                         
   0   9  10          0.12          0.78         0.90 o                         
   1   9  10         54.27         53.29         1.50 o                         
   2   9  10         98.29         98.23         2.17 o                         
   3   9  10          5.50          5.21         0.95 o                         
   4   9  10          5.68          4.41         1.19 o                         
   5   9  10         10.37         13.71         1.22 o                         
   6   9  10         17.43         19.18         1.50 o                         
   7   9  10         35.67         38.53         1.77 o                         
   8   9  10          0.86         -1.24         1.56 o                         
  -4  10  10          5.28          9.15         3.41 o                         
  -3  10  10          3.80          1.82         3.49 o                         
  -2  10  10          0.38          0.66         1.65 o                         
  -1  10  10         34.70         36.57         2.16 o                         
   0  10  10          0.23          0.67         1.09 o                         
   1  10  10         51.94         49.68         1.70 o                         
   2  10  10          0.25          0.80         1.08 o                         
   3  10  10          0.44          0.39         1.26 o                         
   4  10  10          0.92         -0.34         1.23 o                         
   5  10  10         14.15         14.99         1.74 o                         
   6  10  10          0.35          0.00         1.77 o                         
   7  10  10        130.26        138.97         3.63 o                         
  -3  11  10          1.27          5.01         2.26 o                         
  -2  11  10          1.06          0.26         1.91 o                         
  -1  11  10         18.35         16.71         2.09 o                         
   0  11  10          7.06          5.76         1.97 o                         
   1  11  10          2.27          0.13         1.55 o                         
   2  11  10          0.85          1.18         1.36 o                         
   3  11  10          0.83          0.18         2.05 o                         
   4  11  10          5.46          8.07         3.00 o                         
   5  11  10         15.87         17.12         1.95 o                         
   6  11  10          1.38          1.61         1.84 o                         
  -2  12  10          0.38          0.01         2.12 o                         
  -1  12  10          8.60          7.62         2.19 o                         
   0  12  10         11.34         14.84         2.05 o                         
   1  12  10          1.33          0.92         1.46 o                         
   2  12  10          1.29          2.54         1.50 o                         
   3  12  10          1.09          1.17         2.06 o                         
   4  12  10         15.98         14.21         2.19 o                         
   0  -2  11          2.26          0.19         3.16 o                         
   1  -2  11         16.59         14.58         2.23 o                         
   2  -2  11         24.43         26.80         1.60 o                         
   3  -2  11         12.61         13.27         1.64 o                         
   4  -2  11          4.88          5.02         1.72 o                         
   5  -2  11        136.00        141.64         3.63 o                         
  -1  -1  11         28.13         26.42         2.24 o                         
   0  -1  11          2.06          0.72         1.92 o                         
   1  -1  11          0.82          1.49         1.21 o                         
   2  -1  11          1.60          1.90         1.29 o                         
   3  -1  11         52.50         49.49         2.24 o                         
   4  -1  11         64.54         65.62         2.24 o                         
   5  -1  11         38.25         43.61         1.94 o                         
   6  -1  11         20.23         20.15         1.73 o                         
   7  -1  11          0.95          1.15         1.74 o                         
  -2   0  11         27.18         22.90         1.94 o                         
  -1   0  11          2.20          4.15         1.79 o                         
   0   0  11          5.75          7.73         1.82 o                         
   1   0  11          0.19          1.42         1.09 o                         
   2   0  11          4.48          4.66         1.19 o                         
   3   0  11          8.09          5.10         1.22 o                         
   4   0  11        141.92        147.26         3.33 o                         
   5   0  11          9.42         13.90         1.49 o                         
   6   0  11          2.36          2.03         1.67 o                         
   7   0  11         14.61         16.71         1.85 o                         
  -3   1  11          8.80          8.27         2.48 o                         
  -2   1  11          7.78          7.07         1.60 o                         
  -1   1  11          0.19          3.36         1.60 o                         
   0   1  11          0.02          1.33         1.58 o                         
   1   1  11          4.46          2.78         1.05 o                         
   2   1  11         88.67         94.16         2.10 o                         
   3   1  11        117.27        114.32         2.39 o                         
   4   1  11         86.49         83.44         2.49 o                         
   5   1  11          0.98          1.07         1.43 o                         
   6   1  11         75.06         82.22         3.02 o                         
   7   1  11         44.58         47.35         1.99 o                         
   8   1  11         51.96         57.00         3.05 o                         
  -3   2  11          6.01          7.70         2.34 o                         
  -2   2  11          3.89          3.51         1.39 o                         
  -1   2  11          0.02          1.46         1.44 o                         
   0   2  11         81.74         82.52         5.32 o                         
   1   2  11         27.34         29.80         1.19 o                         
   2   2  11          5.27          5.53         1.62 o                         
   3   2  11         42.68         42.18         1.55 o                         
   4   2  11          2.30          0.07         1.21 o                         
   5   2  11          0.77         -0.80         1.62 o                         
   6   2  11         59.02         63.21         2.19 o                         
   7   2  11        238.97        250.54         4.19 o                         
   8   2  11         27.94         28.88         1.93 o                         
  -4   3  11         15.83          8.39         2.43 o                         
  -3   3  11          8.37         11.62         3.21 o                         
  -2   3  11         19.12         24.60         2.42 o                         
  -1   3  11          0.85         -0.30         1.28 o                         
   0   3  11         15.68         14.41         1.51 o                         
   1   3  11        115.23        122.04         2.16 o                         
   2   3  11         39.52         39.25         1.40 o                         
   3   3  11          2.15          3.16         0.92 o                         
   4   3  11          3.01          2.70         1.00 o                         
   5   3  11         96.66         91.14         2.29 o                         
   6   3  11        132.17        132.95         3.43 o                         
   7   3  11         22.82         26.94         1.69 o                         
   8   3  11          0.33         -1.33         1.62 o                         
   9   3  11         41.53         41.45         3.19 o                         
  -4   4  11          0.45          1.09         2.42 o                         
  -3   4  11         18.78         28.63         3.38 o                         
  -2   4  11          0.22          0.34         1.99 o                         
  -1   4  11         28.72         28.65         2.84 o                         
   0   4  11         32.16         29.96         1.44 o                         
   1   4  11          2.72          1.93         0.87 o                         
   2   4  11         22.17         19.59         1.08 o                         
   3   4  11        158.39        153.29         2.38 o                         
   4   4  11         15.12         14.71         1.07 o                         
   5   4  11         27.05         30.42         1.54 o                         
   6   4  11         91.67         85.01         2.13 o                         
   7   4  11         24.36         20.78         1.54 o                         
   8   4  11         20.04         15.76         1.74 o                         
   9   4  11         27.27         32.13         2.58 o                         
  -4   5  11         32.63         28.97         2.16 o                         
  -3   5  11         43.51         47.55         2.86 o                         
  -2   5  11         18.99         19.23         1.87 o                         
  -1   5  11          0.65          0.32         1.02 o                         
   0   5  11         11.15         11.35         1.39 o                         
   1   5  11         15.67         16.25         1.03 o                         
   2   5  11          3.55          4.54         0.94 o                         
   3   5  11         77.51         73.96         1.70 o                         
   4   5  11         24.38         25.43         1.01 o                         
   5   5  11         93.88         99.65         2.07 o                         
   6   5  11          8.15          8.59         1.02 o                         
   7   5  11          1.34          0.80         1.13 o                         
   8   5  11          1.49          3.53         1.32 o                         
   9   5  11         59.93         61.54         2.33 o                         
  -4   6  11          4.81          7.31         1.90 o                         
  -3   6  11          0.22         -1.47         1.47 o                         
  -2   6  11         15.81         12.39         1.81 o                         
  -1   6  11         49.88         45.23         1.93 o                         
   0   6  11          5.60          2.50         1.17 o                         
   1   6  11          8.51          6.54         0.90 o                         
   2   6  11         82.04         80.18         1.57 o                         
   3   6  11         45.75         38.48         1.07 o                         
   4   6  11         52.19         59.60         1.29 o                         
   5   6  11          0.45          0.13         0.89 o                         
   6   6  11          4.08          3.85         0.92 o                         
   7   6  11          6.43          3.67         1.06 o                         
   8   6  11          7.84          5.96         1.30 o                         
  -4   7  11          6.79          9.80         2.80 o                         
  -3   7  11          3.45          1.72         1.97 o                         
  -2   7  11          2.76          1.63         1.66 o                         
  -1   7  11         37.50         40.55         1.72 o                         
   0   7  11         11.90         11.92         1.39 o                         
   1   7  11         14.89         16.39         0.85 o                         
   2   7  11         19.32         23.41         0.99 o                         
   3   7  11          2.18          2.56         0.88 o                         
   4   7  11        156.48        159.05         2.33 o                         
   5   7  11         25.68         23.00         1.49 o                         
   6   7  11          4.14          6.25         1.06 o                         
   7   7  11          8.51          9.67         1.10 o                         
   8   7  11         10.85         10.86         1.48 o                         
  -4   8  11          0.19         -2.18         2.18 o                         
  -3   8  11          0.91         -2.07         2.45 o                         
  -2   8  11         23.21         21.40         2.19 o                         
  -1   8  11          2.93          5.55         1.18 o                         
   0   8  11          0.83          2.15         1.19 o                         
   1   8  11         86.12         80.37         1.51 o                         
   2   8  11          1.87          0.05         0.76 o                         
   3   8  11          1.33          1.77         0.89 o                         
   4   8  11         76.92         79.93         1.99 o                         
   5   8  11         47.62         51.38         1.53 o                         
   6   8  11         32.97         31.00         1.42 o                         
   7   8  11          0.62          0.92         1.40 o                         
   8   8  11         24.93         25.61         1.78 o                         
  -3   9  11          0.26          3.90         2.72 o                         
  -2   9  11          0.14         -1.33         4.42 o                         
  -1   9  11          5.63          7.21         1.66 o                         
   0   9  11          0.32          1.69         2.02 o                         
   1   9  11         36.29         36.69         1.11 o                         
   2   9  11          9.52         12.60         0.94 o                         
   3   9  11          8.89          8.83         1.11 o                         
   4   9  11         24.45         24.10         1.29 o                         
   5   9  11          0.58          0.58         1.10 o                         
   6   9  11         70.21         61.70         1.89 o                         
   7   9  11          2.71          1.68         1.55 o                         
  -3  10  11          1.07          2.62         3.18 o                         
  -2  10  11         14.04         12.80         1.78 o                         
  -1  10  11          6.07          3.94         1.76 o                         
   0  10  11          9.81          8.05         1.85 o                         
   1  10  11         25.06         21.72         1.12 o                         
   2  10  11          2.64          4.80         1.16 o                         
   3  10  11         33.36         36.37         1.53 o                         
   4  10  11         48.72         46.66         1.56 o                         
   5  10  11          1.40          2.12         1.43 o                         
   6  10  11         33.51         33.47         1.75 o                         
  -2  11  11         11.16         11.38         2.32 o                         
  -1  11  11          0.49         -1.83         1.83 o                         
   0  11  11          8.49          9.11         1.97 o                         
   1  11  11          1.86          2.70         1.32 o                         
   2  11  11          1.09         -1.40         2.64 o                         
   3  11  11         25.61         23.12         1.99 o                         
   4  11  11          8.48          9.09         1.97 o                         
   5  11  11          0.31         -0.94         2.03 o                         
   0  12  11          1.74          4.85         2.16 o                         
   1  12  11          0.27          4.04         2.18 o                         
   2  12  11         13.29         11.39         2.04 o                         
   3  12  11         61.68         57.60         2.77 o                         
   2  -1  12         24.06         23.44         1.58 o                         
   3  -1  12          2.28          0.04         1.51 o                         
   4  -1  12         34.20         34.59         1.78 o                         
   0   0  12          0.80          1.16         2.20 o                         
   1   0  12         17.43         16.49         2.04 o                         
   2   0  12          2.60          1.95         1.31 o                         
   3   0  12         88.96         91.79         2.38 o                         
   4   0  12          2.77          3.17         1.37 o                         
   5   0  12          5.50          5.22         1.74 o                         
   6   0  12         25.35         26.88         2.27 o                         
  -1   1  12          0.63          1.08         1.93 o                         
   0   1  12          2.85          2.21         1.85 o                         
   1   1  12         44.32         45.23         2.33 o                         
   2   1  12         13.98         16.15         1.32 o                         
   3   1  12         14.36         15.78         1.37 o                         
   4   1  12         10.08         12.59         1.44 o                         
   5   1  12          5.98          8.67         1.87 o                         
   6   1  12         44.41         50.65         2.54 o                         
   7   1  12         98.03        106.76         3.16 o                         
  -2   2  12         10.06         14.50         2.70 o                         
  -1   2  12          0.10          0.76         1.69 o                         
   0   2  12         13.58          7.57         1.93 o                         
   1   2  12         21.20         20.86         1.90 o                         
   2   2  12         30.22         29.05         1.57 o                         
   3   2  12          8.92         11.17         1.26 o                         
   4   2  12         20.41         15.30         1.44 o                         
   5   2  12         30.82         31.46         1.82 o                         
   6   2  12         35.44         33.63         1.94 o                         
   7   2  12         15.55         21.27         1.93 o                         
  -2   3  12          1.33          2.85         2.32 o                         
  -1   3  12         10.75         10.64         2.33 o                         
   0   3  12         17.89         18.04         1.82 o                         
   1   3  12          6.38         11.13         1.80 o                         
   2   3  12          0.01          0.71         1.04 o                         
   3   3  12         33.78         37.25         1.56 o                         
   4   3  12          4.90          3.70         1.32 o                         
   5   3  12          4.14          3.56         1.49 o                         
   6   3  12        129.08        128.60         2.92 o                         
   7   3  12          0.80         -0.45         1.67 o                         
   8   3  12          0.11         -0.89         1.92 o                         
  -3   4  12         32.79         39.90         2.99 o                         
  -2   4  12          0.16          0.66         3.89 o                         
  -1   4  12          3.57          2.67         1.36 o                         
   0   4  12          0.21          0.87         1.44 o                         
   1   4  12         15.75         14.17         1.71 o                         
   2   4  12          1.72          3.10         1.14 o                         
   3   4  12         19.53         20.31         1.36 o                         
   4   4  12         62.05         73.24         1.97 o                         
   5   4  12         25.01         19.71         1.36 o                         
   6   4  12          2.40          2.95         1.42 o                         
   7   4  12          1.80          0.85         1.39 o                         
   8   4  12         13.03         13.34         1.92 o                         
  -3   5  12          4.06          9.68         2.43 o                         
  -2   5  12          1.50          2.04         2.29 o                         
  -1   5  12         20.81         20.46         1.52 o                         
   0   5  12          0.61          4.42         1.47 o                         
   1   5  12          5.92          4.97         1.59 o                         
   2   5  12         66.76         58.30         1.53 o                         
   3   5  12         47.54         41.93         1.41 o                         
   4   5  12          0.64          2.86         1.12 o                         
   5   5  12          3.80          2.12         1.19 o                         
   6   5  12          0.15         -0.57         1.17 o                         
   7   5  12          6.85          9.17         1.44 o                         
   8   5  12        131.05        145.82         3.39 o                         
  -3   6  12          1.07         -1.36         2.30 o                         
  -2   6  12          0.05          0.24         2.23 o                         
  -1   6  12         10.72         11.63         1.36 o                         
   0   6  12         25.83         32.67         1.62 o                         
   1   6  12          7.72          8.18         1.37 o                         
   2   6  12          5.35          3.82         1.03 o                         
   3   6  12         21.94         25.12         1.26 o                         
   4   6  12         45.09         37.30         1.22 o                         
   5   6  12          0.56          0.52         1.03 o                         
   6   6  12         25.02         25.40         1.21 o                         
   7   6  12          9.21          8.96         1.17 o                         
   8   6  12         62.93         68.08         1.95 o                         
  -3   7  12          7.37          7.00         2.34 o                         
  -2   7  12          6.66          3.01         1.90 o                         
  -1   7  12         29.72         31.12         2.09 o                         
   0   7  12          0.12         -0.94         1.29 o                         
   1   7  12         11.68         11.53         1.42 o                         
   2   7  12         34.80         35.66         1.12 o                         
   3   7  12         11.61         13.99         1.00 o                         
   4   7  12         12.51         14.48         1.07 o                         
   5   7  12         40.69         40.17         2.52 o                         
   6   7  12          1.05          0.70         1.11 o                         
   7   7  12         46.88         51.59         1.49 o                         
  -3   8  12          3.39          6.23         2.91 o                         
  -2   8  12          3.64         10.17         2.29 o                         
  -1   8  12          3.59          5.15         1.44 o                         
   0   8  12         36.97         33.93         1.84 o                         
   1   8  12          6.85          6.69         1.49 o                         
   2   8  12          0.06         -0.08         0.88 o                         
   3   8  12          0.01         -0.60         1.04 o                         
   4   8  12          0.11         -1.09         1.09 o                         
   5   8  12          2.08          1.61         1.20 o                         
   6   8  12         26.72         27.47         1.77 o                         
   7   8  12         30.96         34.81         1.60 o                         
  -2   9  12         11.53         12.59         4.19 o                         
  -1   9  12          0.10         -1.04         1.37 o                         
   0   9  12         13.82          8.80         1.53 o                         
   1   9  12          2.13          3.64         1.48 o                         
   2   9  12         15.47         18.55         1.13 o                         
   3   9  12          1.50          0.85         1.09 o                         
   4   9  12         57.04         65.66         2.54 o                         
   5   9  12         11.46         10.22         1.30 o                         
   6   9  12         10.21          5.94         1.58 o                         
  -2  10  12          0.92          3.43         2.83 o                         
  -1  10  12          6.98          4.71         1.76 o                         
   0  10  12          8.06          2.65         1.62 o                         
   1  10  12          6.70          6.45         1.91 o                         
   2  10  12         13.74         12.87         1.14 o                         
   3  10  12         14.14         12.34         1.21 o                         
   4  10  12          7.90          6.44         1.23 o                         
   5  10  12          9.24         11.26         2.14 o                         
   0  11  12          0.23          5.05         2.00 o                         
   1  11  12          0.21         -1.86         2.61 o                         
   2  11  12          5.54          4.28         1.46 o                         
   3  11  12         13.33         15.40         1.74 o                         
   4  11  12          2.40          5.97         1.52 o                         
   3   1  13          5.85          6.66         1.43 o                         
   1   2  13          7.34          9.88         1.96 o                         
   2   2  13         24.39         27.09         2.24 o                         
   3   2  13          0.15         -1.10         1.28 o                         
   4   2  13          0.46         -0.92         1.36 o                         
   5   2  13         32.27         27.85         1.80 o                         
   0   3  13         12.89         12.16         2.46 o                         
   1   3  13         22.86         21.48         1.98 o                         
   2   3  13          9.35          9.41         1.93 o                         
   3   3  13         37.62         39.16         1.72 o                         
   4   3  13          6.32          5.16         1.48 o                         
   5   3  13         50.50         52.12         1.99 o                         
   6   3  13          2.64          1.86         1.69 o                         
  -1   4  13         23.70         25.49         3.06 o                         
   0   4  13         16.73         19.67         2.46 o                         
   1   4  13          0.66         -0.38         1.95 o                         
   2   4  13         21.86         17.84         2.06 o                         
   3   4  13          8.82          8.92         1.39 o                         
   4   4  13          4.19          5.60         1.42 o                         
   5   4  13          0.06         -1.23         1.48 o                         
   6   4  13          0.11         -1.53         1.53 o                         
  -1   5  13         21.47         27.74         3.48 o                         
   0   5  13          1.15          2.49         1.59 o                         
   1   5  13         26.24         32.04         2.22 o                         
   2   5  13          1.34          2.18         1.73 o                         
   3   5  13          7.47          6.66         1.32 o                         
   4   5  13         43.14         45.43         1.75 o                         
   5   5  13         25.54         26.38         2.13 o                         
   6   5  13         11.07          6.68         1.55 o                         
   7   5  13         53.11         56.57         2.13 o                         
  -1   6  13         21.34         24.74         2.69 o                         
   0   6  13          4.04          6.09         1.55 o                         
   1   6  13         67.98         68.74         4.11 o                         
   2   6  13          2.13          4.42         1.67 o                         
   3   6  13          1.18          0.77         1.23 o                         
   4   6  13          0.38          1.77         1.23 o                         
   5   6  13         39.57         43.49         1.65 o                         
   6   6  13         11.76          9.69         1.52 o                         
   7   6  13          4.30          3.78         1.58 o                         
  -1   7  13          8.05          9.56         2.40 o                         
   0   7  13          1.12          0.66         1.99 o                         
   1   7  13         19.56         22.54         1.70 o                         
   2   7  13          9.64         16.85         1.63 o                         
   3   7  13          0.05         -0.06         1.15 o                         
   4   7  13          0.18          0.41         1.05 o                         
   5   7  13         18.13         17.87         1.33 o                         
   6   7  13         53.67         61.89         2.09 o                         
  -1   8  13          0.35          0.53         1.94 o                         
   0   8  13          2.71          2.61         1.46 o                         
   1   8  13          4.06          5.52         1.52 o                         
   2   8  13         20.71         20.88         1.70 o                         
   3   8  13         36.41         37.41         1.34 o                         
   4   8  13         26.57         24.19         1.30 o                         
   5   8  13          0.59          0.66         1.80 o                         
   6   8  13         16.46         17.76         1.41 o                         
   0   9  13          5.56          7.63         1.64 o                         
   1   9  13         48.31         50.96         3.16 o                         
   2   9  13          6.11          8.73         2.09 o                         
   3   9  13          2.34          3.30         1.17 o                         
   4   9  13         14.37         16.77         1.34 o                         
   5   9  13          2.89          2.28         1.32 o                         
   1  10  13          0.94         -1.37         1.98 o                         
   2  10  13         18.80         17.69         3.73 o                         
   3  10  13          0.67         -1.39         1.39 o                         
   4  10  13         12.32         12.37         1.38 o                         
   2   5  14          0.63          1.16         1.87 o                         
   3   5  14         12.96         20.31         2.28 o                         
   4   5  14         27.67         30.31         1.74 o                         
   1   6  14          0.54          3.94         1.84 o                         
   2   6  14          0.03          1.91         1.84 o                         
   3   6  14          0.19          2.20         1.85 o                         
   4   6  14          0.14         -0.93         1.43 o                         
   1   7  14          7.26          7.28         1.83 o                         
   2   7  14          0.14         -1.77         1.77 o                         
   3   7  14         31.73         33.44         2.16 o                         
   4   7  14          0.87          0.81         1.57 o                         
   2   8  14          0.17          1.21         2.09 o                         
   3   8  14         22.70         22.01         3.43 o                         
                                                                                
